# Supplementary material for: A bioinformatics pipeline for the design of a SART3-targeted cancer vaccine with enhanced immunogenicity
Source: Genomics Inform. 2026 May 1;24:11. doi: 10.1186/s44342-026-00068-5 (PMC13135266; doi:10.1186/s44342-026-00068-5)
Supplement: Supplementary file 2 — Supplementary Material 2: Supplementary data 2. Experimentally validated epitopes in SART3. [file 44342_2026_68_MOESM2_ESM.xlsx]

## Sheet: Sheet1
Epitope ID	Epitope	Epitope	Epitope	Epitope	Epitope	Epitope	Epitope	Epitope	Epitope	Epitope	Epitope	Epitope	Epitope	Epitope	Epitope	Epitope	Related Object	Related Object	Related Object	Related Object	Related Object	Related Object	Related Object	Related Object	Related Object	Related Object	Related Object	Related Object	Related Object	Related Object	Related Object
IEDB IRI	Object Type	Name	Modified Residue(s)	Modifications	Starting Position	Ending Position	IRI	Synonyms	Source Molecule	Source Molecule IRI	Molecule Parent	Molecule Parent IRI	Source Organism	Source Organism IRI	Species	Species IRI	Epitope Relation	Object Type	Name	Starting Position	Ending Position	IRI	Synonyms	Source Molecule	Source Molecule IRI	Molecule Parent	Molecule Parent IRI	Source Organism	Source Organism IRI	Species	Species IRI
https://www.iedb.org/epitope/77842	Linear peptide	AYIDFEMKI			315	323			Squamous cell carcinoma antigen recognized by T-cells 3	https://www.uniprot.org/uniprot/Q15020.1	Squamous cell carcinoma antigen recognized by T-cells 3	http://www.uniprot.org/uniprot/Q15020	Homo sapiens	http://purl.obolibrary.org/obo/NCBITaxon_9606	Homo sapiens	http://purl.obolibrary.org/obo/NCBITaxon_9606
https://www.iedb.org/epitope/78068	Linear peptide	VYDYNCHVDL			109	118			Squamous cell carcinoma antigen recognized by T-cells 3	https://www.uniprot.org/uniprot/Q15020.1	Squamous cell carcinoma antigen recognized by T-cells 3	http://www.uniprot.org/uniprot/Q15020	Homo sapiens	http://purl.obolibrary.org/obo/NCBITaxon_9606	Homo sapiens	http://purl.obolibrary.org/obo/NCBITaxon_9606
https://www.iedb.org/epitope/425948	Linear peptide	KYANMWLEY			506	514			SART3 protein	http://www.ncbi.nlm.nih.gov/protein/AAH32601.1	Squamous cell carcinoma antigen recognized by T-cells 3	http://www.uniprot.org/uniprot/Q15020	Homo sapiens	http://purl.obolibrary.org/obo/NCBITaxon_9606	Homo sapiens	http://purl.obolibrary.org/obo/NCBITaxon_9606
https://www.iedb.org/epitope/431792	Linear peptide	QAEAPRLAEY			304	313			Squamous cell carcinoma antigen recognized by T-cells 3	https://www.uniprot.org/uniprot/Q15020.1	Squamous cell carcinoma antigen recognized by T-cells 3	http://www.uniprot.org/uniprot/Q15020	Homo sapiens	http://purl.obolibrary.org/obo/NCBITaxon_9606	Homo sapiens	http://purl.obolibrary.org/obo/NCBITaxon_9606
https://www.iedb.org/epitope/434900	Linear peptide	ARLEKVHSLF			242	251			Squamous cell carcinoma antigen recognized by T-cells 3	https://www.uniprot.org/uniprot/Q15020.1	Squamous cell carcinoma antigen recognized by T-cells 3	http://www.uniprot.org/uniprot/Q15020	Homo sapiens	http://purl.obolibrary.org/obo/NCBITaxon_9606	Homo sapiens	http://purl.obolibrary.org/obo/NCBITaxon_9606
https://www.iedb.org/epitope/436092	Linear peptide	AEAPRLAEY			305	313			Squamous cell carcinoma antigen recognized by T-cells 3	https://www.uniprot.org/uniprot/Q15020.1	Squamous cell carcinoma antigen recognized by T-cells 3	http://www.uniprot.org/uniprot/Q15020	Homo sapiens	http://purl.obolibrary.org/obo/NCBITaxon_9606	Homo sapiens	http://purl.obolibrary.org/obo/NCBITaxon_9606
https://www.iedb.org/epitope/468185	Linear peptide	LPRALQRPSAA			916	926			unnamed protein product	http://www.ncbi.nlm.nih.gov/protein/BAF82898.1	Squamous cell carcinoma antigen recognized by T-cells 3	http://www.uniprot.org/uniprot/Q15020	Homo sapiens	http://purl.obolibrary.org/obo/NCBITaxon_9606	Homo sapiens	http://purl.obolibrary.org/obo/NCBITaxon_9606
https://www.iedb.org/epitope/487827	Linear peptide	TVKDLRLVTNR			538	548			squamous cell carcinoma antigen recognized by T-cells 3 isoform X2 [Homo sapiens]	http://www.ncbi.nlm.nih.gov/protein/1370463262	Squamous cell carcinoma antigen recognized by T-cells 3	http://www.uniprot.org/uniprot/Q15020	Homo sapiens	http://purl.obolibrary.org/obo/NCBITaxon_9606	Homo sapiens	http://purl.obolibrary.org/obo/NCBITaxon_9606
https://www.iedb.org/epitope/604864	Linear peptide	ARLEKVHSL			242	250			SART3 protein	http://www.ncbi.nlm.nih.gov/protein/AAH32601.1	Squamous cell carcinoma antigen recognized by T-cells 3	http://www.uniprot.org/uniprot/Q15020	Homo sapiens	http://purl.obolibrary.org/obo/NCBITaxon_9606	Homo sapiens	http://purl.obolibrary.org/obo/NCBITaxon_9606
https://www.iedb.org/epitope/604865	Linear peptide	ARLEKVHSLFR			242	252			SART3 protein	http://www.ncbi.nlm.nih.gov/protein/AAH32601.1	Squamous cell carcinoma antigen recognized by T-cells 3	http://www.uniprot.org/uniprot/Q15020	Homo sapiens	http://purl.obolibrary.org/obo/NCBITaxon_9606	Homo sapiens	http://purl.obolibrary.org/obo/NCBITaxon_9606
https://www.iedb.org/epitope/623216	Linear peptide	QVISVTFEK			397	405			SART3 protein	http://www.ncbi.nlm.nih.gov/protein/AAH32601.1	Squamous cell carcinoma antigen recognized by T-cells 3	http://www.uniprot.org/uniprot/Q15020	Homo sapiens	http://purl.obolibrary.org/obo/NCBITaxon_9606	Homo sapiens	http://purl.obolibrary.org/obo/NCBITaxon_9606
https://www.iedb.org/epitope/637516	Linear peptide	SVFERALSSV			208	217			Squamous cell carcinoma antigen recognized by T-cells 3	https://www.uniprot.org/uniprot/Q15020.1	Squamous cell carcinoma antigen recognized by T-cells 3	http://www.uniprot.org/uniprot/Q15020	Homo sapiens	http://purl.obolibrary.org/obo/NCBITaxon_9606	Homo sapiens	http://purl.obolibrary.org/obo/NCBITaxon_9606
https://www.iedb.org/epitope/637799	Linear peptide	TIKENIIKV			865	873			squamous cell carcinoma antigen recognized by T-cells 3	http://www.ncbi.nlm.nih.gov/protein/NP_055521.1	Squamous cell carcinoma antigen recognized by T-cells 3	http://www.uniprot.org/uniprot/Q15020	Homo sapiens	http://purl.obolibrary.org/obo/NCBITaxon_9606	Homo sapiens	http://purl.obolibrary.org/obo/NCBITaxon_9606
https://www.iedb.org/epitope/639744	Linear peptide	AAFTRALEY			447	455			Squamous cell carcinoma antigen recognized by T-cells 3	https://www.uniprot.org/uniprot/Q15020.1	Squamous cell carcinoma antigen recognized by T-cells 3	http://www.uniprot.org/uniprot/Q15020	Homo sapiens	http://purl.obolibrary.org/obo/NCBITaxon_9606	Homo sapiens	http://purl.obolibrary.org/obo/NCBITaxon_9606
https://www.iedb.org/epitope/643567	Linear peptide	GLALWEAY			224	231			SART3 protein	http://www.ncbi.nlm.nih.gov/protein/AAH32601.1	Squamous cell carcinoma antigen recognized by T-cells 3	http://www.uniprot.org/uniprot/Q15020	Homo sapiens	http://purl.obolibrary.org/obo/NCBITaxon_9606	Homo sapiens	http://purl.obolibrary.org/obo/NCBITaxon_9606
https://www.iedb.org/epitope/652320	Linear peptide	YANMWLEY			507	514			SART3 protein	http://www.ncbi.nlm.nih.gov/protein/AAH32601.1	Squamous cell carcinoma antigen recognized by T-cells 3	http://www.uniprot.org/uniprot/Q15020	Homo sapiens	http://purl.obolibrary.org/obo/NCBITaxon_9606	Homo sapiens	http://purl.obolibrary.org/obo/NCBITaxon_9606
https://www.iedb.org/epitope/652321	Linear peptide	YANMWLEYY			507	515			SART3 protein	http://www.ncbi.nlm.nih.gov/protein/AAH32601.1	Squamous cell carcinoma antigen recognized by T-cells 3	http://www.uniprot.org/uniprot/Q15020	Homo sapiens	http://purl.obolibrary.org/obo/NCBITaxon_9606	Homo sapiens	http://purl.obolibrary.org/obo/NCBITaxon_9606
https://www.iedb.org/epitope/655426	Linear peptide	ARGKGRTQL			905	913			squamous cell carcinoma antigen recognized by T-cells 3	http://www.ncbi.nlm.nih.gov/protein/NP_055521.1	Squamous cell carcinoma antigen recognized by T-cells 3	http://www.uniprot.org/uniprot/Q15020	Homo sapiens	http://purl.obolibrary.org/obo/NCBITaxon_9606	Homo sapiens	http://purl.obolibrary.org/obo/NCBITaxon_9606
https://www.iedb.org/epitope/692683	Linear peptide	TRKAPGGPM			889	897			squamous cell carcinoma antigen recognized by T-cells 3	http://www.ncbi.nlm.nih.gov/protein/NP_055521.1	Squamous cell carcinoma antigen recognized by T-cells 3	http://www.uniprot.org/uniprot/Q15020	Homo sapiens	http://purl.obolibrary.org/obo/NCBITaxon_9606	Homo sapiens	http://purl.obolibrary.org/obo/NCBITaxon_9606
https://www.iedb.org/epitope/700655	Linear peptide	DHQVISVTF			395	403			Squamous cell carcinoma antigen recognized by T-cells 3	https://www.uniprot.org/uniprot/Q15020.1	Squamous cell carcinoma antigen recognized by T-cells 3	http://www.uniprot.org/uniprot/Q15020	Homo sapiens	http://purl.obolibrary.org/obo/NCBITaxon_9606	Homo sapiens	http://purl.obolibrary.org/obo/NCBITaxon_9606
https://www.iedb.org/epitope/704637	Linear peptide	EVVQIRPIFSNR			731	742			Squamous cell carcinoma antigen recognized by T-cells 3	https://www.uniprot.org/uniprot/Q15020.1	Squamous cell carcinoma antigen recognized by T-cells 3	http://www.uniprot.org/uniprot/Q15020	Homo sapiens	http://purl.obolibrary.org/obo/NCBITaxon_9606	Homo sapiens	http://purl.obolibrary.org/obo/NCBITaxon_9606
https://www.iedb.org/epitope/710094	Linear peptide	HVYDLFEKA			168	176			Squamous cell carcinoma antigen recognized by T-cells 3	https://www.uniprot.org/uniprot/Q15020.1	Squamous cell carcinoma antigen recognized by T-cells 3	http://www.uniprot.org/uniprot/Q15020	Homo sapiens	http://purl.obolibrary.org/obo/NCBITaxon_9606	Homo sapiens	http://purl.obolibrary.org/obo/NCBITaxon_9606
https://www.iedb.org/epitope/710638	Linear peptide	IFSNRGDF			738	745			Squamous cell carcinoma antigen recognized by T-cells 3	https://www.uniprot.org/uniprot/Q15020.1	Squamous cell carcinoma antigen recognized by T-cells 3	http://www.uniprot.org/uniprot/Q15020	Homo sapiens	http://purl.obolibrary.org/obo/NCBITaxon_9606	Homo sapiens	http://purl.obolibrary.org/obo/NCBITaxon_9606
https://www.iedb.org/epitope/710663	Linear peptide	IGDPARIQL			323	331			Squamous cell carcinoma antigen recognized by T-cells 3	https://www.uniprot.org/uniprot/Q15020.1	Squamous cell carcinoma antigen recognized by T-cells 3	http://www.uniprot.org/uniprot/Q15020	Homo sapiens	http://purl.obolibrary.org/obo/NCBITaxon_9606	Homo sapiens	http://purl.obolibrary.org/obo/NCBITaxon_9606
https://www.iedb.org/epitope/712400	Linear peptide	KENIIKVAI			867	875			squamous cell carcinoma antigen recognized by T-cells 3	http://www.ncbi.nlm.nih.gov/protein/NP_055521.1	Squamous cell carcinoma antigen recognized by T-cells 3	http://www.uniprot.org/uniprot/Q15020	Homo sapiens	http://purl.obolibrary.org/obo/NCBITaxon_9606	Homo sapiens	http://purl.obolibrary.org/obo/NCBITaxon_9606
https://www.iedb.org/epitope/714887	Linear peptide	KVKDLVLSV			359	367			Squamous cell carcinoma antigen recognized by T-cells 3	https://www.uniprot.org/uniprot/Q15020.1	Squamous cell carcinoma antigen recognized by T-cells 3	http://www.uniprot.org/uniprot/Q15020	Homo sapiens	http://purl.obolibrary.org/obo/NCBITaxon_9606	Homo sapiens	http://purl.obolibrary.org/obo/NCBITaxon_9606
https://www.iedb.org/epitope/717883	Linear peptide	NADFAKLFL			953	961			Squamous cell carcinoma antigen recognized by T-cells 3	https://www.uniprot.org/uniprot/Q15020.1	Squamous cell carcinoma antigen recognized by T-cells 3	http://www.uniprot.org/uniprot/Q15020	Homo sapiens	http://purl.obolibrary.org/obo/NCBITaxon_9606	Homo sapiens	http://purl.obolibrary.org/obo/NCBITaxon_9606
https://www.iedb.org/epitope/729674	Linear peptide	VAAATYKTM			43	51			Squamous cell carcinoma antigen recognized by T-cells 3	https://www.uniprot.org/uniprot/Q15020.1	Squamous cell carcinoma antigen recognized by T-cells 3	http://www.uniprot.org/uniprot/Q15020	Homo sapiens	http://purl.obolibrary.org/obo/NCBITaxon_9606	Homo sapiens	http://purl.obolibrary.org/obo/NCBITaxon_9606
https://www.iedb.org/epitope/732809	Linear peptide	YIDFEMKI			316	323			Squamous cell carcinoma antigen recognized by T-cells 3	https://www.uniprot.org/uniprot/Q15020.1	Squamous cell carcinoma antigen recognized by T-cells 3	http://www.uniprot.org/uniprot/Q15020	Homo sapiens	http://purl.obolibrary.org/obo/NCBITaxon_9606	Homo sapiens	http://purl.obolibrary.org/obo/NCBITaxon_9606
https://www.iedb.org/epitope/759256	Linear peptide	EEQLSINVY			102	110			Squamous cell carcinoma antigen recognized by T-cells 3	https://www.uniprot.org/uniprot/Q15020.1	Squamous cell carcinoma antigen recognized by T-cells 3	http://www.uniprot.org/uniprot/Q15020	Homo sapiens	http://purl.obolibrary.org/obo/NCBITaxon_9606	Homo sapiens	http://purl.obolibrary.org/obo/NCBITaxon_9606
https://www.iedb.org/epitope/761625	Linear peptide	KELEELRAA			440	448			Squamous cell carcinoma antigen recognized by T-cells 3	https://www.uniprot.org/uniprot/Q15020.1	Squamous cell carcinoma antigen recognized by T-cells 3	http://www.uniprot.org/uniprot/Q15020	Homo sapiens	http://purl.obolibrary.org/obo/NCBITaxon_9606	Homo sapiens	http://purl.obolibrary.org/obo/NCBITaxon_9606
https://www.iedb.org/epitope/814711	Linear peptide	RQLKVKDLVL			356	365			SART3 protein	http://www.ncbi.nlm.nih.gov/protein/AAH32601.1	Squamous cell carcinoma antigen recognized by T-cells 3	http://www.uniprot.org/uniprot/Q15020	Homo sapiens	http://purl.obolibrary.org/obo/NCBITaxon_9606	Homo sapiens	http://purl.obolibrary.org/obo/NCBITaxon_9606
https://www.iedb.org/epitope/839775	Linear peptide	IWQAYLDY			420	427			SART3 protein	http://www.ncbi.nlm.nih.gov/protein/AAH32601.1	Squamous cell carcinoma antigen recognized by T-cells 3	http://www.uniprot.org/uniprot/Q15020	Homo sapiens	http://purl.obolibrary.org/obo/NCBITaxon_9606	Homo sapiens	http://purl.obolibrary.org/obo/NCBITaxon_9606
https://www.iedb.org/epitope/859782	Linear peptide	ATFAEYEEW			264	272			Squamous cell carcinoma antigen recognized by T-cells 3	https://www.uniprot.org/uniprot/Q15020.1	Squamous cell carcinoma antigen recognized by T-cells 3	http://www.uniprot.org/uniprot/Q15020	Homo sapiens	http://purl.obolibrary.org/obo/NCBITaxon_9606	Homo sapiens	http://purl.obolibrary.org/obo/NCBITaxon_9606
https://www.iedb.org/epitope/860433	Linear peptide	IWQAYLDYL			420	428			Squamous cell carcinoma antigen recognized by T-cells 3	https://www.uniprot.org/uniprot/Q15020.1	Squamous cell carcinoma antigen recognized by T-cells 3	http://www.uniprot.org/uniprot/Q15020	Homo sapiens	http://purl.obolibrary.org/obo/NCBITaxon_9606	Homo sapiens	http://purl.obolibrary.org/obo/NCBITaxon_9606
https://www.iedb.org/epitope/902812	Linear peptide	QIRPIFSNR			734	742			squamous cell carcinoma antigen recognized by T-cells 3	http://www.ncbi.nlm.nih.gov/protein/NP_055521.1	Squamous cell carcinoma antigen recognized by T-cells 3	http://www.uniprot.org/uniprot/Q15020	Homo sapiens	http://purl.obolibrary.org/obo/NCBITaxon_9606	Homo sapiens	http://purl.obolibrary.org/obo/NCBITaxon_9606
https://www.iedb.org/epitope/931279	Linear peptide	SSKDSITVF			699	707			Squamous cell carcinoma antigen recognized by T-cells 3	https://www.uniprot.org/uniprot/Q15020.1	Squamous cell carcinoma antigen recognized by T-cells 3	http://www.uniprot.org/uniprot/Q15020	Homo sapiens	http://purl.obolibrary.org/obo/NCBITaxon_9606	Homo sapiens	http://purl.obolibrary.org/obo/NCBITaxon_9606
https://www.iedb.org/epitope/1008620	Linear peptide	ELWDSIMTR			494	502			Squamous cell carcinoma antigen recognized by T-cells 3	https://www.uniprot.org/uniprot/Q15020.1	Squamous cell carcinoma antigen recognized by T-cells 3	http://www.uniprot.org/uniprot/Q15020	Homo sapiens	http://purl.obolibrary.org/obo/NCBITaxon_9606	Homo sapiens	http://purl.obolibrary.org/obo/NCBITaxon_9606
https://www.iedb.org/epitope/1015052	Linear peptide	GEVVQIRP			730	737			Squamous cell carcinoma antigen recognized by T-cells 3	https://www.uniprot.org/uniprot/Q15020.1	Squamous cell carcinoma antigen recognized by T-cells 3	http://www.uniprot.org/uniprot/Q15020	Homo sapiens	http://purl.obolibrary.org/obo/NCBITaxon_9606	Homo sapiens	http://purl.obolibrary.org/obo/NCBITaxon_9606
https://www.iedb.org/epitope/1030643	Linear peptide	LPFSCTKEEL + METH(C5)	C5	Methylation|METH	808	817			Squamous cell carcinoma antigen recognized by T-cells 3	https://www.uniprot.org/uniprot/Q15020.1	Squamous cell carcinoma antigen recognized by T-cells 3	http://www.uniprot.org/uniprot/Q15020	Homo sapiens	http://purl.obolibrary.org/obo/NCBITaxon_9606	Homo sapiens	http://purl.obolibrary.org/obo/NCBITaxon_9606
https://www.iedb.org/epitope/1032442	Linear peptide	LVPDLWIRY			342	350			Squamous cell carcinoma antigen recognized by T-cells 3	https://www.uniprot.org/uniprot/Q15020.1	Squamous cell carcinoma antigen recognized by T-cells 3	http://www.uniprot.org/uniprot/Q15020	Homo sapiens	http://purl.obolibrary.org/obo/NCBITaxon_9606	Homo sapiens	http://purl.obolibrary.org/obo/NCBITaxon_9606
https://www.iedb.org/epitope/1040839	Linear peptide	REFESAIVEA			232	241			Squamous cell carcinoma antigen recognized by T-cells 3	https://www.uniprot.org/uniprot/Q15020.1	Squamous cell carcinoma antigen recognized by T-cells 3	http://www.uniprot.org/uniprot/Q15020	Homo sapiens	http://purl.obolibrary.org/obo/NCBITaxon_9606	Homo sapiens	http://purl.obolibrary.org/obo/NCBITaxon_9606
https://www.iedb.org/epitope/1049349	Linear peptide	SIMTRGNAKY			498	507			Squamous cell carcinoma antigen recognized by T-cells 3	https://www.uniprot.org/uniprot/Q15020.1	Squamous cell carcinoma antigen recognized by T-cells 3	http://www.uniprot.org/uniprot/Q15020	Homo sapiens	http://purl.obolibrary.org/obo/NCBITaxon_9606	Homo sapiens	http://purl.obolibrary.org/obo/NCBITaxon_9606
https://www.iedb.org/epitope/1058096	Linear peptide	VLHDSSKDSITVFVSNLPYSMQEPD			695	719			Squamous cell carcinoma antigen recognized by T-cells 3	https://www.uniprot.org/uniprot/Q15020.1	Squamous cell carcinoma antigen recognized by T-cells 3	http://www.uniprot.org/uniprot/Q15020	Homo sapiens	http://purl.obolibrary.org/obo/NCBITaxon_9606	Homo sapiens	http://purl.obolibrary.org/obo/NCBITaxon_9606
https://www.iedb.org/epitope/1085840	Linear peptide	QAYIDFEM			314	321			Squamous cell carcinoma antigen recognized by T-cells 3	https://www.uniprot.org/uniprot/Q15020.1	Squamous cell carcinoma antigen recognized by T-cells 3	http://www.uniprot.org/uniprot/Q15020	Homo sapiens	http://purl.obolibrary.org/obo/NCBITaxon_9606	Homo sapiens	http://purl.obolibrary.org/obo/NCBITaxon_9606
https://www.iedb.org/epitope/1095207	Linear peptide	ELWDSIMTR + OX(M7)	M7	Oxidation	494	502			Squamous cell carcinoma antigen recognized by T-cells 3	https://www.uniprot.org/uniprot/Q15020.1	Squamous cell carcinoma antigen recognized by T-cells 3	http://www.uniprot.org/uniprot/Q15020	Homo sapiens	http://purl.obolibrary.org/obo/NCBITaxon_9606	Homo sapiens	http://purl.obolibrary.org/obo/NCBITaxon_9606
https://www.iedb.org/epitope/1112416	Linear peptide	PARIQLIF			326	333			Squamous cell carcinoma antigen recognized by T-cells 3	https://www.uniprot.org/uniprot/Q15020.1	Squamous cell carcinoma antigen recognized by T-cells 3	http://www.uniprot.org/uniprot/Q15020	Homo sapiens	http://purl.obolibrary.org/obo/NCBITaxon_9606	Homo sapiens	http://purl.obolibrary.org/obo/NCBITaxon_9606
https://www.iedb.org/epitope/1113966	Linear peptide	QYSVGGIGQKGGLEKVR			191	207			Squamous cell carcinoma antigen recognized by T-cells 3	https://www.uniprot.org/uniprot/Q15020.1	Squamous cell carcinoma antigen recognized by T-cells 3	http://www.uniprot.org/uniprot/Q15020	Homo sapiens	http://purl.obolibrary.org/obo/NCBITaxon_9606	Homo sapiens	http://purl.obolibrary.org/obo/NCBITaxon_9606
https://www.iedb.org/epitope/1123913	Linear peptide	YAMASSAESSPGEYEWEYDEEEEKN + OX(M3)	M3	Oxidation	70	94			Squamous cell carcinoma antigen recognized by T-cells 3	https://www.uniprot.org/uniprot/Q15020.1	Squamous cell carcinoma antigen recognized by T-cells 3	http://www.uniprot.org/uniprot/Q15020	Homo sapiens	http://purl.obolibrary.org/obo/NCBITaxon_9606	Homo sapiens	http://purl.obolibrary.org/obo/NCBITaxon_9606
https://www.iedb.org/epitope/1153439	Linear peptide	KPKGLAYVEYENESQ			839	853			Squamous cell carcinoma antigen recognized by T-cells 3	https://www.uniprot.org/uniprot/Q15020.1	Squamous cell carcinoma antigen recognized by T-cells 3	http://www.uniprot.org/uniprot/Q15020	Homo sapiens	http://purl.obolibrary.org/obo/NCBITaxon_9606	Homo sapiens	http://purl.obolibrary.org/obo/NCBITaxon_9606
https://www.iedb.org/epitope/1153440	Linear peptide	KPKGLAYVEYENESQA			839	854			Squamous cell carcinoma antigen recognized by T-cells 3	https://www.uniprot.org/uniprot/Q15020.1	Squamous cell carcinoma antigen recognized by T-cells 3	http://www.uniprot.org/uniprot/Q15020	Homo sapiens	http://purl.obolibrary.org/obo/NCBITaxon_9606	Homo sapiens	http://purl.obolibrary.org/obo/NCBITaxon_9606
https://www.iedb.org/epitope/1228901	Linear peptide	HQVISVTF			396	403			Squamous cell carcinoma antigen recognized by T-cells 3	https://www.uniprot.org/uniprot/Q15020.1	Squamous cell carcinoma antigen recognized by T-cells 3	http://www.uniprot.org/uniprot/Q15020	Homo sapiens	http://purl.obolibrary.org/obo/NCBITaxon_9606	Homo sapiens	http://purl.obolibrary.org/obo/NCBITaxon_9606
https://www.iedb.org/epitope/1275689	Linear peptide	SEIFPLTEEL			139	148			Squamous cell carcinoma antigen recognized by T-cells 3	https://www.uniprot.org/uniprot/Q15020.1	Squamous cell carcinoma antigen recognized by T-cells 3	http://www.uniprot.org/uniprot/Q15020	Homo sapiens	http://purl.obolibrary.org/obo/NCBITaxon_9606	Homo sapiens	http://purl.obolibrary.org/obo/NCBITaxon_9606
https://www.iedb.org/epitope/1336608	Linear peptide	EIFPLTEEL			140	148			Squamous cell carcinoma antigen recognized by T-cells 3	https://www.uniprot.org/uniprot/Q15020.1	Squamous cell carcinoma antigen recognized by T-cells 3	http://www.uniprot.org/uniprot/Q15020	Homo sapiens	http://purl.obolibrary.org/obo/NCBITaxon_9606	Homo sapiens	http://purl.obolibrary.org/obo/NCBITaxon_9606
https://www.iedb.org/epitope/1345014	Linear peptide	SEIFPLTEELW			139	149			Squamous cell carcinoma antigen recognized by T-cells 3	https://www.uniprot.org/uniprot/Q15020.1	Squamous cell carcinoma antigen recognized by T-cells 3	http://www.uniprot.org/uniprot/Q15020	Homo sapiens	http://purl.obolibrary.org/obo/NCBITaxon_9606	Homo sapiens	http://purl.obolibrary.org/obo/NCBITaxon_9606
https://www.iedb.org/epitope/1381540	Linear peptide	GPAAAPAVAAPAATEAPKMSN + OX(M19)	M19	Oxidation	933	953			squamous cell carcinoma antigen recognized by T-cells 3	http://www.ncbi.nlm.nih.gov/protein/NP_055521.1	Squamous cell carcinoma antigen recognized by T-cells 3	http://www.uniprot.org/uniprot/Q15020	Homo sapiens	http://purl.obolibrary.org/obo/NCBITaxon_9606	Homo sapiens	http://purl.obolibrary.org/obo/NCBITaxon_9606
https://www.iedb.org/epitope/1405747	Linear peptide	VEFKEEKSAL			751	760			Squamous cell carcinoma antigen recognized by T-cells 3	https://www.uniprot.org/uniprot/Q15020.1	Squamous cell carcinoma antigen recognized by T-cells 3	http://www.uniprot.org/uniprot/Q15020	Homo sapiens	http://purl.obolibrary.org/obo/NCBITaxon_9606	Homo sapiens	http://purl.obolibrary.org/obo/NCBITaxon_9606
https://www.iedb.org/epitope/1586257	Linear peptide	SALQALEM + OX(M8)	M8	Oxidation	758	765			Squamous cell carcinoma antigen recognized by T-cells 3	https://www.uniprot.org/uniprot/Q15020.1	Squamous cell carcinoma antigen recognized by T-cells 3	http://www.uniprot.org/uniprot/Q15020	Homo sapiens	http://purl.obolibrary.org/obo/NCBITaxon_9606	Homo sapiens	http://purl.obolibrary.org/obo/NCBITaxon_9606
https://www.iedb.org/epitope/1593774	Linear peptide	YLKQEVEERF			455	464			Squamous cell carcinoma antigen recognized by T-cells 3	https://www.uniprot.org/uniprot/Q15020.1	Squamous cell carcinoma antigen recognized by T-cells 3	http://www.uniprot.org/uniprot/Q15020	Homo sapiens	http://purl.obolibrary.org/obo/NCBITaxon_9606	Homo sapiens	http://purl.obolibrary.org/obo/NCBITaxon_9606
https://www.iedb.org/epitope/1601892	Linear peptide	EDDEKEWGDDEEE			627	639			Squamous cell carcinoma antigen recognized by T-cells 3	https://www.uniprot.org/uniprot/Q15020.1	Squamous cell carcinoma antigen recognized by T-cells 3	http://www.uniprot.org/uniprot/Q15020	Homo sapiens	http://purl.obolibrary.org/obo/NCBITaxon_9606	Homo sapiens	http://purl.obolibrary.org/obo/NCBITaxon_9606
https://www.iedb.org/epitope/1625638	Linear peptide	ALLQAEAP			301	308			Squamous cell carcinoma antigen recognized by T-cells 3	https://www.uniprot.org/uniprot/Q15020.1	Squamous cell carcinoma antigen recognized by T-cells 3	http://www.uniprot.org/uniprot/Q15020	Homo sapiens	http://purl.obolibrary.org/obo/NCBITaxon_9606	Homo sapiens	http://purl.obolibrary.org/obo/NCBITaxon_9606
https://www.iedb.org/epitope/1712654	Linear peptide	EAPKMSNADFAKLFLR			947	962			Squamous cell carcinoma antigen recognized by T-cells 3	https://www.uniprot.org/uniprot/Q15020.1	Squamous cell carcinoma antigen recognized by T-cells 3	http://www.uniprot.org/uniprot/Q15020	Homo sapiens	http://purl.obolibrary.org/obo/NCBITaxon_9606	Homo sapiens	http://purl.obolibrary.org/obo/NCBITaxon_9606
https://www.iedb.org/epitope/1714430	Linear peptide	LLQAEAPRL			302	310			Squamous cell carcinoma antigen recognized by T-cells 3	https://www.uniprot.org/uniprot/Q15020.1	Squamous cell carcinoma antigen recognized by T-cells 3	http://www.uniprot.org/uniprot/Q15020	Homo sapiens	http://purl.obolibrary.org/obo/NCBITaxon_9606	Homo sapiens	http://purl.obolibrary.org/obo/NCBITaxon_9606
https://www.iedb.org/epitope/1714714	Linear peptide	MSNADFAKLFLR			951	962			Squamous cell carcinoma antigen recognized by T-cells 3	https://www.uniprot.org/uniprot/Q15020.1	Squamous cell carcinoma antigen recognized by T-cells 3	http://www.uniprot.org/uniprot/Q15020	Homo sapiens	http://purl.obolibrary.org/obo/NCBITaxon_9606	Homo sapiens	http://purl.obolibrary.org/obo/NCBITaxon_9606
https://www.iedb.org/epitope/1715264	Linear peptide	RLAEYQAYI			309	317			Squamous cell carcinoma antigen recognized by T-cells 3	https://www.uniprot.org/uniprot/Q15020.1	Squamous cell carcinoma antigen recognized by T-cells 3	http://www.uniprot.org/uniprot/Q15020	Homo sapiens	http://purl.obolibrary.org/obo/NCBITaxon_9606	Homo sapiens	http://purl.obolibrary.org/obo/NCBITaxon_9606
https://www.iedb.org/epitope/1716322	Linear peptide	WLEYYNLER			511	519			Squamous cell carcinoma antigen recognized by T-cells 3	https://www.uniprot.org/uniprot/Q15020.1	Squamous cell carcinoma antigen recognized by T-cells 3	http://www.uniprot.org/uniprot/Q15020	Homo sapiens	http://purl.obolibrary.org/obo/NCBITaxon_9606	Homo sapiens	http://purl.obolibrary.org/obo/NCBITaxon_9606
https://www.iedb.org/epitope/1781117	Linear peptide	KSVEGRPMF + OX(M8)	M8	Oxidation	768	776			Squamous cell carcinoma antigen recognized by T-cells 3	https://www.uniprot.org/uniprot/Q15020.1	Squamous cell carcinoma antigen recognized by T-cells 3	http://www.uniprot.org/uniprot/Q15020	Homo sapiens	http://purl.obolibrary.org/obo/NCBITaxon_9606	Homo sapiens	http://purl.obolibrary.org/obo/NCBITaxon_9606
https://www.iedb.org/epitope/1856917	Linear peptide	EVVQIRPIF			731	739			Squamous cell carcinoma antigen recognized by T-cells 3	https://www.uniprot.org/uniprot/Q15020.1	Squamous cell carcinoma antigen recognized by T-cells 3	http://www.uniprot.org/uniprot/Q15020	Homo sapiens	http://purl.obolibrary.org/obo/NCBITaxon_9606	Homo sapiens	http://purl.obolibrary.org/obo/NCBITaxon_9606
https://www.iedb.org/epitope/1868543	Linear peptide	QLKVKDLVL			357	365			Squamous cell carcinoma antigen recognized by T-cells 3	https://www.uniprot.org/uniprot/Q15020.1	Squamous cell carcinoma antigen recognized by T-cells 3	http://www.uniprot.org/uniprot/Q15020	Homo sapiens	http://purl.obolibrary.org/obo/NCBITaxon_9606	Homo sapiens	http://purl.obolibrary.org/obo/NCBITaxon_9606
https://www.iedb.org/epitope/1891675	Linear peptide	GEEDEVKAA			24	32			Squamous cell carcinoma antigen recognized by T-cells 3	https://www.uniprot.org/uniprot/Q15020.1	Squamous cell carcinoma antigen recognized by T-cells 3	http://www.uniprot.org/uniprot/Q15020	Homo sapiens	http://purl.obolibrary.org/obo/NCBITaxon_9606	Homo sapiens	http://purl.obolibrary.org/obo/NCBITaxon_9606
https://www.iedb.org/epitope/1940112	Linear peptide	VIQNYNKALQQLEKYK			281	296			SART3 protein	http://www.ncbi.nlm.nih.gov/protein/AAH32601.1	Squamous cell carcinoma antigen recognized by T-cells 3	http://www.uniprot.org/uniprot/Q15020	Homo sapiens	http://purl.obolibrary.org/obo/NCBITaxon_9606	Homo sapiens	http://purl.obolibrary.org/obo/NCBITaxon_9606
https://www.iedb.org/epitope/1972728	Linear peptide	VYDYNCHVDLI			109	119			Squamous cell carcinoma antigen recognized by T-cells 3	https://www.uniprot.org/uniprot/Q15020.1	Squamous cell carcinoma antigen recognized by T-cells 3	http://www.uniprot.org/uniprot/Q15020	Homo sapiens	http://purl.obolibrary.org/obo/NCBITaxon_9606	Homo sapiens	http://purl.obolibrary.org/obo/NCBITaxon_9606
https://www.iedb.org/epitope/1983215	Linear peptide	KEEKSALQAL			754	763			Squamous cell carcinoma antigen recognized by T-cells 3	https://www.uniprot.org/uniprot/Q15020.1	Squamous cell carcinoma antigen recognized by T-cells 3	http://www.uniprot.org/uniprot/Q15020	Homo sapiens	http://purl.obolibrary.org/obo/NCBITaxon_9606	Homo sapiens	http://purl.obolibrary.org/obo/NCBITaxon_9606
https://www.iedb.org/epitope/1999801	Linear peptide	WEYDEEEEKNQL			85	96			Squamous cell carcinoma antigen recognized by T-cells 3	https://www.uniprot.org/uniprot/Q15020.1	Squamous cell carcinoma antigen recognized by T-cells 3	http://www.uniprot.org/uniprot/Q15020	Homo sapiens	http://purl.obolibrary.org/obo/NCBITaxon_9606	Homo sapiens	http://purl.obolibrary.org/obo/NCBITaxon_9606
https://www.iedb.org/epitope/2007230	Linear peptide	ATAAETSASEPEAESKAGP			2	20			Squamous cell carcinoma antigen recognized by T-cells 3	https://www.uniprot.org/uniprot/Q15020.1	Squamous cell carcinoma antigen recognized by T-cells 3	http://www.uniprot.org/uniprot/Q15020	Homo sapiens	http://purl.obolibrary.org/obo/NCBITaxon_9606	Homo sapiens	http://purl.obolibrary.org/obo/NCBITaxon_9606
https://www.iedb.org/epitope/2017481	Linear peptide	GPMLLPQTYGARGKGR			895	910			Squamous cell carcinoma antigen recognized by T-cells 3	https://www.uniprot.org/uniprot/Q15020.1	Squamous cell carcinoma antigen recognized by T-cells 3	http://www.uniprot.org/uniprot/Q15020	Homo sapiens	http://purl.obolibrary.org/obo/NCBITaxon_9606	Homo sapiens	http://purl.obolibrary.org/obo/NCBITaxon_9606
https://www.iedb.org/epitope/2023306	Linear peptide	KARELWDSIMTRGNA			491	505			Squamous cell carcinoma antigen recognized by T-cells 3	https://www.uniprot.org/uniprot/Q15020.1	Squamous cell carcinoma antigen recognized by T-cells 3	http://www.uniprot.org/uniprot/Q15020	Homo sapiens	http://purl.obolibrary.org/obo/NCBITaxon_9606	Homo sapiens	http://purl.obolibrary.org/obo/NCBITaxon_9606
https://www.iedb.org/epitope/2031962	Linear peptide	LEELRAAF			442	449			Squamous cell carcinoma antigen recognized by T-cells 3	https://www.uniprot.org/uniprot/Q15020.1	Squamous cell carcinoma antigen recognized by T-cells 3	http://www.uniprot.org/uniprot/Q15020	Homo sapiens	http://purl.obolibrary.org/obo/NCBITaxon_9606	Homo sapiens	http://purl.obolibrary.org/obo/NCBITaxon_9606
https://www.iedb.org/epitope/2034707	Linear peptide	LPYSMQEPDT			711	720			Squamous cell carcinoma antigen recognized by T-cells 3	https://www.uniprot.org/uniprot/Q15020.1	Squamous cell carcinoma antigen recognized by T-cells 3	http://www.uniprot.org/uniprot/Q15020	Homo sapiens	http://purl.obolibrary.org/obo/NCBITaxon_9606	Homo sapiens	http://purl.obolibrary.org/obo/NCBITaxon_9606
https://www.iedb.org/epitope/2070451	Linear peptide	RTQLSLLPRALQRPS			910	924			Squamous cell carcinoma antigen recognized by T-cells 3	https://www.uniprot.org/uniprot/Q15020.1	Squamous cell carcinoma antigen recognized by T-cells 3	http://www.uniprot.org/uniprot/Q15020	Homo sapiens	http://purl.obolibrary.org/obo/NCBITaxon_9606	Homo sapiens	http://purl.obolibrary.org/obo/NCBITaxon_9606
https://www.iedb.org/epitope/2149931	Linear peptide	VYDYNCHVD			109	117			Squamous cell carcinoma antigen recognized by T-cells 3	https://www.uniprot.org/uniprot/Q15020.1	Squamous cell carcinoma antigen recognized by T-cells 3	http://www.uniprot.org/uniprot/Q15020	Homo sapiens	http://purl.obolibrary.org/obo/NCBITaxon_9606	Homo sapiens	http://purl.obolibrary.org/obo/NCBITaxon_9606
https://www.iedb.org/epitope/2151177	Linear peptide	RLEKVHSLFR			243	252			squamous cell carcinoma antigen SART-3	http://www.ncbi.nlm.nih.gov/protein/BAA78384.1	Squamous cell carcinoma antigen recognized by T-cells 3	http://www.uniprot.org/uniprot/Q15020	Homo sapiens	http://purl.obolibrary.org/obo/NCBITaxon_9606	Homo sapiens	http://purl.obolibrary.org/obo/NCBITaxon_9606
https://www.iedb.org/epitope/2151178	Linear peptide	RLVTNRAGK			831	839			squamous cell carcinoma antigen SART-3	http://www.ncbi.nlm.nih.gov/protein/BAA78384.1	Squamous cell carcinoma antigen recognized by T-cells 3	http://www.uniprot.org/uniprot/Q15020	Homo sapiens	http://purl.obolibrary.org/obo/NCBITaxon_9606	Homo sapiens	http://purl.obolibrary.org/obo/NCBITaxon_9606
https://www.iedb.org/epitope/2151180	Linear peptide	RTQLSLLPR			910	918			squamous cell carcinoma antigen SART-3	http://www.ncbi.nlm.nih.gov/protein/BAA78384.1	Squamous cell carcinoma antigen recognized by T-cells 3	http://www.uniprot.org/uniprot/Q15020	Homo sapiens	http://purl.obolibrary.org/obo/NCBITaxon_9606	Homo sapiens	http://purl.obolibrary.org/obo/NCBITaxon_9606
https://www.iedb.org/epitope/2163158	Linear peptide	ESVIQNYNKALQQL			279	292			Squamous cell carcinoma antigen recognized by T-cells 3	https://www.uniprot.org/uniprot/Q15020.1	Squamous cell carcinoma antigen recognized by T-cells 3	http://www.uniprot.org/uniprot/Q15020	Homo sapiens	http://purl.obolibrary.org/obo/NCBITaxon_9606	Homo sapiens	http://purl.obolibrary.org/obo/NCBITaxon_9606
https://www.iedb.org/epitope/2169103	Linear peptide	KGGLEKVRSVFERALSSVGL			200	219			Squamous cell carcinoma antigen recognized by T-cells 3	https://www.uniprot.org/uniprot/Q15020.1	Squamous cell carcinoma antigen recognized by T-cells 3	http://www.uniprot.org/uniprot/Q15020	Homo sapiens	http://purl.obolibrary.org/obo/NCBITaxon_9606	Homo sapiens	http://purl.obolibrary.org/obo/NCBITaxon_9606
https://www.iedb.org/epitope/2170257	Linear peptide	KPETRKAPGGPMLLPQTYGA			886	905			Squamous cell carcinoma antigen recognized by T-cells 3	https://www.uniprot.org/uniprot/Q15020.1	Squamous cell carcinoma antigen recognized by T-cells 3	http://www.uniprot.org/uniprot/Q15020	Homo sapiens	http://purl.obolibrary.org/obo/NCBITaxon_9606	Homo sapiens	http://purl.obolibrary.org/obo/NCBITaxon_9606
https://www.iedb.org/epitope/2247584	Linear peptide	SKNPDFKVF			784	792			Squamous cell carcinoma antigen recognized by T-cells 3	https://www.uniprot.org/uniprot/Q15020.1	Squamous cell carcinoma antigen recognized by T-cells 3	http://www.uniprot.org/uniprot/Q15020	Homo sapiens	http://purl.obolibrary.org/obo/NCBITaxon_9606	Homo sapiens	http://purl.obolibrary.org/obo/NCBITaxon_9606
https://www.iedb.org/epitope/2262494	Linear peptide	LPFSCTKEEL			808	817			Squamous cell carcinoma antigen recognized by T-cells 3	https://www.uniprot.org/uniprot/Q15020.1	Squamous cell carcinoma antigen recognized by T-cells 3	http://www.uniprot.org/uniprot/Q15020	Homo sapiens	http://purl.obolibrary.org/obo/NCBITaxon_9606	Homo sapiens	http://purl.obolibrary.org/obo/NCBITaxon_9606
https://www.iedb.org/epitope/2264974	Linear peptide	VVQIRPIFSNR			732	742			Squamous cell carcinoma antigen recognized by T-cells 3	https://www.uniprot.org/uniprot/Q15020.1	Squamous cell carcinoma antigen recognized by T-cells 3	http://www.uniprot.org/uniprot/Q15020	Homo sapiens	http://purl.obolibrary.org/obo/NCBITaxon_9606	Homo sapiens	http://purl.obolibrary.org/obo/NCBITaxon_9606

## Sheet: Help
Section	Epitope ID	Epitope	Epitope	Epitope	Epitope	Epitope	Epitope	Epitope	Epitope	Epitope	Epitope	Epitope	Epitope	Epitope	Epitope	Epitope	Epitope	Related Object	Related Object	Related Object	Related Object	Related Object	Related Object	Related Object	Related Object	Related Object	Related Object	Related Object	Related Object	Related Object	Related Object	Related Object
Header	IEDB IRI	Object Type	Name	Modified Residue(s)	Modifications	Starting Position	Ending Position	IRI	Synonyms	Source Molecule	Source Molecule IRI	Molecule Parent	Molecule Parent IRI	Source Organism	Source Organism IRI	Species	Species IRI	Epitope Relation	Object Type	Name	Starting Position	Ending Position	IRI	Synonyms	Source Molecule	Source Molecule IRI	Molecule Parent	Molecule Parent IRI	Source Organism	Source Organism IRI	Species	Species IRI
Example	http://www.iedb.org/epitope/1056	Linear peptide	AELLVALENQHTIDL			441	455			hemagglutinin	http://www.ncbi.nlm.nih.gov/protein/AAK51718.1	Hemagglutinin	http://www.uniprot.org/uniprot/P03452	Influenza A virus (A/Hong Kong/1/1968(H3N2))	http://purl.obolibrary.org/obo/NCBITaxon_506350	Influenza A virus	http://purl.obolibrary.org/obo/NCBITaxon_11320
Example	http://www.iedb.org/epitope/2136	Linear peptide	AIYHTENAYVSVVSSHYNR			207	225			Hemagglutinin precursor	http://www.ncbi.nlm.nih.gov/protein/P12590.2	Hemagglutinin	http://www.uniprot.org/uniprot/P03452	Influenza A virus	http://purl.obolibrary.org/obo/NCBITaxon_11320	Influenza A virus	http://purl.obolibrary.org/obo/NCBITaxon_11320
Other possible values	http://www.iedb.org/epitope/570	Linear peptide	ACKRGPGSGFFSRLN	R4	Citrullination|CITR	138	152	http://purl.obolibrary.org/obo/CHEBI_3387	5H-dibenzo[b,f]azepine-5-carboxamide, 5-Carbamoyl-5H-dibenz(b,f)azepine, 5-carbamoyl-5H-dibenz[b,f]azepine, 5-Carbamoyl-5H-dibenzo(b,f)azepine, 5-Carbamyl-5H-dibenzo(b,f)azepine, 5H-Dibenz(b,f)azepine-5-carboxamide, Carbamazepen, carbamazepina, carbamazepine, carbamazepinum, Carnexiv	Hemagglutinin	http://www.ncbi.nlm.nih.gov/protein/P04663.1	Hemagglutinin	http://www.uniprot.org/uniprot/P03452	Influenza A virus	http://purl.obolibrary.org/obo/NCBITaxon_11320	Influenza A virus	http://purl.obolibrary.org/obo/NCBITaxon_11320	analog	Fragment of a Natural Sequence Molecule	ITDQVPFSV	209	217	http://purl.obolibrary.org/obo/CHEBI_7824	10-oxo-10,11-dihydro-5H-dibenzo[b,f]azepine-5-carboxamide, 10,11-Dihydro-10-oxo-5H-dibenz(b,f)azepine-5-carboxamide, oxcarbazepina, Oxcarbazepine, oxcarbazepine, oxcarbazepinum	Melanocyte protein Pmel 17 precursor	http://www.ncbi.nlm.nih.gov/protein/P40967.2	Melanocyte protein PMEL	http://www.uniprot.org/uniprot/P40967	Homo sapiens (human)	http://purl.obolibrary.org/obo/NCBITaxon_9606	Homo sapiens	http://purl.obolibrary.org/obo/NCBITaxon_9606
Description of Field	The url for this epitope on the IEDB site	The object type of the epitope, which may include Linear and Discontinuous peptides, as well as Nonpeptidic structures	A short description of the epitope, including its sequence or structure and any post translational modifications	The amino acid and its position within the epitope sequence that has a post-translational modifification	The type of post-translational modification that the specified residue has	The starting position of the epitope within its source reference protein, for Linear peptides	The ending position of the epitope within its source reference protein, for Linear peptides	For nonpeptidic epitopes, the url for the epitope structure. Is often a ChEBI identifier	For nonpeptidic epitopes, synonyms for the epitope structure	The protein or nonpeptidic structure name that the epitope is derived from	The url to an identifier for the protein or nonpeptidic structure that the epitope is derived from. This is often a link to UniProt, but may also be PDB, GenBank, ChEBI, or ONTIE.	The reference proteome protein name that the epitope is derived from	The url to an identifier for the reference proteome protein that the epitope is derived from. This is often a link to UniProt, but may also be PDB, GenBank, or ONTIE.	The organism name that the epitope is derived from	The url to an identifier for the organism that the epitope is derived from. This is usually a link to NCBI, but will be ONTIE, if the species is beyond the scope of NCBI taxonomy.	The species of the organism that the epitope is derived from	The url to an identifier for the species that the epitope is derived from. This is a link to NCBI	If the epitope is an analog, mimotope, or neoepitope or another structure, these fields will descbribe that structure	If the epitope is an analog, mimotope, or neoepitope or another structure, these fields will descbribe that structure	If the epitope is an analog, mimotope, or neoepitope or another structure, these fields will descbribe that structure	If the epitope is an analog, mimotope, or neoepitope or another structure, these fields will descbribe that structure	If the epitope is an analog, mimotope, or neoepitope or another structure, these fields will descbribe that structure	If the epitope is an analog, mimotope, or neoepitope or another structure, these fields will descbribe that structure	If the epitope is an analog, mimotope, or neoepitope or another structure, these fields will descbribe that structure	If the epitope is an analog, mimotope, or neoepitope or another structure, these fields will descbribe that structure	If the epitope is an analog, mimotope, or neoepitope or another structure, these fields will descbribe that structure	If the epitope is an analog, mimotope, or neoepitope or another structure, these fields will descbribe that structure	If the epitope is an analog, mimotope, or neoepitope or another structure, these fields will descbribe that structure	If the epitope is an analog, mimotope, or neoepitope or another structure, these fields will descbribe that structure	If the epitope is an analog, mimotope, or neoepitope or another structure, these fields will descbribe that structure	If the epitope is an analog, mimotope, or neoepitope or another structure, these fields will descbribe that structure	If the epitope is an analog, mimotope, or neoepitope or another structure, these fields will descbribe that structure
Help Topic Link		http://curationwiki.iedb.org/wiki/index.php/Data_Field_Descriptions#Epitope_Object	http://curationwiki.iedb.org/wiki/index.php/Data_Field_Descriptions#Epitope_Fields	http://curationwiki.iedb.org/wiki/index.php/Data_Field_Descriptions#Epitope_Fields	http://curationwiki.iedb.org/wiki/index.php/Data_Field_Descriptions#Epitope_Fields	http://curationwiki.iedb.org/wiki/index.php/Data_Field_Descriptions#Object_Editor	http://curationwiki.iedb.org/wiki/index.php/Data_Field_Descriptions#Object_Editor	https://help.iedb.org/hc/en-us/articles/114094147711-Molecule-Finder-IEDB-3-0-	https://help.iedb.org/hc/en-us/articles/114094147711-Molecule-Finder-IEDB-3-0-	https://help.iedb.org/hc/en-us/articles/114094147251	https://help.iedb.org/hc/en-us/articles/114094147251	https://help.iedb.org/hc/en-us/articles/114094147251	https://help.iedb.org/hc/en-us/articles/114094147251	https://help.iedb.org/hc/en-us/articles/114094147571-Organism-Finder-IEDB-3-0-	https://help.iedb.org/hc/en-us/articles/114094147571-Organism-Finder-IEDB-3-0-	https://help.iedb.org/hc/en-us/articles/114094147571-Organism-Finder-IEDB-3-0-	https://help.iedb.org/hc/en-us/articles/114094147571-Organism-Finder-IEDB-3-0-	http://curationwiki.iedb.org/wiki/index.php/Data_Field_Descriptions#Epitope_Fields	https://help.iedb.org/hc/en-us/articles/360053990892-What-are-the-IEDB-Filter-Options-	https://help.iedb.org/hc/en-us/articles/360053990892-What-are-the-IEDB-Filter-Options-	https://help.iedb.org/hc/en-us/articles/360053990892-What-are-the-IEDB-Filter-Options-	https://help.iedb.org/hc/en-us/articles/360053990892-What-are-the-IEDB-Filter-Options-	https://help.iedb.org/hc/en-us/articles/360053990892-What-are-the-IEDB-Filter-Options-	https://help.iedb.org/hc/en-us/articles/360053990892-What-are-the-IEDB-Filter-Options-	https://help.iedb.org/hc/en-us/articles/360053990892-What-are-the-IEDB-Filter-Options-	https://help.iedb.org/hc/en-us/articles/360053990892-What-are-the-IEDB-Filter-Options-	https://help.iedb.org/hc/en-us/articles/360053990892-What-are-the-IEDB-Filter-Options-	https://help.iedb.org/hc/en-us/articles/360053990892-What-are-the-IEDB-Filter-Options-	https://help.iedb.org/hc/en-us/articles/360053990892-What-are-the-IEDB-Filter-Options-	https://help.iedb.org/hc/en-us/articles/360053990892-What-are-the-IEDB-Filter-Options-	https://help.iedb.org/hc/en-us/articles/360053990892-What-are-the-IEDB-Filter-Options-	https://help.iedb.org/hc/en-us/articles/360053990892-What-are-the-IEDB-Filter-Options-

## Sheet: Query Parameters
Epitope Structure: Linear Sequence
Organism: Homo sapiens (human) (ID:9606)
Antigen: Squamous cell carcinoma antigen recognized by T-cells 3 [Q15020] (SART3_HUMAN) (Homo sapiens (human))
Include Positive Assays
No B cell assays
Export Type: Full, all data columns
Date Exported: July 21, 2024
