# Supplementary material for: A bioinformatics pipeline for the design of a SART3-targeted cancer vaccine with enhanced immunogenicity
Source: Genomics Inform. 2026 May 1;24:11. doi: 10.1186/s44342-026-00068-5 (PMC13135266; doi:10.1186/s44342-026-00068-5)
Supplement: Supplementary file 3 — Supplementary Material 3: Supplementary data 3. MHC-I extracted epitopes. [file 44342_2026_68_MOESM3_ESM.xlsx]

## Sheet: originl
MHC-I Binding Prediction Results
-----------
Method used: netmhcpan_el
allele	seq_num	start	end	length	peptide	score	percentile_rank
HLA-B*44:02	6	5	13	9	AEAPRLAEY	0.992327	0.01
HLA-B*44:02	2	16	25	10	AESSPGEYEW	0.99111	0.01
HLA-B*58:01	5	24	32	9	ATFAEYEEW	0.986938	0.01
HLA-B*27:05	5	2	10	9	ARLEKVHSL	0.98498	0.01
HLA-B*18:01	2	42	50	9	EEQLSINVY	0.982634	0.01
HLA-B*35:01	5	37	45	9	IPESVIQNY	0.977013	0.01
HLA-B*27:05	6	27	35	9	ARIQLIFER	0.973639	0.01
HLA-A*68:01	7	37	45	9	QVISVTFEK	0.973314	0.01
HLA-B*40:01	3	19	28	10	SEIFPLTEEL	0.96753	0.02
HLA-B*58:01	2	16	25	10	AESSPGEYEW	0.966766	0.02
HLA-B*58:01	2	17	25	9	ESSPGEYEW	0.962353	0.03
HLA-A*11:01	7	37	45	9	QVISVTFEK	0.96023	0.01
HLA-B*27:05	5	12	20	9	RRQLAIPLY	0.9582	0.01
HLA-A*01:01	2	2	10	9	VSESDGDEY	0.958048	0.02
HLA-B*44:02	2	42	50	9	EEQLSINVY	0.955648	0.01
HLA-A*68:01	12	1	9	9	EVAAGPAGK	0.952646	0.03
HLA-B*58:01	3	24	32	9	LTEELWLEW	0.950064	0.04
HLA-B*35:01	2	19	27	9	SPGEYEWEY	0.949819	0.02
HLA-A*68:01	9	14	22	9	ELWDSIMTR	0.946444	0.04
HLA-B*38:01	7	35	43	9	DHQVISVTF	0.943342	0.01
HLA-A*31:01	13	14	22	9	QIRPIFSNR	0.939968	0.01
HLA-A*03:01	15	34	42	9	AISNPPQRK	0.939147	0.02
HLA-B*40:01	5	33	41	9	SEDPIPESV	0.928101	0.05
HLA-B*27:05	5	2	11	10	ARLEKVHSLF	0.927194	0.02
HLA-A*11:01	15	34	42	9	AISNPPQRK	0.927086	0.01
HLA-A*31:01	1	33	41	9	RTRRKVLSR	0.92671	0.01
HLA-B*40:01	13	31	40	10	VEFKEEKSAL	0.92301	0.06
HLA-A*11:01	4	35	43	9	SSVGLHMTK	0.917367	0.02
HLA-B*35:01	14	6	14	9	NPDFKVFRY	0.91444	0.04
HLA-A*02:01	6	9	17	9	RLAEYQAYI	0.91425	0.03
HLA-B*27:05	7	23	31	9	SRYLLAMER	0.912451	0.03
HLA-B*38:01	12	36	44	9	LHDSSKDSI	0.90808	0.02
HLA-A*24:02	5	44	52	9	NYNKALQQL	0.896395	0.03
HLA-B*35:01	8	27	35	9	AAFTRALEY	0.896125	0.04
HLA-A*31:01	16	10	18	9	RTQLSLLPR	0.895891	0.03
HLA-A*31:01	16	14	22	9	SLLPRALQR	0.895782	0.03
HLA-A*01:01	2	14	23	10	SSAESSPGEY	0.89438	0.04
HLA-B*18:01	6	5	13	9	AEAPRLAEY	0.891954	0.03
HLA-B*58:01	13	48	56	9	KSVEGRPMF	0.881463	0.07
HLA-B*15:02	8	27	35	9	AAFTRALEY	0.879441	0.03
HLA-B*58:01	10	14	22	9	RTEGSLEDW	0.873946	0.07
HLA-B*58:01	5	47	55	9	KALQQLEKY	0.864388	0.08
HLA-A*03:01	16	14	22	9	SLLPRALQR	0.862771	0.05
HLA-A*68:01	7	36	45	10	HQVISVTFEK	0.859381	0.14
HLA-A*24:02	6	15	23	9	AYIDFEMKI	0.857296	0.04
HLA-B*40:01	13	34	43	10	KEEKSALQAL	0.856594	0.08
HLA-A*68:01	5	39	47	9	ESVIQNYNK	0.855742	0.14
HLA-B*58:01	4	40	48	9	HMTKGLALW	0.85475	0.09
HLA-B*27:05	14	12	20	9	FRYSTSLEK	0.849752	0.06
HLA-B*40:01	15	27	35	9	KENIIKVAI	0.847813	0.09
HLA-B*35:01	6	25	33	9	DPARIQLIF	0.846698	0.06
HLA-B*44:02	6	4	13	10	QAEAPRLAEY	0.846536	0.04
HLA-A*01:01	2	15	23	9	SAESSPGEY	0.845652	0.05
HLA-A*31:01	9	13	22	10	RELWDSIMTR	0.842463	0.05
HLA-B*07:02	16	48	56	9	APKMSNADF	0.834165	0.07
HLA-B*08:01	5	9	17	9	SLFRRQLAI	0.825039	0.03
HLA-B*18:01	13	35	43	9	EEKSALQAL	0.823582	0.04
HLA-B*38:01	4	39	47	9	LHMTKGLAL	0.823528	0.03
HLA-B*58:01	1	46	55	10	ATYKTMGPAW	0.822668	0.11
HLA-A*03:01	8	11	20	10	RVDFKQDSSK	0.818828	0.07
HLA-A*03:01	7	37	45	9	QVISVTFEK	0.816937	0.07
HLA-B*15:02	5	21	29	9	DMEATFAEY	0.814662	0.05
HLA-B*15:02	12	45	53	9	TVFVSNLPY	0.810669	0.05
HLA-A*03:01	9	13	22	10	RELWDSIMTR	0.800256	0.08
HLA-B*27:05	3	2	10	9	LRLEGELTK	0.79786	0.09
HLA-B*35:01	9	27	35	9	YANMWLEYY	0.795983	0.08
HLA-A*68:01	15	11	20	10	ESQASQAVMK	0.785325	0.22
HLA-A*68:01	13	7	16	10	EACGEVVQIR	0.783866	0.22
HLA-A*11:01	12	12	20	9	AVDVEPPSK	0.783574	0.08
HLA-A*11:01	15	12	20	9	SQASQAVMK	0.783292	0.08
HLA-A*31:01	8	3	11	9	AYLDYLRRR	0.778052	0.07
HLA-A*68:01	7	2	10	9	DLVLSVHNR	0.777175	0.22
HLA-A*68:01	15	24	32	9	MTIKENIIK	0.776251	0.22
HLA-B*07:02	11	3	11	9	RARAEKKAL	0.775455	0.09
HLA-B*40:01	2	27	36	10	YDEEEEKNQL	0.773465	0.12
HLA-A*68:01	12	14	22	9	DVEPPSKQK	0.770818	0.23
HLA-B*58:01	14	3	12	10	KSKNPDFKVF	0.769462	0.14
HLA-B*27:05	5	1	10	10	AARLEKVHSL	0.76936	0.11
HLA-A*68:01	4	35	43	9	SSVGLHMTK	0.765254	0.23
HLA-A*68:01	3	7	15	9	ELTKVRMAR	0.764456	0.23
HLA-B*40:01	13	35	43	9	EEKSALQAL	0.757301	0.13
HLA-A*68:01	15	33	41	9	VAISNPPQR	0.757069	0.25
HLA-A*24:02	3	21	29	9	IFPLTEELW	0.756371	0.07
HLA-B*08:01	12	20	28	9	KQKEKAASL	0.755788	0.05
HLA-B*44:02	6	11	19	9	AEYQAYIDF	0.755753	0.08
HLA-B*18:01	2	8	16	9	DEYAMASSA	0.752002	0.07
HLA-A*68:01	13	14	22	9	QIRPIFSNR	0.751649	0.25
HLA-A*31:01	10	32	40	9	RLARVNEQR	0.751636	0.09
HLA-B*40:01	6	11	19	9	AEYQAYIDF	0.749428	0.13
HLA-A*31:01	15	42	50	9	KVPEKPETR	0.748954	0.09
HLA-A*68:01	1	28	36	9	EVKAARTRR	0.747062	0.26
HLA-A*26:01	13	11	19	9	EVVQIRPIF	0.746594	0.05
HLA-A*68:01	4	12	20	9	YSVGGIGQK	0.73964	0.27
HLA-A*68:01	16	1	10	10	QTYGARGKGR	0.739289	0.27
HLA-A*68:01	8	18	26	9	SSKELEELR	0.729266	0.28
HLA-A*11:01	1	41	49	9	RAVAAATYK	0.725752	0.12
HLA-B*08:01	9	7	15	9	NNMQKAREL	0.725247	0.06
HLA-B*15:02	5	37	45	9	IPESVIQNY	0.722598	0.09
HLA-A*02:01	3	3	11	9	RLEGELTKV	0.721678	0.12
HLA-B*40:01	5	33	42	10	SEDPIPESVI	0.719806	0.15
HLA-B*08:01	3	13	21	9	MARQKMSEI	0.713917	0.06
HLA-B*08:01	5	2	10	9	ARLEKVHSL	0.7133	0.06
HLA-A*11:01	12	26	34	9	ASLKRDMPK	0.709421	0.13
HLA-B*44:02	13	35	43	9	EEKSALQAL	0.708568	0.1
HLA-B*35:01	5	17	26	10	IPLYDMEATF	0.70815	0.12
HLA-B*18:01	7	43	51	9	FEKALNAGF	0.707472	0.08
HLA-B*38:01	2	39	47	9	ERLEEQLSI	0.706902	0.07
HLA-A*68:01	10	23	32	10	DIAVQKTETR	0.706234	0.31
HLA-A*31:01	13	13	22	10	VQIRPIFSNR	0.696811	0.13
HLA-A*11:01	15	24	32	9	MTIKENIIK	0.696478	0.15
HLA-A*26:01	6	42	50	9	LVPDLWIRY	0.696216	0.06
HLA-A*68:01	8	2	10	9	QAYLDYLRR	0.693038	0.33
HLA-A*03:01	14	51	59	9	RLVTNRAGK	0.69205	0.17
HLA-B*40:01	2	36	45	10	LEIERLEEQL	0.691109	0.16
HLA-A*24:02	1	47	55	9	TYKTMGPAW	0.689621	0.11
HLA-A*02:01	7	33	41	9	GVDHQVISV	0.688561	0.14
HLA-B*27:05	1	40	48	9	SRAVAAATY	0.682685	0.17
HLA-B*44:02	8	20	29	10	KELEELRAAF	0.682675	0.11
HLA-A*11:01	16	10	18	9	RTQLSLLPR	0.682337	0.15
HLA-B*44:02	6	38	47	10	VENCLVPDLW	0.68165	0.11
HLA-B*27:05	3	14	22	9	ARQKMSEIF	0.6798	0.17
HLA-A*01:01	2	1	10	10	GVSESDGDEY	0.675011	0.1
HLA-A*03:01	1	33	41	9	RTRRKVLSR	0.674945	0.18
HLA-A*02:01	10	18	26	9	SLEDWDIAV	0.673739	0.15
HLA-A*31:01	15	32	41	10	KVAISNPPQR	0.673722	0.15
HLA-A*03:01	4	35	43	9	SSVGLHMTK	0.668747	0.19
HLA-B*27:05	16	9	18	10	GRTQLSLLPR	0.668683	0.18
HLA-A*11:01	12	11	20	10	AAVDVEPPSK	0.663927	0.16
HLA-A*01:01	9	27	35	9	YANMWLEYY	0.65561	0.11
HLA-B*35:01	12	45	53	9	TVFVSNLPY	0.65542	0.13
HLA-A*03:01	9	18	26	9	SIMTRGNAK	0.651656	0.2
HLA-B*27:05	11	4	12	9	ARAEKKALK	0.648594	0.19
HLA-A*03:01	15	42	51	10	KVPEKPETRK	0.648134	0.21
HLA-A*68:01	8	29	37	9	FTRALEYLK	0.647047	0.38
HLA-B*27:05	6	48	56	9	IRYSQYLDR	0.645373	0.19
HLA-A*03:01	15	33	42	10	VAISNPPQRK	0.637256	0.22
HLA-B*18:01	6	11	19	9	AEYQAYIDF	0.63437	0.11
HLA-B*58:01	14	16	24	9	TSLEKHKLF	0.629621	0.23
HLA-B*15:02	12	39	47	9	SSKDSITVF	0.629177	0.14
HLA-A*01:01	6	4	13	10	QAEAPRLAEY	0.628747	0.12
HLA-A*02:01	15	25	33	9	TIKENIIKV	0.628068	0.18
HLA-A*03:01	1	41	49	9	RAVAAATYK	0.626163	0.22
HLA-A*01:01	13	19	28	10	FSNRGDFRGY	0.623412	0.13
HLA-B*15:02	5	50	58	9	QQLEKYKPY	0.62311	0.14
HLA-B*15:02	6	45	53	9	DLWIRYSQY	0.618858	0.14
HLA-B*15:02	8	21	29	9	ELEELRAAF	0.618804	0.14
HLA-A*11:01	7	36	45	10	HQVISVTFEK	0.617391	0.19
HLA-B*40:01	2	3	12	10	SESDGDEYAM	0.617099	0.2
HLA-B*38:01	5	2	10	9	ARLEKVHSL	0.616791	0.1
HLA-B*18:01	2	28	36	9	DEEEEKNQL	0.611484	0.11
HLA-A*31:01	8	18	26	9	SSKELEELR	0.610896	0.22
HLA-A*11:01	16	14	22	9	SLLPRALQR	0.610673	0.2
HLA-B*27:05	16	5	13	9	ARGKGRTQL	0.609846	0.22
HLA-A*02:01	6	2	10	9	LLQAEAPRL	0.609334	0.19
HLA-A*11:01	9	18	26	9	SIMTRGNAK	0.607866	0.2
HLA-A*02:01	7	46	54	9	ALNAGFIQA	0.607797	0.19
HLA-B*18:01	15	10	18	9	NESQASQAV	0.60507	0.11
HLA-B*35:01	12	47	55	9	FVSNLPYSM	0.604828	0.16
HLA-B*58:01	12	39	47	9	SSKDSITVF	0.604693	0.24
HLA-A*11:01	8	27	35	9	AAFTRALEY	0.604566	0.21
HLA-B*08:01	13	32	40	9	EFKEEKSAL	0.596757	0.1
HLA-A*02:01	12	27	35	9	SLKRDMPKV	0.594422	0.2
HLA-B*58:01	8	50	58	9	PSCVIMQNW	0.591041	0.26
HLA-A*26:01	3	20	28	9	EIFPLTEEL	0.590947	0.08
HLA-B*07:02	13	16	25	10	RPIFSNRGDF	0.589927	0.19
HLA-A*03:01	15	18	27	10	VMKMDGMTIK	0.587499	0.26
HLA-B*35:01	10	1	9	9	YPEHVCEVL	0.585975	0.17
HLA-A*68:01	10	24	32	9	IAVQKTETR	0.585964	0.5
HLA-A*31:01	5	3	12	10	RLEKVHSLFR	0.585868	0.25
HLA-A*03:01	15	12	20	9	SQASQAVMK	0.583299	0.26
HLA-A*11:01	6	51	59	9	SQYLDRQLK	0.581182	0.22
HLA-A*24:02	9	26	34	9	KYANMWLEY	0.575124	0.16
HLA-B*27:05	12	29	37	9	KRDMPKVLH	0.574801	0.25
HLA-A*26:01	7	17	25	9	WTVALWSRY	0.573831	0.09
HLA-B*15:02	9	19	27	9	IMTRGNAKY	0.572443	0.18
HLA-B*08:01	5	1	10	10	AARLEKVHSL	0.569786	0.11
HLA-A*24:02	6	52	60	9	QYLDRQLKV	0.568275	0.16
HLA-B*15:02	4	46	54	9	ALWEAYREF	0.564585	0.19
HLA-B*07:02	12	5	13	9	GPAGKCAAV	0.554025	0.21
HLA-B*27:05	9	3	11	9	ARLCNNMQK	0.553977	0.27
HLA-B*38:01	5	7	15	9	VHSLFRRQL	0.551732	0.13
HLA-B*44:02	5	33	41	9	SEDPIPESV	0.55088	0.17
HLA-B*15:02	12	47	55	9	FVSNLPYSM	0.550176	0.2
HLA-B*35:01	2	15	23	9	SAESSPGEY	0.549813	0.2
HLA-A*11:01	15	42	51	10	KVPEKPETRK	0.549099	0.25
HLA-B*08:01	1	31	39	9	AARTRRKVL	0.547882	0.12
HLA-A*02:01	7	20	28	9	ALWSRYLLA	0.540816	0.24
HLA-A*11:01	15	33	42	10	VAISNPPQRK	0.537818	0.26
HLA-B*27:05	14	11	20	10	VFRYSTSLEK	0.537405	0.29
HLA-B*07:02	16	37	45	9	APAVAAPAA	0.533703	0.21
HLA-B*44:02	15	27	35	9	KENIIKVAI	0.531848	0.17
HLA-B*35:01	6	7	16	10	APRLAEYQAY	0.529906	0.22
HLA-A*03:01	5	48	56	9	ALQQLEKYK	0.528989	0.3
HLA-A*68:01	8	52	60	9	CVIMQNWAR	0.528847	0.59
HLA-A*01:01	5	21	29	9	DMEATFAEY	0.528793	0.18
HLA-A*68:01	8	17	26	10	DSSKELEELR	0.528672	0.59
HLA-B*15:02	9	27	35	9	YANMWLEYY	0.528626	0.21
HLA-B*35:01	15	13	21	9	QASQAVMKM	0.52789	0.22
HLA-A*03:01	16	50	58	9	KMSNADFAK	0.525135	0.3
HLA-B*58:01	16	51	60	10	MSNADFAKLF	0.524604	0.3
HLA-B*58:01	3	20	29	10	EIFPLTEELW	0.522762	0.3
HLA-B*51:01	15	22	30	9	DGMTIKENI	0.522524	0.17
HLA-A*11:01	8	11	20	10	RVDFKQDSSK	0.521712	0.28
HLA-B*07:02	16	42	51	10	APAATEAPKM	0.520845	0.22
HLA-B*07:02	16	22	30	9	RPSAAAPQA	0.520276	0.22
HLA-B*40:01	8	20	29	10	KELEELRAAF	0.52016	0.25
HLA-B*40:01	4	30	39	10	FERALSSVGL	0.517849	0.25
HLA-B*15:02	10	4	12	9	HVCEVLLTM	0.517108	0.22
HLA-B*27:05	2	39	47	9	ERLEEQLSI	0.516299	0.31
HLA-B*38:01	10	3	12	10	EHVCEVLLTM	0.513789	0.15
HLA-B*15:02	9	18	27	10	SIMTRGNAKY	0.513048	0.23
HLA-B*40:01	15	10	18	9	NESQASQAV	0.512492	0.26
HLA-B*27:05	10	34	42	9	ARVNEQRMK	0.512187	0.32
HLA-A*03:01	16	10	18	9	RTQLSLLPR	0.509372	0.32
HLA-A*11:01	4	12	20	9	YSVGGIGQK	0.507443	0.29
HLA-A*01:01	8	27	35	9	AAFTRALEY	0.506882	0.19
HLA-B*07:02	3	10	18	9	KVRMARQKM	0.502338	0.24
HLA-A*31:01	9	14	22	9	ELWDSIMTR	0.50208	0.36
HLA-B*58:01	9	8	16	9	NMQKARELW	0.499934	0.32
HLA-A*03:01	12	26	34	9	ASLKRDMPK	0.499272	0.34
HLA-A*03:01	8	27	35	9	AAFTRALEY	0.495629	0.35
HLA-B*58:01	7	13	22	10	RNCPWTVALW	0.493063	0.33
HLA-B*15:02	3	51	60	10	DLFEKAVKDY	0.492438	0.25
HLA-A*02:01	2	48	56	9	NVYDYNCHV	0.491629	0.26
HLA-A*31:01	15	33	41	9	VAISNPPQR	0.490963	0.38
HLA-B*38:01	7	31	39	9	RHGVDHQVI	0.490526	0.16
HLA-B*15:02	4	4	12	9	NIWLEYGQY	0.487263	0.25
HLA-B*27:05	8	25	33	9	LRAAFTRAL	0.486309	0.35
HLA-B*38:01	7	34	43	10	VDHQVISVTF	0.483731	0.16
HLA-A*03:01	12	20	29	10	KQKEKAASLK	0.482825	0.36
HLA-B*07:02	6	7	15	9	APRLAEYQA	0.482608	0.25
HLA-B*58:01	5	23	32	10	EATFAEYEEW	0.482141	0.34
HLA-A*01:01	2	18	27	10	SSPGEYEWEY	0.480141	0.2
HLA-A*02:01	3	17	25	9	KMSEIFPLT	0.478836	0.28
HLA-A*11:01	12	13	22	10	VDVEPPSKQK	0.478467	0.33
HLA-A*11:01	15	23	32	10	GMTIKENIIK	0.477488	0.33
HLA-A*01:01	14	6	14	9	NPDFKVFRY	0.47733	0.2
HLA-A*11:01	15	32	41	10	KVAISNPPQR	0.477136	0.33
HLA-A*68:01	8	51	60	10	SCVIMQNWAR	0.472549	0.69
HLA-A*03:01	6	51	59	9	SQYLDRQLK	0.472054	0.38
HLA-A*68:01	1	8	17	10	SASEPEAESK	0.471593	0.69
HLA-B*44:02	3	19	28	10	SEIFPLTEEL	0.471342	0.22
HLA-A*68:01	15	42	50	9	KVPEKPETR	0.470279	0.69
HLA-A*26:01	3	51	60	10	DLFEKAVKDY	0.470072	0.13
HLA-B*18:01	7	35	43	9	DHQVISVTF	0.470009	0.17
HLA-A*03:01	15	32	41	10	KVAISNPPQR	0.468843	0.39
HLA-A*03:01	12	12	20	9	AVDVEPPSK	0.46774	0.39
HLA-B*18:01	3	26	34	9	EELWLEWLH	0.467422	0.17
HLA-B*27:05	11	4	13	10	ARAEKKALKK	0.466531	0.38
HLA-B*35:01	3	42	50	9	DGLDREHVY	0.466329	0.25
HLA-A*31:01	14	5	13	9	KNPDFKVFR	0.464206	0.42
HLA-A*31:01	16	13	22	10	LSLLPRALQR	0.462076	0.42
HLA-A*02:01	3	32	40	9	WLHDEISMA	0.458468	0.3
HLA-B*15:02	6	42	50	9	LVPDLWIRY	0.458298	0.29
HLA-B*51:01	6	25	33	9	DPARIQLIF	0.454257	0.23
HLA-B*27:05	6	7	16	10	APRLAEYQAY	0.453909	0.4
HLA-B*27:05	11	3	12	10	RARAEKKALK	0.452475	0.4
HLA-B*38:01	12	35	44	10	VLHDSSKDSI	0.451599	0.19
HLA-A*02:01	2	40	49	10	RLEEQLSINV	0.448003	0.32
HLA-A*03:01	7	36	45	10	HQVISVTFEK	0.446909	0.41
HLA-B*38:01	5	33	41	9	SEDPIPESV	0.446805	0.19
HLA-A*02:01	5	9	17	9	SLFRRQLAI	0.440886	0.32
HLA-A*26:01	12	45	53	9	TVFVSNLPY	0.440572	0.14
HLA-B*15:02	2	15	23	9	SAESSPGEY	0.439662	0.33
HLA-B*35:01	10	4	12	9	HVCEVLLTM	0.43697	0.29
HLA-A*31:01	1	32	41	10	ARTRRKVLSR	0.436485	0.46
HLA-B*27:05	7	12	21	10	IRNCPWTVAL	0.435819	0.43
HLA-A*02:01	4	28	37	10	SVFERALSSV	0.434824	0.33
HLA-B*27:05	3	1	10	10	LLRLEGELTK	0.434607	0.43
HLA-B*18:01	2	41	50	10	LEEQLSINVY	0.432589	0.18
HLA-A*68:01	9	17	26	10	DSIMTRGNAK	0.432502	0.77
HLA-B*15:02	6	7	16	10	APRLAEYQAY	0.428578	0.34
HLA-B*58:01	13	47	56	10	RKSVEGRPMF	0.427359	0.39
HLA-A*31:01	16	1	10	10	QTYGARGKGR	0.427284	0.48
HLA-A*31:01	7	37	45	9	QVISVTFEK	0.426482	0.48
HLA-A*01:01	5	20	29	10	YDMEATFAEY	0.426095	0.25
HLA-A*03:01	8	7	15	9	YLRRRVDFK	0.422571	0.45
HLA-B*15:02	14	22	30	9	KLFISGLPF	0.422196	0.35
HLA-B*15:02	6	4	13	10	QAEAPRLAEY	0.42	0.35
HLA-B*27:05	6	27	36	10	ARIQLIFERA	0.418987	0.45
HLA-B*15:02	6	5	13	9	AEAPRLAEY	0.415339	0.35
HLA-B*51:01	13	7	15	9	EACGEVVQI	0.414997	0.28
HLA-B*40:01	13	10	18	9	GEVVQIRPI	0.413641	0.35
HLA-B*51:01	5	17	26	10	IPLYDMEATF	0.410822	0.29
HLA-A*26:01	10	4	12	9	HVCEVLLTM	0.409732	0.17
HLA-A*03:01	12	13	22	10	VDVEPPSKQK	0.409588	0.47
HLA-B*51:01	3	22	30	9	FPLTEELWL	0.407463	0.29
HLA-B*35:01	3	22	30	9	FPLTEELWL	0.406758	0.31
HLA-B*52:01	7	52	60	9	IQATDYVEI	0.406203	0.06
HLA-A*03:01	4	16	25	10	GIGQKGGLEK	0.406043	0.47
HLA-B*27:05	5	11	19	9	FRRQLAIPL	0.40516	0.46
HLA-B*40:01	6	38	46	9	VENCLVPDL	0.405128	0.36
HLA-A*02:01	8	4	12	9	YLDYLRRRV	0.402804	0.36
HLA-B*15:02	14	6	14	9	NPDFKVFRY	0.401436	0.37
HLA-B*15:02	2	43	52	10	EQLSINVYDY	0.400635	0.37
HLA-A*03:01	3	1	10	10	LLRLEGELTK	0.399902	0.48
HLA-B*44:02	2	30	38	9	EEEKNQLEI	0.399518	0.27
HLA-B*58:01	8	27	35	9	AAFTRALEY	0.398107	0.41
HLA-B*38:01	4	31	39	9	ERALSSVGL	0.397041	0.23
HLA-B*38:01	6	34	42	9	ERALVENCL	0.39537	0.23
HLA-A*11:01	12	45	53	9	TVFVSNLPY	0.395141	0.43
HLA-B*58:01	13	37	45	9	KSALQALEM	0.390739	0.42
HLA-A*01:01	13	22	30	9	RGDFRGYCY	0.389892	0.28
HLA-B*08:01	12	19	28	10	SKQKEKAASL	0.389729	0.25
HLA-B*08:01	10	42	50	9	KAAEKEAAL	0.386889	0.25
HLA-B*44:02	11	25	33	9	ADEDDEKEW	0.386803	0.28
HLA-A*68:01	6	14	22	9	QAYIDFEMK	0.385158	0.89
HLA-A*68:01	8	2	11	10	QAYLDYLRRR	0.384686	0.89
HLA-A*31:01	14	42	51	10	KAHGTVKDLR	0.383567	0.56
HLA-A*31:01	8	2	11	10	QAYLDYLRRR	0.383488	0.56
HLA-B*27:05	4	26	34	9	VRSVFERAL	0.383242	0.51
HLA-B*15:02	6	13	21	9	YQAYIDFEM	0.381569	0.41
HLA-B*27:05	14	12	21	10	FRYSTSLEKH	0.380253	0.52
HLA-B*07:02	14	28	37	10	LPFSCTKEEL	0.379502	0.36
HLA-B*58:01	9	22	31	10	RGNAKYANMW	0.378552	0.43
HLA-B*40:01	7	43	51	9	FEKALNAGF	0.378089	0.4
HLA-B*35:01	5	21	29	9	DMEATFAEY	0.375249	0.34
HLA-A*26:01	12	39	47	9	SSKDSITVF	0.373874	0.19
HLA-A*02:01	6	1	10	10	ALLQAEAPRL	0.37276	0.41
HLA-B*15:02	13	11	19	9	EVVQIRPIF	0.370755	0.42
HLA-B*35:01	2	18	27	10	SSPGEYEWEY	0.369203	0.35
HLA-B*58:01	15	35	43	9	ISNPPQRKV	0.367278	0.44
HLA-B*15:02	5	20	29	10	YDMEATFAEY	0.367248	0.43
HLA-A*31:01	15	41	50	10	RKVPEKPETR	0.366318	0.6
HLA-A*11:01	16	50	58	9	KMSNADFAK	0.365225	0.47
HLA-B*51:01	12	38	46	9	DSSKDSITV	0.364835	0.36
HLA-B*15:02	2	19	27	9	SPGEYEWEY	0.362466	0.44
HLA-A*24:02	6	46	54	9	LWIRYSQYL	0.36153	0.28
HLA-A*11:01	9	13	22	10	RELWDSIMTR	0.361135	0.48
HLA-A*03:01	13	14	22	9	QIRPIFSNR	0.360369	0.54
HLA-A*03:01	11	5	13	9	RAEKKALKK	0.360183	0.54
HLA-B*07:02	1	31	39	9	AARTRRKVL	0.355277	0.4
HLA-A*68:01	6	20	28	9	EMKIGDPAR	0.3552	0.96
HLA-A*11:01	1	8	17	10	SASEPEAESK	0.351012	0.5
HLA-A*11:01	14	26	34	9	SGLPFSCTK	0.350835	0.5
HLA-B*27:05	7	23	32	10	SRYLLAMERH	0.350398	0.55
HLA-A*31:01	8	35	43	9	YLKQEVEER	0.350314	0.64
HLA-B*52:01	15	35	43	9	ISNPPQRKV	0.349458	0.09
HLA-A*26:01	8	27	35	9	AAFTRALEY	0.349309	0.21
HLA-B*40:01	2	30	38	9	EEEKNQLEI	0.346608	0.44
HLA-A*24:02	5	43	52	10	QNYNKALQQL	0.346266	0.31
HLA-B*38:01	14	20	28	9	KHKLFISGL	0.345804	0.28
HLA-B*07:02	10	42	50	9	KAAEKEAAL	0.345182	0.41
HLA-B*18:01	5	33	41	9	SEDPIPESV	0.343832	0.24
HLA-B*40:01	2	41	49	9	LEEQLSINV	0.343622	0.44
HLA-A*02:01	14	10	18	9	KVFRYSTSL	0.34325	0.46
HLA-B*27:05	5	11	20	10	FRRQLAIPLY	0.341762	0.57
HLA-B*07:02	16	33	41	9	GPAAAPAVA	0.340316	0.43
HLA-A*02:01	4	33	41	9	ALSSVGLHM	0.339894	0.47
HLA-A*26:01	6	45	53	9	DLWIRYSQY	0.339546	0.21
HLA-A*68:01	15	32	41	10	KVAISNPPQR	0.33935	1.1
HLA-B*35:01	12	39	47	9	SSKDSITVF	0.338423	0.38
HLA-A*03:01	5	47	56	10	KALQQLEKYK	0.332027	0.59
HLA-B*15:02	2	42	50	9	EEQLSINVY	0.331994	0.5
HLA-A*03:01	5	3	12	10	RLEKVHSLFR	0.331914	0.59
HLA-B*52:01	6	29	37	9	IQLIFERAL	0.331763	0.1
HLA-B*51:01	10	1	9	9	YPEHVCEVL	0.330949	0.42
HLA-B*15:02	4	33	41	9	ALSSVGLHM	0.330597	0.5
HLA-B*08:01	4	39	47	9	LHMTKGLAL	0.328757	0.31
HLA-B*58:01	11	24	33	10	GADEDDEKEW	0.327303	0.52
HLA-A*01:01	6	42	50	9	LVPDLWIRY	0.327171	0.34
HLA-A*11:01	1	40	49	10	SRAVAAATYK	0.326897	0.55
HLA-B*52:01	12	20	28	9	KQKEKAASL	0.326787	0.11
HLA-A*68:01	16	14	22	9	SLLPRALQR	0.326311	1.1
HLA-B*40:01	6	5	13	9	AEAPRLAEY	0.324449	0.45
HLA-A*68:01	15	34	42	9	AISNPPQRK	0.323389	1.1
HLA-A*31:01	1	28	36	9	EVKAARTRR	0.322264	0.71
HLA-A*31:01	9	39	48	10	RAHGDTQHCR	0.321638	0.71
HLA-A*68:01	8	35	43	9	YLKQEVEER	0.320561	1.1
HLA-A*01:01	5	37	45	9	IPESVIQNY	0.320524	0.35
HLA-A*68:01	14	14	22	9	YSTSLEKHK	0.320348	1.1
HLA-B*08:01	16	18	26	9	RALQRPSAA	0.319758	0.32
HLA-B*15:02	2	44	52	9	QLSINVYDY	0.319656	0.52
HLA-B*27:05	10	31	40	10	TRLARVNEQR	0.31862	0.63
HLA-B*27:05	1	32	41	10	ARTRRKVLSR	0.316998	0.63
HLA-A*03:01	13	39	48	10	ALQALEMDRK	0.316985	0.62
HLA-A*26:01	12	47	55	9	FVSNLPYSM	0.31488	0.23
HLA-B*38:01	14	43	52	10	AHGTVKDLRL	0.313956	0.31
HLA-A*31:01	8	52	60	9	CVIMQNWAR	0.312291	0.73
HLA-B*52:01	14	10	18	9	KVFRYSTSL	0.312047	0.12
HLA-B*51:01	15	35	43	9	ISNPPQRKV	0.310861	0.44
HLA-A*11:01	1	9	17	9	ASEPEAESK	0.310235	0.59
HLA-B*44:02	7	43	51	9	FEKALNAGF	0.308336	0.35
HLA-A*68:01	4	11	20	10	QYSVGGIGQK	0.306516	1.2
HLA-B*51:01	3	13	21	9	MARQKMSEI	0.305363	0.45
HLA-A*68:01	10	20	28	9	EDWDIAVQK	0.305188	1.2
HLA-B*58:01	14	15	24	10	STSLEKHKLF	0.304801	0.55
HLA-A*31:01	4	44	52	9	GLALWEAYR	0.304718	0.75
HLA-A*31:01	9	4	13	10	RLCNNMQKAR	0.304509	0.75
HLA-A*68:01	10	31	40	10	TRLARVNEQR	0.304243	1.2
HLA-B*08:01	16	12	20	9	QLSLLPRAL	0.304177	0.34
HLA-B*44:02	13	10	19	10	GEVVQIRPIF	0.303026	0.36
HLA-B*40:01	13	6	15	10	FEACGEVVQI	0.30252	0.46
HLA-A*11:01	12	1	9	9	EVAAGPAGK	0.30232	0.59
HLA-B*40:01	2	28	36	9	DEEEEKNQL	0.302127	0.46
HLA-A*11:01	5	48	56	9	ALQQLEKYK	0.302054	0.59
HLA-A*03:01	10	32	40	9	RLARVNEQR	0.302042	0.66
HLA-B*18:01	5	37	45	9	IPESVIQNY	0.301419	0.29
HLA-A*01:01	7	17	25	9	WTVALWSRY	0.301068	0.37
HLA-A*03:01	15	24	32	9	MTIKENIIK	0.300222	0.66
HLA-B*51:01	1	43	51	9	VAAATYKTM	0.298549	0.46
HLA-B*15:02	2	14	23	10	SSAESSPGEY	0.296571	0.58
HLA-A*31:01	8	2	10	9	QAYLDYLRR	0.296092	0.78
HLA-A*02:01	3	43	52	10	GLDREHVYDL	0.295407	0.56
HLA-A*31:01	4	43	52	10	KGLALWEAYR	0.295303	0.79
HLA-A*68:01	12	11	20	10	AAVDVEPPSK	0.295248	1.2
HLA-B*15:02	8	35	44	10	YLKQEVEERF	0.294707	0.59
HLA-B*27:05	4	31	39	9	ERALSSVGL	0.294165	0.67
HLA-B*27:05	15	49	58	10	TRKAPGGPML	0.294061	0.67
HLA-A*68:01	12	45	53	9	TVFVSNLPY	0.2939	1.2
HLA-B*15:02	3	42	50	9	DGLDREHVY	0.29357	0.59
HLA-A*68:01	9	13	22	10	RELWDSIMTR	0.292367	1.2
HLA-A*31:01	10	26	35	10	VQKTETRLAR	0.291706	0.8
HLA-B*52:01	6	51	60	10	SQYLDRQLKV	0.290995	0.15
HLA-A*31:01	11	10	18	9	ALKKKKKIR	0.28894	0.81
HLA-A*31:01	4	35	43	9	SSVGLHMTK	0.287467	0.81
HLA-A*31:01	10	24	32	9	IAVQKTETR	0.285614	0.82
HLA-B*07:02	16	16	25	10	LPRALQRPSA	0.285387	0.49
HLA-A*03:01	12	11	20	10	AAVDVEPPSK	0.2852	0.68
HLA-A*11:01	11	5	13	9	RAEKKALKK	0.283649	0.62
HLA-B*27:05	11	43	51	9	KRRRVENSI	0.283224	0.7
HLA-B*27:05	1	35	43	9	RRKVLSRAV	0.283092	0.7
HLA-A*26:01	9	27	35	9	YANMWLEYY	0.28301	0.27
HLA-B*40:01	3	25	33	9	TEELWLEWL	0.282721	0.48
HLA-A*68:01	1	28	37	10	EVKAARTRRK	0.282701	1.2
HLA-A*24:02	5	3	11	9	RLEKVHSLF	0.281498	0.36
HLA-A*24:02	8	6	14	9	DYLRRRVDF	0.281333	0.36
HLA-B*40:01	15	10	19	10	NESQASQAVM	0.281078	0.48
HLA-B*18:01	6	4	13	10	QAEAPRLAEY	0.280661	0.31
HLA-B*38:01	6	13	21	9	YQAYIDFEM	0.278175	0.35
HLA-B*44:02	5	33	42	10	SEDPIPESVI	0.277447	0.38
HLA-B*15:02	3	20	28	9	EIFPLTEEL	0.2774	0.63
HLA-B*51:01	4	49	58	10	EAYREFESAI	0.276483	0.51
HLA-B*52:01	5	9	17	9	SLFRRQLAI	0.275723	0.17
HLA-A*26:01	5	21	29	9	DMEATFAEY	0.273647	0.27
HLA-B*07:02	14	10	18	9	KVFRYSTSL	0.273494	0.52
HLA-A*68:01	15	33	42	10	VAISNPPQRK	0.272814	1.3
HLA-B*38:01	3	14	22	9	ARQKMSEIF	0.271191	0.36
HLA-B*18:01	14	6	14	9	NPDFKVFRY	0.270471	0.33
HLA-B*35:01	3	20	28	9	EIFPLTEEL	0.269784	0.46
HLA-B*18:01	15	10	19	10	NESQASQAVM	0.268312	0.33
HLA-A*03:01	4	12	20	9	YSVGGIGQK	0.267866	0.73
HLA-B*35:01	1	43	51	9	VAAATYKTM	0.267475	0.47
HLA-A*11:01	15	42	50	9	KVPEKPETR	0.26737	0.67
HLA-B*38:01	3	45	53	9	DREHVYDLF	0.267304	0.36
HLA-B*44:02	6	5	14	10	AEAPRLAEYQ	0.265688	0.4
HLA-A*68:01	7	5	13	9	LSVHNRAIR	0.263881	1.3
HLA-B*52:01	5	33	41	9	SEDPIPESV	0.262335	0.21
HLA-A*24:02	6	14	23	10	QAYIDFEMKI	0.26108	0.39
HLA-A*68:01	1	40	49	10	SRAVAAATYK	0.260917	1.3
HLA-B*27:05	7	22	31	10	WSRYLLAMER	0.260299	0.74
HLA-B*58:01	4	39	48	10	LHMTKGLALW	0.259716	0.63
HLA-A*31:01	14	4	13	10	SKNPDFKVFR	0.259083	0.92
HLA-A*31:01	6	1	9	9	ALLQAEAPR	0.258556	0.92
HLA-B*44:02	15	10	18	9	NESQASQAV	0.257481	0.4
HLA-B*58:01	9	23	31	9	GNAKYANMW	0.256231	0.63
HLA-A*31:01	7	1	10	10	KDLVLSVHNR	0.253393	0.94
HLA-A*11:01	15	33	41	9	VAISNPPQR	0.253084	0.71
HLA-B*38:01	3	16	24	9	QKMSEIFPL	0.252598	0.39
HLA-B*40:01	9	1	9	9	IEARLCNNM	0.251862	0.55
HLA-B*38:01	15	50	58	9	RKAPGGPML	0.251275	0.39
HLA-B*18:01	1	27	35	9	DEVKAARTR	0.2511	0.36
HLA-B*15:02	4	22	30	9	GLEKVRSVF	0.250257	0.72
HLA-A*02:01	12	47	55	9	FVSNLPYSM	0.249869	0.64
HLA-B*40:01	2	38	47	10	IERLEEQLSI	0.248728	0.55
HLA-B*18:01	2	19	27	9	SPGEYEWEY	0.247855	0.36
HLA-A*11:01	15	18	27	10	VMKMDGMTIK	0.247621	0.72
HLA-B*38:01	4	38	47	10	GLHMTKGLAL	0.247458	0.4
HLA-A*02:01	3	48	56	9	HVYDLFEKA	0.247394	0.65
HLA-B*18:01	14	35	43	9	EELEEICKA	0.247293	0.36
HLA-A*02:01	4	6	14	9	WLEYGQYSV	0.245577	0.65
HLA-B*35:01	2	4	12	9	ESDGDEYAM	0.244708	0.52
HLA-A*03:01	11	3	12	10	RARAEKKALK	0.244592	0.8
HLA-A*26:01	6	4	13	10	QAEAPRLAEY	0.243843	0.31
HLA-A*68:01	9	18	26	9	SIMTRGNAK	0.243799	1.4
HLA-B*18:01	14	35	44	10	EELEEICKAH	0.243693	0.37
HLA-A*31:01	3	7	15	9	ELTKVRMAR	0.243547	0.98
HLA-B*40:01	12	20	28	9	KQKEKAASL	0.243544	0.56
HLA-B*07:02	16	27	36	10	APQAENGPAA	0.243259	0.58
HLA-B*07:02	5	1	10	10	AARLEKVHSL	0.243043	0.58
HLA-A*26:01	6	5	13	9	AEAPRLAEY	0.243005	0.31
HLA-B*07:02	6	7	16	10	APRLAEYQAY	0.242249	0.58
HLA-B*58:01	3	21	29	9	IFPLTEELW	0.240384	0.68
HLA-B*15:02	5	17	26	10	IPLYDMEATF	0.240127	0.76
HLA-A*31:01	13	18	26	9	IFSNRGDFR	0.238991	1
HLA-A*11:01	4	16	25	10	GIGQKGGLEK	0.238583	0.76
HLA-A*31:01	6	27	35	9	ARIQLIFER	0.238104	1
HLA-A*31:01	8	29	37	9	FTRALEYLK	0.23804	1
HLA-B*07:02	10	1	9	9	YPEHVCEVL	0.237912	0.59
HLA-B*35:01	16	48	56	9	APKMSNADF	0.237449	0.54
HLA-B*58:01	6	39	47	9	ENCLVPDLW	0.237002	0.69
HLA-B*58:01	9	27	35	9	YANMWLEYY	0.236932	0.69
HLA-B*40:01	1	14	22	9	AESKAGPKA	0.236827	0.57
HLA-B*15:02	1	43	51	9	VAAATYKTM	0.236796	0.77
HLA-B*07:02	3	13	21	9	MARQKMSEI	0.235901	0.6
HLA-B*15:02	15	13	21	9	QASQAVMKM	0.234868	0.77
HLA-A*02:01	7	25	34	10	YLLAMERHGV	0.234319	0.69
HLA-B*58:01	16	51	59	9	MSNADFAKL	0.234162	0.69
HLA-B*44:02	2	41	50	10	LEEQLSINVY	0.232896	0.44
HLA-A*11:01	14	25	34	10	ISGLPFSCTK	0.23243	0.78
HLA-B*40:01	5	32	41	10	WSEDPIPESV	0.231881	0.58
HLA-B*51:01	4	49	57	9	EAYREFESA	0.23174	0.62
HLA-A*11:01	4	34	43	10	LSSVGLHMTK	0.231619	0.79
HLA-B*35:01	5	47	55	9	KALQQLEKY	0.231457	0.55
HLA-B*07:02	16	4	13	10	GARGKGRTQL	0.231217	0.61
HLA-B*27:05	6	26	35	10	PARIQLIFER	0.231047	0.81
HLA-A*68:01	1	41	49	9	RAVAAATYK	0.229747	1.5
HLA-A*02:01	8	32	40	9	ALEYLKQEV	0.229427	0.7
HLA-B*08:01	15	25	33	9	TIKENIIKV	0.229058	0.51
HLA-B*15:02	14	21	30	10	HKLFISGLPF	0.228989	0.8
HLA-B*07:02	12	4	13	10	AGPAGKCAAV	0.228846	0.61
HLA-A*11:01	8	29	37	9	FTRALEYLK	0.228752	0.79
HLA-A*24:02	6	49	58	10	RYSQYLDRQL	0.228488	0.43
HLA-A*31:01	7	5	13	9	LSVHNRAIR	0.228202	1.1
HLA-B*51:01	11	51	60	10	IPAAGETQNV	0.227359	0.62
HLA-B*35:01	6	42	50	9	LVPDLWIRY	0.227033	0.55
HLA-B*18:01	2	42	51	10	EEQLSINVYD	0.226859	0.38
HLA-A*68:01	6	42	50	9	LVPDLWIRY	0.225851	1.5
HLA-B*35:01	13	11	19	9	EVVQIRPIF	0.225671	0.56
HLA-B*51:01	14	28	37	10	LPFSCTKEEL	0.224915	0.63
HLA-A*11:01	9	14	22	9	ELWDSIMTR	0.224235	0.81
HLA-B*18:01	8	27	35	9	AAFTRALEY	0.223863	0.39
HLA-A*11:01	1	33	41	9	RTRRKVLSR	0.223371	0.81
HLA-B*44:02	1	14	22	9	AESKAGPKA	0.22223	0.46
HLA-A*01:01	12	44	53	10	ITVFVSNLPY	0.221755	0.5
HLA-B*15:02	5	3	11	9	RLEKVHSLF	0.221317	0.83
HLA-A*68:01	8	34	43	10	EYLKQEVEER	0.221118	1.6
HLA-A*68:01	16	10	18	9	RTQLSLLPR	0.220934	1.6
HLA-A*31:01	8	51	60	10	SCVIMQNWAR	0.220675	1.1
HLA-A*02:01	7	26	34	9	LLAMERHGV	0.220502	0.73
HLA-A*11:01	6	14	22	9	QAYIDFEMK	0.219774	0.83
HLA-B*15:02	8	26	35	10	RAAFTRALEY	0.217717	0.84
HLA-A*68:01	13	38	47	10	SALQALEMDR	0.217398	1.6
HLA-A*01:01	3	24	32	9	LTEELWLEW	0.216553	0.51
HLA-B*35:01	6	4	13	10	QAEAPRLAEY	0.216535	0.57
HLA-A*03:01	9	14	22	9	ELWDSIMTR	0.215124	0.88
HLA-B*18:01	15	8	16	9	YENESQASQ	0.214301	0.41
HLA-A*11:01	12	25	34	10	AASLKRDMPK	0.212449	0.85
HLA-B*52:01	15	18	26	9	VMKMDGMTI	0.211249	0.31
HLA-B*27:05	7	30	38	9	ERHGVDHQV	0.21047	0.89
HLA-B*40:01	8	20	28	9	KELEELRAA	0.209882	0.61
HLA-B*18:01	5	50	58	9	QQLEKYKPY	0.209862	0.42
HLA-B*15:02	7	17	25	9	WTVALWSRY	0.209636	0.88
HLA-A*01:01	6	5	13	9	AEAPRLAEY	0.209188	0.52
HLA-B*38:01	4	39	48	10	LHMTKGLALW	0.208616	0.49
HLA-B*40:01	13	10	19	10	GEVVQIRPIF	0.208429	0.62
HLA-B*35:01	14	28	37	10	LPFSCTKEEL	0.20689	0.6
HLA-B*58:01	8	26	35	10	RAAFTRALEY	0.205626	0.76
HLA-A*11:01	5	47	56	10	KALQQLEKYK	0.205607	0.87
HLA-B*15:02	5	47	55	9	KALQQLEKY	0.205202	0.9
HLA-B*38:01	8	14	22	9	FKQDSSKEL	0.20508	0.5
HLA-B*58:01	5	3	11	9	RLEKVHSLF	0.20397	0.77
HLA-A*01:01	8	26	35	10	RAAFTRALEY	0.203431	0.54
HLA-B*27:05	5	12	21	10	RRQLAIPLYD	0.203275	0.91
HLA-B*52:01	15	27	35	9	KENIIKVAI	0.203002	0.33
HLA-A*68:01	9	14	23	10	ELWDSIMTRG	0.202422	1.7
HLA-A*31:01	3	3	12	10	RLEGELTKVR	0.201491	1.2
HLA-A*26:01	8	21	29	9	ELEELRAAF	0.198675	0.38
HLA-A*01:01	14	5	14	10	KNPDFKVFRY	0.19864	0.55
HLA-A*11:01	6	50	59	10	YSQYLDRQLK	0.197759	0.89
HLA-A*02:01	6	13	21	9	YQAYIDFEM	0.197137	0.8
HLA-B*52:01	1	43	51	9	VAAATYKTM	0.197021	0.36
HLA-B*51:01	5	37	45	9	IPESVIQNY	0.196554	0.71
HLA-A*01:01	2	4	12	9	ESDGDEYAM	0.196423	0.55
HLA-A*31:01	16	9	18	10	GRTQLSLLPR	0.194651	1.2
HLA-A*26:01	2	14	23	10	SSAESSPGEY	0.193725	0.39
HLA-B*52:01	12	39	47	9	SSKDSITVF	0.193645	0.37
HLA-B*38:01	7	30	38	9	ERHGVDHQV	0.193206	0.52
HLA-B*58:01	10	4	12	9	HVCEVLLTM	0.192966	0.8
HLA-A*68:01	6	50	59	10	YSQYLDRQLK	0.192772	1.7
HLA-B*15:02	16	48	56	9	APKMSNADF	0.192404	0.98
HLA-B*40:01	16	30	38	9	AENGPAAAP	0.192094	0.66
HLA-A*68:01	10	32	40	9	RLARVNEQR	0.192023	1.7
HLA-A*11:01	4	11	20	10	QYSVGGIGQK	0.191744	0.91
HLA-B*08:01	11	3	11	9	RARAEKKAL	0.190396	0.62
HLA-B*08:01	8	6	14	9	DYLRRRVDF	0.188597	0.62
HLA-B*27:05	1	40	49	10	SRAVAAATYK	0.187156	0.97
HLA-B*52:01	6	15	23	9	AYIDFEMKI	0.185863	0.4
HLA-B*58:01	4	32	41	10	RALSSVGLHM	0.185815	0.82
HLA-A*02:01	6	51	60	10	SQYLDRQLKV	0.185226	0.86
HLA-B*38:01	5	44	52	9	NYNKALQQL	0.184657	0.55
HLA-B*27:05	2	38	47	10	IERLEEQLSI	0.184534	0.98
HLA-B*08:01	14	10	18	9	KVFRYSTSL	0.184334	0.64
HLA-B*18:01	9	1	9	9	IEARLCNNM	0.183901	0.47
HLA-B*38:01	15	49	58	10	TRKAPGGPML	0.183249	0.55
HLA-A*24:02	7	35	43	9	DHQVISVTF	0.183149	0.54
HLA-A*26:01	12	38	47	10	DSSKDSITVF	0.182952	0.4
HLA-A*02:01	4	46	54	9	ALWEAYREF	0.182821	0.88
HLA-A*03:01	8	29	37	9	FTRALEYLK	0.182612	0.99
HLA-B*44:02	7	42	51	10	TFEKALNAGF	0.18195	0.52
HLA-B*35:01	2	17	25	9	ESSPGEYEW	0.181185	0.67
HLA-B*35:01	8	21	29	9	ELEELRAAF	0.181123	0.67
HLA-A*68:01	15	41	50	10	RKVPEKPETR	0.181099	1.8
HLA-B*15:02	6	25	33	9	DPARIQLIF	0.181	1.1
HLA-B*35:01	15	11	19	9	ESQASQAVM	0.180658	0.67
HLA-B*51:01	15	13	21	9	QASQAVMKM	0.17989	0.78
HLA-B*44:02	11	38	47	10	EEQPSKRRRV	0.179838	0.52
HLA-B*07:02	6	23	31	9	IGDPARIQL	0.179069	0.74
HLA-B*27:05	11	45	53	9	RRVENSIPA	0.178611	0.99
HLA-A*03:01	12	45	53	9	TVFVSNLPY	0.178575	1
HLA-B*15:02	5	18	26	9	PLYDMEATF	0.178469	1.1
HLA-A*68:01	1	13	21	9	EAESKAGPK	0.17835	1.8
HLA-B*52:01	3	13	21	9	MARQKMSEI	0.178262	0.43
HLA-B*08:01	16	6	15	10	RGKGRTQLSL	0.178211	0.66
HLA-B*35:01	2	14	23	10	SSAESSPGEY	0.177681	0.67
HLA-B*40:01	3	30	39	10	LEWLHDEISM	0.177113	0.69
HLA-B*51:01	2	48	56	9	NVYDYNCHV	0.175711	0.8
HLA-B*40:01	4	52	60	9	REFESAIVE	0.172656	0.71
HLA-A*68:01	14	39	48	10	EICKAHGTVK	0.172577	1.8
HLA-A*01:01	1	39	48	10	LSRAVAAATY	0.172509	0.62
HLA-A*03:01	14	11	20	10	VFRYSTSLEK	0.172323	1.1
HLA-B*58:01	15	13	21	9	QASQAVMKM	0.172292	0.87
HLA-B*52:01	4	18	26	9	GQKGGLEKV	0.171786	0.47
HLA-A*31:01	12	20	29	10	KQKEKAASLK	0.171062	1.4
HLA-B*07:02	4	25	34	10	KVRSVFERAL	0.170892	0.78
HLA-B*15:02	4	1	9	9	ICPNIWLEY	0.169904	1.1
HLA-B*08:01	4	21	29	9	GGLEKVRSV	0.168241	0.7
HLA-A*26:01	3	20	29	10	EIFPLTEELW	0.167899	0.44
HLA-B*38:01	8	36	44	9	LKQEVEERF	0.167606	0.6
HLA-A*03:01	12	1	9	9	EVAAGPAGK	0.167006	1.1
HLA-B*07:02	16	33	42	10	GPAAAPAVAA	0.166776	0.79
HLA-B*52:01	15	25	33	9	TIKENIIKV	0.16629	0.5
HLA-B*15:02	1	39	48	10	LSRAVAAATY	0.165893	1.2
HLA-B*51:01	6	14	23	10	QAYIDFEMKI	0.165214	0.84
HLA-B*38:01	14	4	12	9	SKNPDFKVF	0.164815	0.61
HLA-A*68:01	12	13	22	10	VDVEPPSKQK	0.164429	1.9
HLA-B*44:02	13	10	18	9	GEVVQIRPI	0.164394	0.55
HLA-B*52:01	6	9	17	9	RLAEYQAYI	0.164222	0.51
HLA-A*68:01	16	13	22	10	LSLLPRALQR	0.164037	1.9
HLA-A*24:02	8	28	36	9	AFTRALEYL	0.163526	0.59
HLA-B*18:01	8	20	29	10	KELEELRAAF	0.163474	0.53
HLA-B*58:01	13	19	28	10	FSNRGDFRGY	0.162893	0.91
HLA-B*52:01	16	11	19	9	TQLSLLPRA	0.162491	0.53
HLA-B*15:02	3	52	60	9	LFEKAVKDY	0.162244	1.2
HLA-A*68:01	9	2	11	10	EARLCNNMQK	0.16173	1.9
HLA-B*38:01	7	35	44	10	DHQVISVTFE	0.161642	0.62
HLA-A*68:01	7	17	25	9	WTVALWSRY	0.161017	1.9
HLA-B*38:01	7	30	39	10	ERHGVDHQVI	0.160811	0.62
HLA-A*03:01	14	25	34	10	ISGLPFSCTK	0.160572	1.1
HLA-B*18:01	1	25	33	9	EEDEVKAAR	0.160569	0.54
HLA-A*11:01	13	14	22	9	QIRPIFSNR	0.159992	1.1
HLA-A*03:01	16	13	22	10	LSLLPRALQR	0.159763	1.1
HLA-A*31:01	1	41	49	9	RAVAAATYK	0.15965	1.5
HLA-A*26:01	4	4	12	9	NIWLEYGQY	0.159614	0.46
HLA-A*26:01	9	18	27	10	SIMTRGNAKY	0.159137	0.47
HLA-A*03:01	15	42	50	9	KVPEKPETR	0.158815	1.1
HLA-B*07:02	5	17	26	10	IPLYDMEATF	0.158467	0.82
HLA-B*52:01	4	46	54	9	ALWEAYREF	0.15839	0.56
HLA-B*52:01	8	27	35	9	AAFTRALEY	0.158282	0.56
HLA-A*02:01	4	18	26	9	GQKGGLEKV	0.15819	0.99
HLA-A*68:01	8	27	35	9	AAFTRALEY	0.157973	2
HLA-B*40:01	6	33	42	10	FERALVENCL	0.15773	0.74
HLA-B*08:01	5	44	52	9	NYNKALQQL	0.157535	0.75
HLA-A*24:02	4	46	54	9	ALWEAYREF	0.157365	0.62
HLA-A*68:01	8	1	9	9	WQAYLDYLR	0.157183	2
HLA-A*02:01	7	11	19	9	AIRNCPWTV	0.156609	0.99
HLA-B*15:02	12	44	53	10	ITVFVSNLPY	0.155596	1.2
HLA-B*51:01	16	32	40	9	NGPAAAPAV	0.155393	0.9
HLA-B*58:01	5	24	33	10	ATFAEYEEWS	0.15539	0.94
HLA-A*11:01	10	32	40	9	RLARVNEQR	0.154579	1.1
HLA-A*03:01	15	23	32	10	GMTIKENIIK	0.154531	1.2
HLA-A*31:01	16	2	10	9	TYGARGKGR	0.154297	1.5
HLA-A*01:01	9	19	27	9	IMTRGNAKY	0.154037	0.67
HLA-B*51:01	3	20	28	9	EIFPLTEEL	0.153577	0.91
HLA-A*01:01	12	45	53	9	TVFVSNLPY	0.153365	0.67
HLA-A*01:01	2	44	52	9	QLSINVYDY	0.153363	0.67
HLA-B*40:01	15	6	14	9	VEYENESQA	0.153262	0.76
HLA-B*07:02	16	27	35	9	APQAENGPA	0.153136	0.84
HLA-A*31:01	9	44	53	10	TQHCRKALHR	0.152667	1.5
HLA-A*03:01	8	26	35	10	RAAFTRALEY	0.151968	1.2
HLA-A*31:01	6	51	59	9	SQYLDRQLK	0.151325	1.5
HLA-A*26:01	15	25	33	9	TIKENIIKV	0.151259	0.49
HLA-A*26:01	10	3	12	10	EHVCEVLLTM	0.150982	0.49
HLA-B*18:01	13	31	40	10	VEFKEEKSAL	0.150655	0.57
HLA-B*51:01	15	25	33	9	TIKENIIKV	0.150497	0.93
HLA-A*03:01	4	34	43	10	LSSVGLHMTK	0.150077	1.2
HLA-A*31:01	14	48	56	9	KDLRLVTNR	0.150069	1.5
HLA-A*31:01	4	18	27	10	GQKGGLEKVR	0.149692	1.5
HLA-B*18:01	3	42	50	9	DGLDREHVY	0.149619	0.57
HLA-A*68:01	9	39	48	10	RAHGDTQHCR	0.149512	2
HLA-B*18:01	15	6	14	9	VEYENESQA	0.149473	0.57
HLA-A*01:01	2	2	11	10	VSESDGDEYA	0.148866	0.69
HLA-A*03:01	8	28	37	10	AFTRALEYLK	0.148794	1.2
HLA-B*18:01	3	19	28	10	SEIFPLTEEL	0.148744	0.57
HLA-B*52:01	5	2	10	9	ARLEKVHSL	0.147893	0.62
HLA-A*68:01	14	4	13	10	SKNPDFKVFR	0.147865	2
HLA-B*52:01	9	11	19	9	KARELWDSI	0.14786	0.62
HLA-B*58:01	7	14	22	9	NCPWTVALW	0.147276	0.99
HLA-A*03:01	13	26	34	9	RGYCYVEFK	0.146541	1.2
HLA-A*01:01	4	1	9	9	ICPNIWLEY	0.146519	0.7
HLA-B*18:01	13	31	39	9	VEFKEEKSA	0.146389	0.58
HLA-A*26:01	15	13	21	9	QASQAVMKM	0.145882	0.51
HLA-B*38:01	7	52	60	9	IQATDYVEI	0.144974	0.69
HLA-B*38:01	12	40	48	9	SKDSITVFV	0.144587	0.69
HLA-A*68:01	15	12	20	9	SQASQAVMK	0.144285	2.1
HLA-A*11:01	11	3	12	10	RARAEKKALK	0.144093	1.2
HLA-B*38:01	8	25	33	9	LRAAFTRAL	0.143806	0.69
HLA-A*03:01	14	26	34	9	SGLPFSCTK	0.143748	1.2
HLA-A*02:01	16	11	19	9	TQLSLLPRA	0.143533	1.1
HLA-A*68:01	3	20	28	9	EIFPLTEEL	0.143325	2.1
HLA-A*24:02	1	46	55	10	ATYKTMGPAW	0.14318	0.67
HLA-B*07:02	6	25	33	9	DPARIQLIF	0.142797	0.88
HLA-B*44:02	16	30	38	9	AENGPAAAP	0.142127	0.59
HLA-B*07:02	16	18	26	9	RALQRPSAA	0.141893	0.89
HLA-A*68:01	4	34	43	10	LSSVGLHMTK	0.141757	2.1
HLA-A*24:02	4	50	58	9	AYREFESAI	0.141643	0.68
HLA-A*68:01	13	13	22	10	VQIRPIFSNR	0.141569	2.1
HLA-B*08:01	8	21	29	9	ELEELRAAF	0.141555	0.83
HLA-B*08:01	14	16	24	9	TSLEKHKLF	0.141535	0.83
HLA-B*08:01	6	23	31	9	IGDPARIQL	0.141465	0.83
HLA-A*02:01	13	49	57	9	SVEGRPMFV	0.141458	1.1
HLA-A*11:01	14	51	59	9	RLVTNRAGK	0.14142	1.2
HLA-B*15:02	12	20	28	9	KQKEKAASL	0.140278	1.3
HLA-B*58:01	14	10	18	9	KVFRYSTSL	0.139734	1.1
HLA-A*02:01	12	20	28	9	KQKEKAASL	0.139711	1.1
HLA-B*08:01	6	45	54	10	DLWIRYSQYL	0.139608	0.84
HLA-A*68:01	6	41	49	9	CLVPDLWIR	0.139448	2.1
HLA-A*11:01	16	9	18	10	GRTQLSLLPR	0.138797	1.2
HLA-B*27:05	11	45	54	10	RRVENSIPAA	0.138753	1.2
HLA-B*18:01	2	3	12	10	SESDGDEYAM	0.13841	0.61
HLA-B*52:01	2	48	56	9	NVYDYNCHV	0.138311	0.7
HLA-B*08:01	12	47	55	9	FVSNLPYSM	0.138298	0.84
HLA-A*31:01	6	41	49	9	CLVPDLWIR	0.138072	1.6
HLA-B*52:01	4	21	29	9	GGLEKVRSV	0.138027	0.7
HLA-B*38:01	12	20	28	9	KQKEKAASL	0.138006	0.71
HLA-A*01:01	2	19	27	9	SPGEYEWEY	0.137758	0.73
HLA-B*15:02	7	48	57	10	NAGFIQATDY	0.136779	1.3
HLA-A*01:01	5	47	55	9	KALQQLEKY	0.136084	0.74
HLA-A*11:01	13	26	34	9	RGYCYVEFK	0.135781	1.2
HLA-B*44:02	2	3	12	10	SESDGDEYAM	0.135465	0.61
HLA-B*40:01	7	29	38	10	MERHGVDHQV	0.135284	0.82
HLA-B*08:01	3	20	28	9	EIFPLTEEL	0.134773	0.87
HLA-A*11:01	8	28	37	10	AFTRALEYLK	0.134382	1.2
HLA-B*52:01	6	23	31	9	IGDPARIQL	0.134163	0.73
HLA-A*03:01	12	25	34	10	AASLKRDMPK	0.134114	1.3
HLA-B*40:01	2	16	25	10	AESSPGEYEW	0.134014	0.82
HLA-A*26:01	15	48	57	10	ETRKAPGGPM	0.133799	0.54
HLA-B*08:01	13	35	43	9	EEKSALQAL	0.133698	0.88
HLA-B*08:01	6	25	33	9	DPARIQLIF	0.133678	0.88
HLA-B*27:05	16	4	13	10	GARGKGRTQL	0.1335	1.2
HLA-A*68:01	1	27	36	10	DEVKAARTRR	0.133192	2.2
HLA-B*15:02	12	38	47	10	DSSKDSITVF	0.132737	1.4
HLA-A*24:02	9	8	16	9	NMQKARELW	0.132711	0.71
HLA-B*27:05	9	13	22	10	RELWDSIMTR	0.132689	1.2
HLA-B*08:01	11	9	17	9	KALKKKKKI	0.13249	0.89
HLA-B*38:01	6	21	29	9	MKIGDPARI	0.132321	0.74
HLA-B*40:01	5	29	37	9	YEEWSEDPI	0.131893	0.83
HLA-A*02:01	6	22	31	10	KIGDPARIQL	0.131508	1.2
HLA-B*38:01	5	33	42	10	SEDPIPESVI	0.131502	0.75
HLA-A*68:01	13	44	53	10	EMDRKSVEGR	0.13138	2.2
HLA-B*40:01	10	1	10	10	YPEHVCEVLL	0.131335	0.83
HLA-A*01:01	5	36	45	10	PIPESVIQNY	0.129935	0.78
HLA-A*68:01	7	37	46	10	QVISVTFEKA	0.129756	2.2
HLA-A*02:01	10	17	26	10	GSLEDWDIAV	0.129514	1.2
HLA-B*15:02	15	11	19	9	ESQASQAVM	0.129276	1.4
HLA-B*15:02	14	4	12	9	SKNPDFKVF	0.129041	1.4
HLA-B*38:01	4	26	34	9	VRSVFERAL	0.128959	0.76
HLA-B*58:01	14	15	23	9	STSLEKHKL	0.128692	1.1
HLA-B*07:02	16	16	24	9	LPRALQRPS	0.128661	0.94
HLA-B*52:01	2	39	47	9	ERLEEQLSI	0.128208	0.78
HLA-A*31:01	15	34	42	9	AISNPPQRK	0.128127	1.7
HLA-A*02:01	3	19	28	10	SEIFPLTEEL	0.127755	1.2
HLA-B*08:01	5	11	19	9	FRRQLAIPL	0.127729	0.91
HLA-A*02:01	3	20	28	9	EIFPLTEEL	0.127421	1.2
HLA-A*31:01	14	13	22	10	RYSTSLEKHK	0.127358	1.7
HLA-A*02:01	14	24	32	9	FISGLPFSC	0.127317	1.2
HLA-B*44:02	5	50	58	9	QQLEKYKPY	0.127051	0.64
HLA-B*52:01	6	14	23	10	QAYIDFEMKI	0.126845	0.78
HLA-A*24:02	9	26	35	10	KYANMWLEYY	0.126647	0.73
HLA-B*27:05	15	50	58	9	RKAPGGPML	0.126473	1.3
HLA-B*52:01	15	51	59	9	KAPGGPMLL	0.126169	0.79
HLA-A*68:01	14	42	51	10	KAHGTVKDLR	0.125938	2.2
HLA-A*11:01	8	2	10	9	QAYLDYLRR	0.124951	1.2
HLA-B*58:01	14	3	11	9	KSKNPDFKV	0.123748	1.1
HLA-A*68:01	14	5	13	9	KNPDFKVFR	0.123734	2.3
HLA-B*44:02	15	10	19	10	NESQASQAVM	0.123573	0.65
HLA-B*27:05	13	25	33	9	FRGYCYVEF	0.123492	1.3
HLA-A*31:01	9	18	26	9	SIMTRGNAK	0.123149	1.8
HLA-A*02:01	5	2	10	9	ARLEKVHSL	0.123068	1.2
HLA-B*27:05	3	2	11	10	LRLEGELTKV	0.123011	1.3
HLA-A*02:01	7	41	49	9	VTFEKALNA	0.122665	1.2
HLA-A*11:01	16	41	50	10	AAPAATEAPK	0.122575	1.3
HLA-A*11:01	10	49	57	9	ALVQQEEEK	0.122202	1.3
HLA-B*52:01	15	13	21	9	QASQAVMKM	0.122169	0.83
HLA-B*18:01	5	20	29	10	YDMEATFAEY	0.121953	0.67
HLA-A*11:01	12	14	22	9	DVEPPSKQK	0.121635	1.3
HLA-B*35:01	16	37	45	9	APAVAAPAA	0.121142	0.9
HLA-B*08:01	4	38	47	10	GLHMTKGLAL	0.120821	0.96
HLA-B*44:02	2	29	38	10	EEEEKNQLEI	0.120749	0.65
HLA-B*58:01	2	17	26	10	ESSPGEYEWE	0.120321	1.2
HLA-B*18:01	2	30	38	9	EEEKNQLEI	0.120225	0.69
HLA-A*31:01	12	26	34	9	ASLKRDMPK	0.120223	1.8
HLA-A*02:01	6	30	38	9	QLIFERALV	0.11993	1.3
HLA-B*52:01	3	20	28	9	EIFPLTEEL	0.119787	0.85
HLA-A*68:01	9	27	35	9	YANMWLEYY	0.119316	2.3
HLA-A*02:01	1	38	46	9	VLSRAVAAA	0.119228	1.3
HLA-B*08:01	14	6	14	9	NPDFKVFRY	0.118952	0.98
HLA-A*31:01	14	26	34	9	SGLPFSCTK	0.118936	1.8
HLA-B*08:01	6	52	60	9	QYLDRQLKV	0.11892	0.98
HLA-B*58:01	9	7	16	10	NNMQKARELW	0.118866	1.2
HLA-B*27:05	16	9	17	9	GRTQLSLLP	0.118532	1.3
HLA-A*26:01	6	41	50	10	CLVPDLWIRY	0.11844	0.59
HLA-B*44:02	13	34	43	10	KEEKSALQAL	0.118357	0.66
HLA-A*02:01	10	4	12	9	HVCEVLLTM	0.118193	1.3
HLA-B*27:05	9	12	20	9	ARELWDSIM	0.117792	1.3
HLA-B*38:01	6	15	23	9	AYIDFEMKI	0.117746	0.81
HLA-B*52:01	7	35	43	9	DHQVISVTF	0.117578	0.89
HLA-B*52:01	6	21	29	9	MKIGDPARI	0.117526	0.89
HLA-A*24:02	3	20	29	10	EIFPLTEELW	0.117515	0.77
HLA-B*58:01	1	47	55	9	TYKTMGPAW	0.117488	1.2
HLA-A*31:01	1	33	42	10	RTRRKVLSRA	0.117238	1.8
HLA-B*52:01	11	9	17	9	KALKKKKKI	0.116941	0.89
HLA-A*02:01	9	29	37	9	NMWLEYYNL	0.116913	1.3
HLA-B*27:05	4	30	39	10	FERALSSVGL	0.116875	1.3
HLA-B*38:01	3	33	41	9	LHDEISMAQ	0.116324	0.82
HLA-A*02:01	15	24	33	10	MTIKENIIKV	0.116324	1.3
HLA-B*58:01	6	38	47	10	VENCLVPDLW	0.116209	1.2
HLA-B*35:01	10	1	10	10	YPEHVCEVLL	0.116094	0.95
HLA-B*07:02	12	20	28	9	KQKEKAASL	0.11588	1.1
HLA-B*07:02	6	22	31	10	KIGDPARIQL	0.115767	1.1
HLA-A*31:01	13	29	37	9	CYVEFKEEK	0.115619	1.9
HLA-A*02:01	3	2	11	10	LRLEGELTKV	0.115506	1.3
HLA-A*11:01	12	20	29	10	KQKEKAASLK	0.114945	1.3
HLA-B*07:02	6	24	33	10	GDPARIQLIF	0.114575	1.1
HLA-A*31:01	16	50	58	9	KMSNADFAK	0.114358	1.9
HLA-B*52:01	6	11	19	9	AEYQAYIDF	0.11371	0.94
HLA-B*52:01	15	50	58	9	RKAPGGPML	0.113658	0.94
HLA-B*08:01	14	44	52	9	HGTVKDLRL	0.113455	1.1
HLA-B*08:01	8	24	33	10	ELRAAFTRAL	0.1134	1.1
HLA-A*31:01	11	9	18	10	KALKKKKKIR	0.113116	1.9
HLA-B*52:01	2	38	47	10	IERLEEQLSI	0.112816	0.95
HLA-B*40:01	13	31	39	9	VEFKEEKSA	0.112285	0.91
HLA-B*44:02	2	28	36	9	DEEEEKNQL	0.111646	0.67
HLA-B*07:02	15	43	52	10	VPEKPETRKA	0.111374	1.1
HLA-A*31:01	8	7	15	9	YLRRRVDFK	0.111225	1.9
HLA-B*15:02	16	12	20	9	QLSLLPRAL	0.109996	1.6
HLA-A*68:01	4	24	32	9	EKVRSVFER	0.109735	2.4
HLA-A*31:01	14	51	59	9	RLVTNRAGK	0.109661	1.9
HLA-A*03:01	6	50	59	10	YSQYLDRQLK	0.109594	1.5
HLA-B*27:05	11	2	11	10	KRARAEKKAL	0.109586	1.4
HLA-B*15:02	1	40	48	9	SRAVAAATY	0.108704	1.6
HLA-B*08:01	7	35	43	9	DHQVISVTF	0.107926	1.1
HLA-A*68:01	6	40	49	10	NCLVPDLWIR	0.107915	2.4
HLA-B*58:01	15	51	59	9	KAPGGPMLL	0.10791	1.2
HLA-B*27:05	6	47	56	10	WIRYSQYLDR	0.107829	1.4
HLA-B*18:01	6	25	33	9	DPARIQLIF	0.107822	0.75
HLA-B*52:01	14	16	24	9	TSLEKHKLF	0.107437	1.1
HLA-B*44:02	13	31	40	10	VEFKEEKSAL	0.107415	0.7
HLA-B*51:01	10	1	10	10	YPEHVCEVLL	0.107408	1.3
HLA-B*58:01	2	14	23	10	SSAESSPGEY	0.107323	1.2
HLA-B*35:01	7	48	57	10	NAGFIQATDY	0.107318	0.98
HLA-A*68:01	6	13	22	10	YQAYIDFEMK	0.107214	2.4
HLA-A*31:01	12	22	30	9	KEKAASLKR	0.107138	2
HLA-A*11:01	14	14	22	9	YSTSLEKHK	0.107055	1.4
HLA-A*03:01	4	32	40	9	RALSSVGLH	0.107033	1.5
HLA-A*31:01	6	20	28	9	EMKIGDPAR	0.106882	2
HLA-B*18:01	6	45	53	9	DLWIRYSQY	0.106661	0.75
HLA-B*51:01	14	6	14	9	NPDFKVFRY	0.106564	1.3
HLA-B*51:01	16	40	48	9	VAAPAATEA	0.106544	1.3
HLA-B*08:01	10	1	9	9	YPEHVCEVL	0.106455	1.1
HLA-B*38:01	6	23	31	9	IGDPARIQL	0.106318	0.88
HLA-B*35:01	6	13	21	9	YQAYIDFEM	0.106164	0.99
HLA-B*40:01	15	50	58	9	RKAPGGPML	0.106136	0.94
HLA-A*26:01	5	36	45	10	PIPESVIQNY	0.106022	0.65
HLA-A*31:01	8	28	37	10	AFTRALEYLK	0.105758	2
HLA-B*58:01	6	50	58	9	YSQYLDRQL	0.105603	1.2
HLA-A*31:01	13	39	47	9	ALQALEMDR	0.105404	2
HLA-A*68:01	7	22	31	10	WSRYLLAMER	0.105379	2.5
HLA-B*27:05	14	50	59	10	LRLVTNRAGK	0.105341	1.4
HLA-B*08:01	11	39	47	9	EQPSKRRRV	0.104967	1.1
HLA-B*15:02	9	26	34	9	KYANMWLEY	0.104928	1.6
HLA-B*35:01	7	35	43	9	DHQVISVTF	0.104169	1
HLA-A*24:02	4	40	48	9	HMTKGLALW	0.104156	0.83
HLA-A*31:01	8	34	43	10	EYLKQEVEER	0.103638	2
HLA-A*02:01	3	48	57	10	HVYDLFEKAV	0.103629	1.4
HLA-B*51:01	7	19	27	9	VALWSRYLL	0.103449	1.3
HLA-B*44:02	2	17	25	9	ESSPGEYEW	0.102857	0.72
HLA-A*11:01	15	11	20	10	ESQASQAVMK	0.102404	1.4
HLA-A*26:01	9	14	22	9	ELWDSIMTR	0.10213	0.68
HLA-B*35:01	4	4	12	9	NIWLEYGQY	0.102092	1.1
HLA-B*40:01	13	34	42	9	KEEKSALQA	0.101855	0.96
HLA-B*18:01	5	21	29	9	DMEATFAEY	0.101838	0.78
HLA-B*18:01	3	35	44	10	DEISMAQDGL	0.101662	0.78
HLA-B*18:01	8	23	31	9	EELRAAFTR	0.10132	0.78
HLA-A*31:01	7	36	45	10	HQVISVTFEK	0.101188	2
HLA-B*15:02	7	35	43	9	DHQVISVTF	0.101085	1.7
HLA-A*11:01	7	37	46	10	QVISVTFEKA	0.100882	1.4
HLA-B*08:01	12	27	36	10	SLKRDMPKVL	0.100142	1.2
HLA-A*26:01	2	18	27	10	SSPGEYEWEY	0.100078	0.69
HLA-A*03:01	11	5	14	10	RAEKKALKKK	0.099997	1.5
HLA-B*27:05	7	29	38	10	MERHGVDHQV	0.099856	1.5
HLA-B*15:02	7	49	57	9	AGFIQATDY	0.099366	1.7
HLA-B*58:01	1	39	48	10	LSRAVAAATY	0.099121	1.3
HLA-A*03:01	1	32	41	10	ARTRRKVLSR	0.09906	1.5
HLA-B*07:02	16	37	46	10	APAVAAPAAT	0.098998	1.2
HLA-B*27:05	15	49	57	9	TRKAPGGPM	0.098779	1.5
HLA-A*31:01	7	2	10	9	DLVLSVHNR	0.098638	2.1
HLA-A*01:01	9	18	27	10	SIMTRGNAKY	0.09848	0.94
HLA-A*31:01	13	26	34	9	RGYCYVEFK	0.098398	2.1
HLA-B*08:01	9	29	37	9	NMWLEYYNL	0.098198	1.2
HLA-A*02:01	7	45	54	10	KALNAGFIQA	0.097899	1.4
HLA-B*40:01	2	40	49	10	RLEEQLSINV	0.097732	0.99
HLA-A*68:01	5	5	13	9	EKVHSLFRR	0.09754	2.6
HLA-A*03:01	10	49	57	9	ALVQQEEEK	0.096737	1.6
HLA-B*58:01	3	23	32	10	PLTEELWLEW	0.096702	1.3
HLA-A*01:01	5	32	41	10	WSEDPIPESV	0.096652	0.96
HLA-B*52:01	7	13	21	9	RNCPWTVAL	0.096455	1.2
HLA-B*07:02	11	51	60	10	IPAAGETQNV	0.096401	1.2
HLA-A*03:01	15	34	43	10	AISNPPQRKV	0.096363	1.6
HLA-B*15:02	14	16	24	9	TSLEKHKLF	0.096247	1.7
HLA-B*15:02	3	13	22	10	MARQKMSEIF	0.096066	1.7
HLA-A*24:02	14	16	24	9	TSLEKHKLF	0.09603	0.87
HLA-B*18:01	6	19	27	9	FEMKIGDPA	0.09594	0.82
HLA-B*27:05	12	20	28	9	KQKEKAASL	0.095924	1.5
HLA-B*08:01	3	44	52	9	LDREHVYDL	0.095876	1.2
HLA-B*52:01	6	3	11	9	LQAEAPRLA	0.095822	1.2
HLA-B*07:02	16	36	45	10	AAPAVAAPAA	0.09558	1.2
HLA-A*68:01	15	42	51	10	KVPEKPETRK	0.095364	2.6
HLA-A*26:01	15	11	19	9	ESQASQAVM	0.095145	0.72
HLA-B*52:01	14	22	30	9	KLFISGLPF	0.095036	1.3
HLA-B*38:01	10	13	22	10	ERTEGSLEDW	0.094979	0.97
HLA-B*18:01	2	36	44	9	LEIERLEEQ	0.094936	0.82
HLA-B*52:01	14	3	11	9	KSKNPDFKV	0.094732	1.3
HLA-A*68:01	8	11	20	10	RVDFKQDSSK	0.094629	2.6
HLA-B*40:01	3	4	13	10	LEGELTKVRM	0.094599	1
HLA-B*08:01	7	4	12	9	VLSVHNRAI	0.094544	1.3
HLA-B*52:01	7	41	49	9	VTFEKALNA	0.094456	1.3
HLA-B*52:01	5	7	15	9	VHSLFRRQL	0.094453	1.3
HLA-B*35:01	6	45	53	9	DLWIRYSQY	0.094442	1.1
HLA-B*51:01	9	11	19	9	KARELWDSI	0.094358	1.4
HLA-B*51:01	6	23	31	9	IGDPARIQL	0.094265	1.4
HLA-B*38:01	5	2	11	10	ARLEKVHSLF	0.094227	0.97
HLA-A*31:01	10	31	40	10	TRLARVNEQR	0.094065	2.1
HLA-A*03:01	13	13	22	10	VQIRPIFSNR	0.093996	1.6
HLA-A*11:01	13	39	48	10	ALQALEMDRK	0.093831	1.5
HLA-A*03:01	4	11	20	10	QYSVGGIGQK	0.093539	1.6
HLA-A*01:01	2	17	25	9	ESSPGEYEW	0.093375	0.99
HLA-B*58:01	1	43	51	9	VAAATYKTM	0.093295	1.3
HLA-A*31:01	14	11	20	10	VFRYSTSLEK	0.093278	2.1
HLA-B*38:01	3	19	28	10	SEIFPLTEEL	0.093155	0.98
HLA-A*31:01	7	4	13	10	VLSVHNRAIR	0.092923	2.1
HLA-B*52:01	10	4	12	9	HVCEVLLTM	0.09284	1.3
HLA-A*01:01	5	3	11	9	RLEKVHSLF	0.092818	0.99
HLA-B*52:01	13	7	15	9	EACGEVVQI	0.092699	1.3
HLA-B*35:01	16	42	51	10	APAATEAPKM	0.092122	1.1
HLA-A*31:01	15	42	51	10	KVPEKPETRK	0.091913	2.1
HLA-A*03:01	9	4	13	10	RLCNNMQKAR	0.091911	1.6
HLA-B*18:01	16	46	54	9	TEAPKMSNA	0.091682	0.84
HLA-B*35:01	5	36	45	10	PIPESVIQNY	0.091564	1.1
HLA-B*35:01	6	5	13	9	AEAPRLAEY	0.091369	1.1
HLA-A*31:01	14	10	18	9	KVFRYSTSL	0.09122	2.2
HLA-B*35:01	5	35	43	9	DPIPESVIQ	0.091049	1.1
HLA-A*31:01	9	26	34	9	KYANMWLEY	0.091046	2.2
HLA-A*02:01	16	50	59	10	KMSNADFAKL	0.090597	1.5
HLA-B*18:01	2	23	31	9	YEWEYDEEE	0.090544	0.85
HLA-A*11:01	3	1	10	10	LLRLEGELTK	0.090524	1.5
HLA-B*52:01	6	13	21	9	YQAYIDFEM	0.090474	1.3
HLA-B*38:01	2	30	38	9	EEEKNQLEI	0.09032	1
HLA-A*02:01	16	12	20	9	QLSLLPRAL	0.090309	1.5
HLA-A*31:01	8	1	9	9	WQAYLDYLR	0.090274	2.2
HLA-A*68:01	4	44	52	9	GLALWEAYR	0.090182	2.7
HLA-B*44:02	8	20	28	9	KELEELRAA	0.089936	0.76
HLA-A*26:01	12	1	9	9	EVAAGPAGK	0.089122	0.77
HLA-A*02:01	7	20	29	10	ALWSRYLLAM	0.089091	1.5
HLA-A*68:01	3	48	56	9	HVYDLFEKA	0.088904	2.7
HLA-B*15:02	5	49	58	10	LQQLEKYKPY	0.088819	1.8
HLA-B*52:01	16	52	60	9	SNADFAKLF	0.088692	1.4
HLA-B*27:05	6	8	16	9	PRLAEYQAY	0.088587	1.6
HLA-B*15:02	2	1	10	10	GVSESDGDEY	0.088584	1.8
HLA-A*26:01	14	6	14	9	NPDFKVFRY	0.088448	0.77
HLA-B*27:05	4	25	34	10	KVRSVFERAL	0.088263	1.6
HLA-A*68:01	1	33	41	9	RTRRKVLSR	0.088259	2.7
HLA-B*52:01	5	33	42	10	SEDPIPESVI	0.088238	1.4
HLA-B*52:01	13	10	18	9	GEVVQIRPI	0.088238	1.4
HLA-A*03:01	6	1	9	9	ALLQAEAPR	0.088115	1.7
HLA-A*11:01	13	13	22	10	VQIRPIFSNR	0.088053	1.5
HLA-A*02:01	16	19	27	9	ALQRPSAAA	0.087971	1.5
HLA-A*68:01	12	1	10	10	EVAAGPAGKC	0.087517	2.7
HLA-B*15:02	7	43	51	9	FEKALNAGF	0.087454	1.8
HLA-B*18:01	11	36	44	9	DEEEQPSKR	0.087234	0.88
HLA-B*08:01	13	31	40	10	VEFKEEKSAL	0.08722	1.4
HLA-A*03:01	1	8	17	10	SASEPEAESK	0.0869	1.7
HLA-B*35:01	8	26	35	10	RAAFTRALEY	0.086853	1.2
HLA-B*08:01	10	10	19	10	LTMERTEGSL	0.086633	1.4
HLA-B*15:02	14	10	18	9	KVFRYSTSL	0.086559	1.8
HLA-B*15:02	13	20	28	9	SNRGDFRGY	0.086364	1.9
HLA-B*18:01	14	4	12	9	SKNPDFKVF	0.086109	0.89
HLA-A*31:01	13	38	47	10	SALQALEMDR	0.086072	2.2
HLA-B*38:01	3	20	28	9	EIFPLTEEL	0.085912	1.1
HLA-B*40:01	8	45	54	10	NESGDPSCVI	0.085896	1.1
HLA-B*52:01	7	39	47	9	ISVTFEKAL	0.08584	1.4
HLA-A*31:01	11	3	12	10	RARAEKKALK	0.085719	2.2
HLA-B*52:01	13	48	56	9	KSVEGRPMF	0.085453	1.4
HLA-B*18:01	15	27	35	9	KENIIKVAI	0.085326	0.89
HLA-A*31:01	11	15	23	9	KKIRGPEKR	0.085284	2.3
HLA-B*52:01	6	52	60	9	QYLDRQLKV	0.08526	1.4
HLA-B*52:01	4	50	58	9	AYREFESAI	0.085007	1.5
HLA-A*31:01	7	23	31	9	SRYLLAMER	0.084934	2.3
HLA-B*35:01	2	42	50	9	EEQLSINVY	0.08473	1.2
HLA-B*58:01	4	45	54	10	LALWEAYREF	0.084125	1.4
HLA-B*08:01	5	41	49	9	VIQNYNKAL	0.084122	1.4
HLA-B*52:01	14	4	12	9	SKNPDFKVF	0.084051	1.5
HLA-B*27:05	6	34	42	9	ERALVENCL	0.083965	1.6
HLA-B*58:01	7	19	27	9	VALWSRYLL	0.083943	1.4
HLA-B*27:05	11	15	23	9	KKIRGPEKR	0.083807	1.6
HLA-B*08:01	3	13	22	10	MARQKMSEIF	0.083689	1.4
HLA-A*24:02	6	51	60	10	SQYLDRQLKV	0.083604	0.94
HLA-B*08:01	6	45	53	9	DLWIRYSQY	0.083594	1.4
HLA-A*01:01	13	21	30	10	NRGDFRGYCY	0.083396	1.1
HLA-B*58:01	4	46	54	9	ALWEAYREF	0.08309	1.4
HLA-B*08:01	9	22	30	9	RGNAKYANM	0.082495	1.4
HLA-B*35:01	2	2	10	9	VSESDGDEY	0.082489	1.2
HLA-A*26:01	3	48	56	9	HVYDLFEKA	0.082473	0.82
HLA-A*68:01	12	12	20	9	AVDVEPPSK	0.082454	2.8
HLA-B*08:01	16	4	13	10	GARGKGRTQL	0.082074	1.4
HLA-B*07:02	13	3	12	10	RPLFEACGEV	0.081417	1.3
HLA-A*26:01	2	17	25	9	ESSPGEYEW	0.081122	0.83
HLA-B*07:02	3	22	30	9	FPLTEELWL	0.080996	1.3
HLA-B*15:02	13	48	56	9	KSVEGRPMF	0.080955	1.9
HLA-A*01:01	12	12	20	9	AVDVEPPSK	0.080825	1.1
HLA-A*68:01	16	42	50	9	APAATEAPK	0.080774	2.8
HLA-A*11:01	6	42	50	9	LVPDLWIRY	0.080649	1.6
HLA-B*08:01	12	5	13	9	GPAGKCAAV	0.080627	1.5
HLA-B*08:01	16	48	56	9	APKMSNADF	0.080512	1.5
HLA-B*08:01	15	18	26	9	VMKMDGMTI	0.079975	1.5
HLA-A*01:01	6	45	53	9	DLWIRYSQY	0.079899	1.2
HLA-A*03:01	1	40	49	10	SRAVAAATYK	0.079754	1.7
HLA-B*58:01	8	49	58	10	DPSCVIMQNW	0.079371	1.5
HLA-B*38:01	5	1	10	10	AARLEKVHSL	0.079317	1.1
HLA-A*31:01	3	6	15	10	GELTKVRMAR	0.079208	2.4
HLA-A*11:01	4	17	25	9	IGQKGGLEK	0.079159	1.6
HLA-A*26:01	13	20	28	9	SNRGDFRGY	0.079111	0.85
HLA-A*26:01	12	44	53	10	ITVFVSNLPY	0.079103	0.85
HLA-B*52:01	16	51	59	9	MSNADFAKL	0.079081	1.6
HLA-A*26:01	5	50	58	9	QQLEKYKPY	0.079059	0.85
HLA-A*01:01	3	51	60	10	DLFEKAVKDY	0.078952	1.2
HLA-A*11:01	8	26	35	10	RAAFTRALEY	0.078737	1.6
HLA-B*08:01	10	41	50	10	MKAAEKEAAL	0.078721	1.5
HLA-A*01:01	2	41	50	10	LEEQLSINVY	0.078706	1.2
HLA-B*18:01	3	19	27	9	SEIFPLTEE	0.078384	0.95
HLA-B*15:02	2	18	27	10	SSPGEYEWEY	0.078371	2
HLA-B*58:01	12	47	55	9	FVSNLPYSM	0.078151	1.5
HLA-B*51:01	8	17	25	9	DSSKELEEL	0.078077	1.6
HLA-B*40:01	2	42	50	9	EEQLSINVY	0.07793	1.1
HLA-B*38:01	15	50	59	10	RKAPGGPMLL	0.077905	1.1
HLA-B*08:01	1	37	45	9	KVLSRAVAA	0.077604	1.5
HLA-B*52:01	7	19	27	9	VALWSRYLL	0.077445	1.6
HLA-A*02:01	7	52	60	9	IQATDYVEI	0.077291	1.6
HLA-B*44:02	5	24	32	9	ATFAEYEEW	0.07709	0.84
HLA-A*02:01	9	4	12	9	RLCNNMQKA	0.076592	1.6
HLA-A*31:01	15	12	20	9	SQASQAVMK	0.075948	2.4
HLA-B*40:01	9	13	21	9	RELWDSIMT	0.075364	1.2
HLA-A*68:01	13	45	53	9	MDRKSVEGR	0.075265	2.9
HLA-B*08:01	14	49	57	9	DLRLVTNRA	0.075154	1.6
HLA-B*58:01	10	13	22	10	ERTEGSLEDW	0.075074	1.5
HLA-B*27:05	1	39	48	10	LSRAVAAATY	0.075035	1.7
HLA-B*44:02	11	38	46	9	EEQPSKRRR	0.074775	0.86
HLA-A*03:01	14	22	30	9	KLFISGLPF	0.074508	1.8
HLA-B*18:01	4	52	60	9	REFESAIVE	0.074418	1
HLA-A*02:01	14	17	25	9	SLEKHKLFI	0.074236	1.7
HLA-A*02:01	4	38	47	10	GLHMTKGLAL	0.074041	1.7
HLA-B*40:01	6	19	27	9	FEMKIGDPA	0.074001	1.2
HLA-A*01:01	3	41	50	10	QDGLDREHVY	0.073886	1.2
HLA-A*26:01	2	48	56	9	NVYDYNCHV	0.073846	0.89
HLA-B*27:05	13	25	34	10	FRGYCYVEFK	0.073845	1.7
HLA-A*24:02	2	49	58	10	VYDYNCHVDL	0.072929	1.1
HLA-B*38:01	9	12	20	9	ARELWDSIM	0.072838	1.2
HLA-B*52:01	12	40	48	9	SKDSITVFV	0.072833	1.7
HLA-B*15:02	5	46	55	10	NKALQQLEKY	0.072757	2.1
HLA-A*01:01	12	39	48	10	SSKDSITVFV	0.072636	1.2
HLA-B*35:01	12	38	47	10	DSSKDSITVF	0.072555	1.3
HLA-A*26:01	7	18	26	9	TVALWSRYL	0.072037	0.91
HLA-A*31:01	9	30	39	10	MWLEYYNLER	0.072018	2.5
HLA-B*51:01	8	27	35	9	AAFTRALEY	0.071999	1.7
HLA-B*15:02	2	41	50	10	LEEQLSINVY	0.07194	2.1
HLA-B*51:01	15	51	59	9	KAPGGPMLL	0.07189	1.7
HLA-B*52:01	3	19	28	10	SEIFPLTEEL	0.071862	1.7
HLA-B*52:01	12	28	36	9	LKRDMPKVL	0.071763	1.8
HLA-A*68:01	13	17	26	10	PIFSNRGDFR	0.07173	3
HLA-B*15:02	4	40	48	9	HMTKGLALW	0.071562	2.1
HLA-B*35:01	14	5	14	10	KNPDFKVFRY	0.071551	1.3
HLA-A*11:01	11	4	13	10	ARAEKKALKK	0.071523	1.7
HLA-B*52:01	14	20	28	9	KHKLFISGL	0.071331	1.8
HLA-B*58:01	14	14	23	10	YSTSLEKHKL	0.071265	1.6
HLA-B*52:01	11	39	47	9	EQPSKRRRV	0.071249	1.8
HLA-A*31:01	13	8	16	9	ACGEVVQIR	0.071189	2.5
HLA-A*24:02	5	24	32	9	ATFAEYEEW	0.070742	1.1
HLA-B*52:01	12	27	35	9	SLKRDMPKV	0.070699	1.8
HLA-B*27:05	6	51	59	9	SQYLDRQLK	0.070524	1.8
HLA-B*38:01	1	40	48	9	SRAVAAATY	0.070429	1.2
HLA-B*51:01	7	35	43	9	DHQVISVTF	0.070221	1.8
HLA-B*40:01	1	24	32	9	GEEDEVKAA	0.070045	1.2
HLA-B*07:02	9	11	19	9	KARELWDSI	0.069958	1.4
HLA-B*40:01	5	2	10	9	ARLEKVHSL	0.069943	1.2
HLA-B*07:02	11	2	11	10	KRARAEKKAL	0.069935	1.4
HLA-B*52:01	4	39	47	9	LHMTKGLAL	0.069849	1.8
HLA-B*07:02	16	12	20	9	QLSLLPRAL	0.069647	1.5
HLA-A*31:01	5	48	56	9	ALQQLEKYK	0.06958	2.6
HLA-B*52:01	4	28	37	10	SVFERALSSV	0.069463	1.8
HLA-B*51:01	12	47	55	9	FVSNLPYSM	0.069414	1.8
HLA-A*24:02	5	18	26	9	PLYDMEATF	0.069378	1.1
HLA-B*58:01	6	42	50	9	LVPDLWIRY	0.069168	1.6
HLA-B*51:01	12	5	13	9	GPAGKCAAV	0.06897	1.8
HLA-B*52:01	7	4	12	9	VLSVHNRAI	0.068839	1.8
HLA-B*08:01	12	27	35	9	SLKRDMPKV	0.068836	1.7
HLA-A*02:01	2	47	56	10	INVYDYNCHV	0.068657	1.7
HLA-A*31:01	7	24	32	9	RYLLAMERH	0.068524	2.6
HLA-B*15:02	15	12	21	10	SQASQAVMKM	0.068517	2.1
HLA-B*40:01	10	2	10	9	PEHVCEVLL	0.068453	1.2
HLA-A*24:02	7	42	51	10	TFEKALNAGF	0.068411	1.1
HLA-B*44:02	11	37	45	9	EEEQPSKRR	0.068296	0.9
HLA-B*51:01	8	46	54	9	ESGDPSCVI	0.068261	1.8
HLA-B*38:01	2	28	36	9	DEEEEKNQL	0.06825	1.2
HLA-B*08:01	12	39	47	9	SSKDSITVF	0.068138	1.7
HLA-B*52:01	3	48	56	9	HVYDLFEKA	0.067855	1.9
HLA-A*11:01	16	13	22	10	LSLLPRALQR	0.067847	1.8
HLA-B*51:01	5	33	41	9	SEDPIPESV	0.067794	1.8
HLA-B*58:01	7	39	47	9	ISVTFEKAL	0.067692	1.6
HLA-A*02:01	12	43	51	9	SITVFVSNL	0.067527	1.8
HLA-A*01:01	6	41	50	10	CLVPDLWIRY	0.067481	1.3
HLA-A*01:01	8	46	55	10	ESGDPSCVIM	0.067359	1.3
HLA-A*02:01	3	15	24	10	RQKMSEIFPL	0.067233	1.8
HLA-A*11:01	15	41	50	10	RKVPEKPETR	0.06712	1.8
HLA-A*26:01	2	15	23	9	SAESSPGEY	0.066887	0.98
HLA-A*68:01	1	9	17	9	ASEPEAESK	0.066835	3.1
HLA-A*31:01	9	45	53	9	QHCRKALHR	0.066622	2.6
HLA-B*40:01	15	8	16	9	YENESQASQ	0.066618	1.2
HLA-A*24:02	12	46	55	10	VFVSNLPYSM	0.066588	1.1
HLA-A*26:01	2	43	52	10	EQLSINVYDY	0.066532	0.98
HLA-B*35:01	5	46	55	10	NKALQQLEKY	0.066422	1.4
HLA-A*03:01	16	1	10	10	QTYGARGKGR	0.06639	1.9
HLA-B*58:01	2	18	27	10	SSPGEYEWEY	0.066156	1.6
HLA-A*68:01	2	52	60	9	YNCHVDLIR	0.066008	3.1
HLA-B*35:01	5	37	46	10	IPESVIQNYN	0.065833	1.4
HLA-B*35:01	7	17	25	9	WTVALWSRY	0.06577	1.4
HLA-B*08:01	6	46	54	9	LWIRYSQYL	0.065683	1.7
HLA-B*08:01	5	33	41	9	SEDPIPESV	0.065475	1.7
HLA-A*11:01	5	3	12	10	RLEKVHSLFR	0.065366	1.8
HLA-B*52:01	9	7	15	9	NNMQKAREL	0.065151	2
HLA-B*52:01	5	24	32	9	ATFAEYEEW	0.064969	2
HLA-A*31:01	13	14	23	10	QIRPIFSNRG	0.064894	2.7
HLA-A*68:01	6	51	59	9	SQYLDRQLK	0.064823	3.1
HLA-A*68:01	15	23	32	10	GMTIKENIIK	0.064693	3.1
HLA-B*27:05	10	13	22	10	ERTEGSLEDW	0.064541	1.9
HLA-B*15:02	15	18	26	9	VMKMDGMTI	0.06453	2.2
HLA-A*26:01	4	28	37	10	SVFERALSSV	0.064299	1
HLA-A*24:02	7	34	43	10	VDHQVISVTF	0.064229	1.2
HLA-B*52:01	10	26	34	9	VQKTETRLA	0.064189	2
HLA-B*44:02	10	44	52	9	AEKEAALVQ	0.064153	0.93
HLA-B*35:01	4	1	9	9	ICPNIWLEY	0.064133	1.4
HLA-B*08:01	12	28	36	9	LKRDMPKVL	0.063831	1.8
HLA-B*08:01	5	8	17	10	HSLFRRQLAI	0.063804	1.8
HLA-B*44:02	15	9	18	10	ENESQASQAV	0.06372	0.94
HLA-A*24:02	13	48	56	9	KSVEGRPMF	0.063638	1.2
HLA-B*52:01	6	50	58	9	YSQYLDRQL	0.063477	2
HLA-B*40:01	3	6	14	9	GELTKVRMA	0.06342	1.3
HLA-B*18:01	8	45	53	9	NESGDPSCV	0.06319	1.2
HLA-B*58:01	14	22	30	9	KLFISGLPF	0.063085	1.7
HLA-A*26:01	5	37	45	9	IPESVIQNY	0.063036	1.1
HLA-B*35:01	10	33	41	9	LARVNEQRM	0.062923	1.4
HLA-A*01:01	1	9	17	9	ASEPEAESK	0.062672	1.3
HLA-A*01:01	2	3	12	10	SESDGDEYAM	0.06253	1.3
HLA-A*03:01	15	33	41	9	VAISNPPQR	0.062502	2
HLA-B*07:02	11	40	48	9	QPSKRRRVE	0.06249	1.5
HLA-B*44:02	16	46	54	9	TEAPKMSNA	0.062439	0.95
HLA-B*35:01	9	19	27	9	IMTRGNAKY	0.062407	1.4
HLA-B*51:01	10	4	12	9	HVCEVLLTM	0.062291	1.9
HLA-B*52:01	8	14	22	9	FKQDSSKEL	0.062141	2.1
HLA-A*26:01	13	19	28	10	FSNRGDFRGY	0.062074	1.1
HLA-B*52:01	5	3	11	9	RLEKVHSLF	0.062064	2.1
HLA-A*68:01	8	1	10	10	WQAYLDYLRR	0.061905	3.2
HLA-A*31:01	8	11	20	10	RVDFKQDSSK	0.061887	2.7
HLA-A*01:01	2	43	52	10	EQLSINVYDY	0.061789	1.3
HLA-B*58:01	7	17	25	9	WTVALWSRY	0.061742	1.7
HLA-A*02:01	8	31	40	10	RALEYLKQEV	0.0617	1.9
HLA-A*02:01	13	3	12	10	RPLFEACGEV	0.061613	1.9
HLA-B*08:01	8	13	22	10	DFKQDSSKEL	0.061524	1.8
HLA-A*24:02	15	51	59	9	KAPGGPMLL	0.061498	1.2
HLA-B*15:02	2	2	10	9	VSESDGDEY	0.061477	2.3
HLA-B*58:01	13	48	57	10	KSVEGRPMFV	0.061458	1.7
HLA-B*15:02	14	36	44	9	ELEEICKAH	0.061434	2.3
HLA-B*52:01	1	30	38	9	KAARTRRKV	0.061405	2.1
HLA-B*40:01	6	13	21	9	YQAYIDFEM	0.061307	1.3
HLA-A*31:01	5	47	56	10	KALQQLEKYK	0.061216	2.8
HLA-A*01:01	3	42	50	9	DGLDREHVY	0.061071	1.4
HLA-B*52:01	16	20	28	9	LQRPSAAAP	0.061062	2.1
HLA-A*03:01	4	44	52	9	GLALWEAYR	0.060945	2
HLA-B*44:02	2	42	51	10	EEQLSINVYD	0.060863	0.96
HLA-A*02:01	14	22	31	10	KLFISGLPFS	0.06082	1.9
HLA-B*08:01	3	10	18	9	KVRMARQKM	0.060757	1.8
HLA-B*08:01	14	17	25	9	SLEKHKLFI	0.060631	1.8
HLA-A*11:01	11	5	14	10	RAEKKALKKK	0.060323	1.9
HLA-A*11:01	5	39	47	9	ESVIQNYNK	0.060282	1.9
HLA-B*38:01	2	16	25	10	AESSPGEYEW	0.060197	1.4
HLA-A*26:01	5	24	32	9	ATFAEYEEW	0.059937	1.1
HLA-B*38:01	16	5	13	9	ARGKGRTQL	0.059827	1.4
HLA-B*44:02	14	4	12	9	SKNPDFKVF	0.059741	0.97
HLA-B*08:01	8	4	12	9	YLDYLRRRV	0.059674	1.9
HLA-B*07:02	16	48	57	10	APKMSNADFA	0.059647	1.6
HLA-B*18:01	3	30	39	10	LEWLHDEISM	0.059586	1.2
HLA-B*27:05	8	10	18	9	RRVDFKQDS	0.059571	2
HLA-B*15:02	6	11	19	9	AEYQAYIDF	0.05946	2.3
HLA-A*02:01	15	51	59	9	KAPGGPMLL	0.059426	1.9
HLA-A*68:01	13	11	19	9	EVVQIRPIF	0.059279	3.3
HLA-A*24:02	3	21	30	10	IFPLTEELWL	0.059261	1.2
HLA-B*58:01	6	23	31	9	IGDPARIQL	0.05924	1.7
HLA-B*15:02	13	35	43	9	EEKSALQAL	0.059209	2.3
HLA-A*68:01	6	27	35	9	ARIQLIFER	0.059113	3.3
HLA-A*02:01	1	37	45	9	KVLSRAVAA	0.059104	1.9
HLA-A*24:02	3	49	57	9	VYDLFEKAV	0.059078	1.2
HLA-B*08:01	8	27	35	9	AAFTRALEY	0.059067	1.9
HLA-A*31:01	16	10	19	10	RTQLSLLPRA	0.059035	2.8
HLA-B*51:01	15	22	31	10	DGMTIKENII	0.058894	2
HLA-A*02:01	7	32	41	10	HGVDHQVISV	0.058705	1.9
HLA-B*07:02	15	51	59	9	KAPGGPMLL	0.058605	1.6
HLA-B*27:05	8	10	19	10	RRVDFKQDSS	0.058573	2
HLA-B*27:05	3	13	22	10	MARQKMSEIF	0.058565	2
HLA-B*18:01	10	44	52	9	AEKEAALVQ	0.058562	1.2
HLA-A*24:02	4	39	48	10	LHMTKGLALW	0.058453	1.2
HLA-B*15:02	10	33	41	9	LARVNEQRM	0.058276	2.3
HLA-B*07:02	5	37	45	9	IPESVIQNY	0.058249	1.6
HLA-A*26:01	5	47	55	9	KALQQLEKY	0.058235	1.1
HLA-A*11:01	8	18	26	9	SSKELEELR	0.058137	1.9
HLA-A*68:01	14	26	34	9	SGLPFSCTK	0.058023	3.3
HLA-B*07:02	12	32	40	9	MPKVLHDSS	0.057993	1.6
HLA-A*31:01	14	13	21	9	RYSTSLEKH	0.057878	2.9
HLA-A*11:01	16	1	10	10	QTYGARGKGR	0.057864	1.9
HLA-A*68:01	12	47	55	9	FVSNLPYSM	0.057859	3.3
HLA-B*08:01	3	42	50	9	DGLDREHVY	0.05785	1.9
HLA-B*08:01	14	8	16	9	DFKVFRYST	0.05769	1.9
HLA-A*01:01	2	42	50	9	EEQLSINVY	0.05763	1.4
HLA-B*07:02	10	1	10	10	YPEHVCEVLL	0.057508	1.6
HLA-A*01:01	4	4	12	9	NIWLEYGQY	0.057361	1.4
HLA-B*52:01	14	15	23	9	STSLEKHKL	0.057233	2.3
HLA-B*18:01	8	20	28	9	KELEELRAA	0.057151	1.2
HLA-A*03:01	7	1	10	10	KDLVLSVHNR	0.057146	2.1
HLA-B*15:02	5	36	45	10	PIPESVIQNY	0.057052	2.4
HLA-B*52:01	16	11	20	10	TQLSLLPRAL	0.057018	2.3
HLA-A*68:01	10	4	12	9	HVCEVLLTM	0.056933	3.3
HLA-B*15:02	5	14	22	9	QLAIPLYDM	0.056761	2.4
HLA-B*08:01	15	22	30	9	DGMTIKENI	0.056681	1.9
HLA-A*68:01	8	23	31	9	EELRAAFTR	0.056461	3.4
HLA-B*08:01	5	8	16	9	HSLFRRQLA	0.056441	1.9
HLA-A*02:01	7	40	49	10	SVTFEKALNA	0.056216	2
HLA-A*03:01	4	17	25	9	IGQKGGLEK	0.056215	2.1
HLA-A*26:01	4	46	54	9	ALWEAYREF	0.056054	1.1
HLA-A*03:01	12	14	22	9	DVEPPSKQK	0.055975	2.1
HLA-A*31:01	5	5	13	9	EKVHSLFRR	0.055942	2.9
HLA-B*44:02	14	35	44	10	EELEEICKAH	0.05592	1.1
HLA-A*11:01	2	14	23	10	SSAESSPGEY	0.055822	2
HLA-A*31:01	16	14	23	10	SLLPRALQRP	0.055469	2.9
HLA-A*31:01	11	5	13	9	RAEKKALKK	0.055372	2.9
HLA-A*11:01	14	11	20	10	VFRYSTSLEK	0.055326	2
HLA-A*02:01	5	33	41	9	SEDPIPESV	0.055294	2
HLA-B*58:01	9	26	35	10	KYANMWLEYY	0.055251	1.8
HLA-B*58:01	9	19	27	9	IMTRGNAKY	0.055247	1.8
HLA-B*18:01	3	51	60	10	DLFEKAVKDY	0.055236	1.2
HLA-A*24:02	14	22	30	9	KLFISGLPF	0.055064	1.3
HLA-A*03:01	7	20	28	9	ALWSRYLLA	0.054874	2.1
HLA-A*01:01	7	33	41	9	GVDHQVISV	0.054657	1.5
HLA-A*03:01	3	3	12	10	RLEGELTKVR	0.054619	2.1
HLA-B*15:02	9	8	16	9	NMQKARELW	0.054307	2.4
HLA-A*26:01	16	52	60	9	SNADFAKLF	0.054257	1.2
HLA-B*58:01	4	43	51	9	KGLALWEAY	0.054248	1.8
HLA-B*52:01	10	42	50	9	KAAEKEAAL	0.054204	2.4
HLA-B*07:02	1	43	51	9	VAAATYKTM	0.054133	1.7
HLA-B*35:01	6	24	33	10	GDPARIQLIF	0.054036	1.5
HLA-A*31:01	5	4	12	9	LEKVHSLFR	0.053971	3
HLA-A*24:02	5	2	10	9	ARLEKVHSL	0.053931	1.3
HLA-B*18:01	16	52	60	9	SNADFAKLF	0.053912	1.2
HLA-B*52:01	12	47	55	9	FVSNLPYSM	0.053875	2.4
HLA-B*08:01	4	28	37	10	SVFERALSSV	0.053858	2
HLA-B*18:01	2	16	25	10	AESSPGEYEW	0.053557	1.3
HLA-A*11:01	5	47	55	9	KALQQLEKY	0.053452	2
HLA-A*68:01	12	44	53	10	ITVFVSNLPY	0.053331	3.5
HLA-A*03:01	16	14	23	10	SLLPRALQRP	0.053198	2.1
HLA-A*31:01	7	22	31	10	WSRYLLAMER	0.053012	3
HLA-B*52:01	15	6	14	9	VEYENESQA	0.052913	2.5
HLA-B*40:01	16	46	54	9	TEAPKMSNA	0.05287	1.3
HLA-A*68:01	16	41	50	10	AAPAATEAPK	0.052751	3.5
HLA-B*40:01	8	45	53	9	NESGDPSCV	0.05269	1.3
HLA-B*08:01	5	2	11	10	ARLEKVHSLF	0.05266	2
HLA-B*58:01	4	1	9	9	ICPNIWLEY	0.052542	1.8
HLA-B*18:01	2	43	52	10	EQLSINVYDY	0.052516	1.3
HLA-A*31:01	6	19	28	10	FEMKIGDPAR	0.052488	3
HLA-A*11:01	4	35	44	10	SSVGLHMTKG	0.052415	2
HLA-B*27:05	15	41	50	10	RKVPEKPETR	0.052411	2.1
HLA-A*01:01	2	15	24	10	SAESSPGEYE	0.052343	1.5
HLA-B*15:02	3	10	18	9	KVRMARQKM	0.052266	2.5
HLA-B*58:01	12	44	53	10	ITVFVSNLPY	0.052158	1.9
HLA-B*08:01	8	14	22	9	FKQDSSKEL	0.052019	2
HLA-B*52:01	4	33	41	9	ALSSVGLHM	0.051908	2.5
HLA-B*40:01	2	29	38	10	EEEEKNQLEI	0.051774	1.4
HLA-B*52:01	16	12	20	9	QLSLLPRAL	0.051665	2.5
HLA-B*38:01	4	51	59	9	YREFESAIV	0.051626	1.5
HLA-A*02:01	7	46	55	10	ALNAGFIQAT	0.051349	2.1
HLA-B*44:02	6	38	46	9	VENCLVPDL	0.051346	1.1
HLA-A*24:02	12	39	47	9	SSKDSITVF	0.051065	1.3
HLA-A*31:01	6	47	56	10	WIRYSQYLDR	0.051047	3.1
HLA-A*68:01	6	4	13	10	QAEAPRLAEY	0.050926	3.5
HLA-B*52:01	14	42	50	9	KAHGTVKDL	0.050742	2.6
HLA-B*58:01	16	52	60	9	SNADFAKLF	0.050591	1.9
HLA-B*52:01	15	50	59	10	RKAPGGPMLL	0.050504	2.6
HLA-B*08:01	6	29	37	9	IQLIFERAL	0.050404	2.1
HLA-B*44:02	16	52	60	9	SNADFAKLF	0.050395	1.1
HLA-B*51:01	3	48	56	9	HVYDLFEKA	0.050393	2.2
HLA-B*44:02	3	41	50	10	QDGLDREHVY	0.050317	1.1
HLA-A*11:01	6	1	9	9	ALLQAEAPR	0.050281	2.1
HLA-B*51:01	12	39	47	9	SSKDSITVF	0.050271	2.2
HLA-B*52:01	15	22	30	9	DGMTIKENI	0.050245	2.6
HLA-A*11:01	6	13	22	10	YQAYIDFEMK	0.050106	2.1
HLA-B*08:01	4	49	57	9	EAYREFESA	0.049925	2.1
HLA-B*38:01	6	29	37	9	IQLIFERAL	0.049884	1.6
HLA-B*35:01	3	51	60	10	DLFEKAVKDY	0.049795	1.6
HLA-A*02:01	8	35	44	10	YLKQEVEERF	0.049751	2.1
HLA-B*35:01	4	49	57	9	EAYREFESA	0.04973	1.6
HLA-B*27:05	5	13	22	10	RQLAIPLYDM	0.049588	2.1
HLA-B*38:01	2	17	25	9	ESSPGEYEW	0.049356	1.6
HLA-B*15:02	13	32	40	9	EFKEEKSAL	0.049344	2.6
HLA-A*11:01	12	44	53	10	ITVFVSNLPY	0.049343	2.1
HLA-B*27:05	15	50	59	10	RKAPGGPMLL	0.049126	2.1
HLA-B*08:01	14	9	18	10	FKVFRYSTSL	0.049013	2.1
HLA-A*11:01	1	49	58	10	KTMGPAWDQQ	0.048966	2.1
HLA-B*44:02	3	6	14	9	GELTKVRMA	0.048952	1.1
HLA-B*51:01	3	42	50	9	DGLDREHVY	0.048801	2.3
HLA-B*15:02	4	45	54	10	LALWEAYREF	0.048799	2.6
HLA-A*03:01	9	18	27	10	SIMTRGNAKY	0.048675	2.3
HLA-B*58:01	3	13	22	10	MARQKMSEIF	0.048674	1.9
HLA-B*27:05	13	21	30	10	NRGDFRGYCY	0.048664	2.2
HLA-B*44:02	2	27	36	10	YDEEEEKNQL	0.048606	1.2
HLA-A*31:01	15	24	32	9	MTIKENIIK	0.048578	3.2
HLA-B*18:01	2	41	49	9	LEEQLSINV	0.048523	1.3
HLA-A*26:01	5	20	29	10	YDMEATFAEY	0.048482	1.2
HLA-B*52:01	5	1	10	10	AARLEKVHSL	0.04823	2.7
HLA-B*18:01	6	13	21	9	YQAYIDFEM	0.048165	1.3
HLA-B*08:01	3	22	30	9	FPLTEELWL	0.048154	2.1
HLA-B*52:01	5	17	26	10	IPLYDMEATF	0.048116	2.7
HLA-A*11:01	8	7	15	9	YLRRRVDFK	0.048084	2.1
HLA-B*08:01	14	15	23	9	STSLEKHKL	0.048017	2.1
HLA-B*51:01	9	24	32	9	NAKYANMWL	0.047993	2.3
HLA-B*52:01	16	18	26	9	RALQRPSAA	0.047978	2.7
HLA-A*24:02	2	51	59	9	DYNCHVDLI	0.047959	1.4
HLA-A*31:01	4	24	32	9	EKVRSVFER	0.04791	3.2
HLA-B*44:02	1	25	33	9	EEDEVKAAR	0.047875	1.2
HLA-A*68:01	1	25	33	9	EEDEVKAAR	0.047698	3.6
HLA-B*44:02	11	6	14	9	AEKKALKKK	0.047503	1.2
HLA-B*58:01	12	38	47	10	DSSKDSITVF	0.047492	1.9
HLA-B*15:02	6	41	50	10	CLVPDLWIRY	0.047447	2.6
HLA-A*26:01	3	42	50	9	DGLDREHVY	0.047343	1.3
HLA-B*38:01	8	35	44	10	YLKQEVEERF	0.047217	1.6
HLA-B*07:02	12	47	55	9	FVSNLPYSM	0.04706	1.8
HLA-B*08:01	10	33	41	9	LARVNEQRM	0.046911	2.2
HLA-B*38:01	2	38	47	10	IERLEEQLSI	0.046907	1.6
HLA-B*08:01	3	49	57	9	VYDLFEKAV	0.046881	2.2
HLA-B*27:05	10	34	43	10	ARVNEQRMKA	0.046796	2.2
HLA-A*31:01	9	5	13	9	LCNNMQKAR	0.046769	3.2
HLA-B*15:02	5	9	17	9	SLFRRQLAI	0.046749	2.7
HLA-B*07:02	5	41	49	9	VIQNYNKAL	0.046706	1.8
HLA-B*40:01	3	35	44	10	DEISMAQDGL	0.046615	1.4
HLA-B*07:02	15	52	60	9	APGGPMLLP	0.046599	1.8
HLA-B*07:02	15	46	54	9	KPETRKAPG	0.046545	1.8
HLA-A*11:01	10	48	57	10	AALVQQEEEK	0.046526	2.1
HLA-B*07:02	14	6	14	9	NPDFKVFRY	0.046427	1.8
HLA-B*52:01	2	41	49	9	LEEQLSINV	0.046412	2.8
HLA-B*52:01	12	38	46	9	DSSKDSITV	0.046375	2.8
HLA-A*31:01	8	27	35	9	AAFTRALEY	0.046251	3.2
HLA-A*31:01	11	5	14	10	RAEKKALKKK	0.046238	3.2
HLA-B*38:01	15	10	18	9	NESQASQAV	0.046233	1.6
HLA-B*35:01	5	20	29	10	YDMEATFAEY	0.04619	1.7
HLA-B*58:01	9	11	19	9	KARELWDSI	0.04616	2
HLA-B*58:01	16	50	59	10	KMSNADFAKL	0.046153	2
HLA-A*02:01	15	5	14	10	YVEYENESQA	0.045964	2.2
HLA-B*52:01	8	36	44	9	LKQEVEERF	0.045921	2.8
HLA-B*44:02	15	8	16	9	YENESQASQ	0.045739	1.2
HLA-B*38:01	5	11	19	9	FRRQLAIPL	0.045711	1.6
HLA-A*24:02	6	12	21	10	EYQAYIDFEM	0.045711	1.4
HLA-B*08:01	13	49	57	9	SVEGRPMFV	0.045655	2.2
HLA-A*02:01	9	13	22	10	RELWDSIMTR	0.045391	2.2
HLA-B*40:01	1	10	18	9	SEPEAESKA	0.045385	1.4
HLA-B*52:01	12	19	28	10	SKQKEKAASL	0.045375	2.9
HLA-B*35:01	16	40	48	9	VAAPAATEA	0.045358	1.7
HLA-B*18:01	6	38	46	9	VENCLVPDL	0.045321	1.4
HLA-B*40:01	16	30	39	10	AENGPAAAPA	0.045269	1.4
HLA-B*52:01	15	12	21	10	SQASQAVMKM	0.045254	2.9
HLA-A*31:01	9	40	48	9	AHGDTQHCR	0.045164	3.2
HLA-B*07:02	12	39	47	9	SSKDSITVF	0.045129	1.8
HLA-B*52:01	6	24	32	9	GDPARIQLI	0.045007	2.9
HLA-B*15:02	13	19	28	10	FSNRGDFRGY	0.044897	2.7
HLA-A*26:01	5	23	32	10	EATFAEYEEW	0.044816	1.3
HLA-A*11:01	1	49	57	9	KTMGPAWDQ	0.044815	2.2
HLA-A*26:01	6	25	33	9	DPARIQLIF	0.044799	1.3
HLA-B*07:02	10	35	43	9	RVNEQRMKA	0.044761	1.8
HLA-B*08:01	5	7	15	9	VHSLFRRQL	0.044759	2.3
HLA-B*52:01	16	40	48	9	VAAPAATEA	0.044703	2.9
HLA-B*18:01	8	33	41	9	LEYLKQEVE	0.044575	1.4
HLA-B*44:02	16	30	39	10	AENGPAAAPA	0.044574	1.2
HLA-B*35:01	12	32	40	9	MPKVLHDSS	0.044495	1.7
HLA-B*27:05	1	34	42	9	TRRKVLSRA	0.044459	2.3
HLA-B*15:02	3	13	21	9	MARQKMSEI	0.044456	2.7
HLA-B*51:01	7	41	49	9	VTFEKALNA	0.044368	2.4
HLA-A*68:01	16	9	18	10	GRTQLSLLPR	0.044337	3.8
HLA-B*52:01	13	37	45	9	KSALQALEM	0.044297	2.9
HLA-B*07:02	1	30	39	10	KAARTRRKVL	0.044288	1.8
HLA-A*31:01	13	45	53	9	MDRKSVEGR	0.044051	3.3
HLA-A*26:01	4	1	9	9	ICPNIWLEY	0.044032	1.3
HLA-A*01:01	3	52	60	9	LFEKAVKDY	0.043975	1.7
HLA-B*18:01	2	25	33	9	WEYDEEEEK	0.043902	1.4
HLA-B*52:01	4	49	57	9	EAYREFESA	0.043896	3
HLA-B*15:02	8	20	29	10	KELEELRAAF	0.043797	2.8
HLA-B*44:02	8	27	35	9	AAFTRALEY	0.043639	1.2
HLA-A*03:01	14	12	20	9	FRYSTSLEK	0.043473	2.4
HLA-A*11:01	14	13	22	10	RYSTSLEKHK	0.043416	2.2
HLA-A*03:01	14	10	18	9	KVFRYSTSL	0.0434	2.4
HLA-A*26:01	12	14	22	9	DVEPPSKQK	0.043379	1.3
HLA-A*68:01	6	47	56	10	WIRYSQYLDR	0.043359	3.8
HLA-B*58:01	7	10	19	10	RAIRNCPWTV	0.043342	2.1
HLA-B*52:01	8	27	36	10	AAFTRALEYL	0.043338	3
HLA-A*01:01	5	33	41	9	SEDPIPESV	0.043291	1.7
HLA-B*38:01	3	13	22	10	MARQKMSEIF	0.043287	1.7
HLA-B*58:01	9	26	34	9	KYANMWLEY	0.043234	2.1
HLA-B*18:01	1	40	48	9	SRAVAAATY	0.043219	1.4
HLA-A*03:01	4	33	41	9	ALSSVGLHM	0.043087	2.4
HLA-A*68:01	3	51	60	10	DLFEKAVKDY	0.043038	3.8
HLA-B*52:01	10	43	51	9	AAEKEAALV	0.042984	3
HLA-B*51:01	2	19	27	9	SPGEYEWEY	0.04298	2.5
HLA-B*52:01	12	43	51	9	SITVFVSNL	0.04296	3
HLA-B*08:01	9	43	51	9	DTQHCRKAL	0.042953	2.3
HLA-A*24:02	9	25	34	10	AKYANMWLEY	0.0428	1.5
HLA-B*52:01	5	50	58	9	QQLEKYKPY	0.042785	3.1
HLA-B*52:01	6	2	10	9	LLQAEAPRL	0.04274	3.1
HLA-B*38:01	6	52	60	9	QYLDRQLKV	0.042673	1.7
HLA-A*03:01	6	14	22	9	QAYIDFEMK	0.042652	2.4
HLA-B*40:01	15	26	35	10	IKENIIKVAI	0.042645	1.5
HLA-A*26:01	2	19	27	9	SPGEYEWEY	0.042488	1.4
HLA-B*44:02	1	24	32	9	GEEDEVKAA	0.042287	1.3
HLA-A*24:02	5	2	11	10	ARLEKVHSLF	0.042241	1.5
HLA-A*03:01	14	13	22	10	RYSTSLEKHK	0.042219	2.4
HLA-B*52:01	6	35	43	9	RALVENCLV	0.042209	3.1
HLA-B*07:02	10	25	33	9	AVQKTETRL	0.042201	1.9
HLA-A*01:01	13	49	57	9	SVEGRPMFV	0.042154	1.7
HLA-A*02:01	15	34	43	10	AISNPPQRKV	0.042135	2.4
HLA-B*27:05	11	2	10	9	KRARAEKKA	0.042071	2.3
HLA-A*01:01	12	39	47	9	SSKDSITVF	0.042024	1.7
HLA-A*01:01	10	14	22	9	RTEGSLEDW	0.04192	1.7
HLA-B*08:01	9	24	32	9	NAKYANMWL	0.041782	2.4
HLA-B*38:01	5	12	20	9	RRQLAIPLY	0.04176	1.7
HLA-B*51:01	14	16	24	9	TSLEKHKLF	0.041689	2.5
HLA-B*07:02	15	50	58	9	RKAPGGPML	0.041661	1.9
HLA-B*52:01	13	31	40	10	VEFKEEKSAL	0.041589	3.1
HLA-B*15:02	9	33	41	9	EYYNLERAH	0.041568	2.8
HLA-B*40:01	2	3	11	9	SESDGDEYA	0.04152	1.5
HLA-A*68:01	12	16	24	9	EPPSKQKEK	0.041488	3.9
HLA-B*58:01	14	45	53	9	GTVKDLRLV	0.041469	2.1
HLA-B*07:02	16	8	16	9	KGRTQLSLL	0.041463	1.9
HLA-A*68:01	3	38	46	9	SMAQDGLDR	0.041432	3.9
HLA-B*27:05	3	16	24	9	QKMSEIFPL	0.041407	2.3
HLA-B*52:01	6	29	38	10	IQLIFERALV	0.041401	3.1
HLA-B*52:01	12	39	48	10	SSKDSITVFV	0.041335	3.1
HLA-B*08:01	8	25	33	9	LRAAFTRAL	0.041205	2.4
HLA-A*03:01	1	9	17	9	ASEPEAESK	0.04106	2.4
HLA-A*02:01	6	2	11	10	LLQAEAPRLA	0.041057	2.4
HLA-A*11:01	15	34	43	10	AISNPPQRKV	0.04101	2.3
HLA-B*40:01	15	8	17	10	YENESQASQA	0.041009	1.5
HLA-A*68:01	11	3	12	10	RARAEKKALK	0.040956	3.9
HLA-A*68:01	6	45	53	9	DLWIRYSQY	0.040861	3.9
HLA-B*52:01	5	43	52	10	QNYNKALQQL	0.040741	3.2
HLA-B*51:01	16	37	45	9	APAVAAPAA	0.040691	2.6
HLA-A*03:01	15	41	50	10	RKVPEKPETR	0.040682	2.5
HLA-B*52:01	14	32	40	9	CTKEELEEI	0.040674	3.2
HLA-B*15:02	13	22	30	9	RGDFRGYCY	0.040607	2.9
HLA-B*52:01	5	47	55	9	KALQQLEKY	0.040586	3.2
HLA-B*35:01	16	22	30	9	RPSAAAPQA	0.040581	1.8
HLA-B*44:02	11	24	33	10	GADEDDEKEW	0.040541	1.3
HLA-B*15:02	7	42	51	10	TFEKALNAGF	0.040472	2.9
HLA-B*38:01	7	12	21	10	IRNCPWTVAL	0.040381	1.8
HLA-A*68:01	6	26	35	10	PARIQLIFER	0.040374	3.9
HLA-B*35:01	2	44	52	9	QLSINVYDY	0.040281	1.8
HLA-B*35:01	4	46	54	9	ALWEAYREF	0.040165	1.8
HLA-B*52:01	5	18	26	9	PLYDMEATF	0.040163	3.2
HLA-B*58:01	6	4	13	10	QAEAPRLAEY	0.040154	2.1
HLA-B*18:01	3	4	12	9	LEGELTKVR	0.040121	1.5
HLA-A*68:01	13	8	16	9	ACGEVVQIR	0.040104	3.9
HLA-A*01:01	5	46	55	10	NKALQQLEKY	0.039979	1.8
HLA-A*68:01	3	47	55	9	EHVYDLFEK	0.039922	3.9
HLA-A*31:01	15	18	27	10	VMKMDGMTIK	0.039907	3.4
HLA-B*51:01	12	42	51	10	DSITVFVSNL	0.039903	2.6
HLA-B*18:01	2	8	17	10	DEYAMASSAE	0.039816	1.5
HLA-B*07:02	15	48	57	10	ETRKAPGGPM	0.0398	1.9
HLA-A*24:02	4	5	14	10	IWLEYGQYSV	0.039763	1.5
HLA-A*11:01	9	18	27	10	SIMTRGNAKY	0.039693	2.3
HLA-A*26:01	2	42	50	9	EEQLSINVY	0.039658	1.4
HLA-B*27:05	10	33	42	10	LARVNEQRMK	0.03965	2.4
HLA-B*18:01	12	39	47	9	SSKDSITVF	0.039607	1.5
HLA-B*07:02	16	6	15	10	RGKGRTQLSL	0.039564	1.9
HLA-B*18:01	9	32	40	9	LEYYNLERA	0.03953	1.5
HLA-A*03:01	14	50	59	10	LRLVTNRAGK	0.039447	2.5
HLA-B*44:02	14	35	43	9	EELEEICKA	0.039377	1.3
HLA-B*07:02	8	24	33	10	ELRAAFTRAL	0.039317	2
HLA-B*27:05	14	4	12	9	SKNPDFKVF	0.039316	2.4
HLA-B*08:01	7	20	28	9	ALWSRYLLA	0.039091	2.5
HLA-A*01:01	7	48	57	10	NAGFIQATDY	0.039065	1.8
HLA-B*07:02	5	33	41	9	SEDPIPESV	0.039025	2
HLA-A*68:01	3	37	46	10	ISMAQDGLDR	0.038924	4
HLA-B*58:01	12	45	53	9	TVFVSNLPY	0.03892	2.2
HLA-B*40:01	15	5	14	10	YVEYENESQA	0.038875	1.5
HLA-B*52:01	10	25	33	9	AVQKTETRL	0.038854	3.3
HLA-B*51:01	5	9	17	9	SLFRRQLAI	0.03884	2.7
HLA-A*02:01	13	1	9	9	KLRPLFEAC	0.038797	2.5
HLA-A*31:01	3	38	46	9	SMAQDGLDR	0.038779	3.5
HLA-B*07:02	16	42	50	9	APAATEAPK	0.03876	2
HLA-B*35:01	5	50	58	9	QQLEKYKPY	0.038721	1.8
HLA-B*52:01	8	31	40	10	RALEYLKQEV	0.038721	3.4
HLA-A*68:01	8	3	11	9	AYLDYLRRR	0.03867	4
HLA-B*38:01	13	35	43	9	EEKSALQAL	0.038668	1.8
HLA-B*52:01	4	32	41	10	RALSSVGLHM	0.038589	3.4
HLA-B*18:01	11	38	46	9	EEQPSKRRR	0.038514	1.5
HLA-A*26:01	5	40	48	9	SVIQNYNKA	0.038483	1.4
HLA-A*68:01	10	38	46	9	EQRMKAAEK	0.038472	4
HLA-A*31:01	9	26	35	10	KYANMWLEYY	0.038419	3.5
HLA-A*68:01	6	1	9	9	ALLQAEAPR	0.038406	4
HLA-A*03:01	15	11	20	10	ESQASQAVMK	0.038347	2.5
HLA-A*26:01	1	40	48	9	SRAVAAATY	0.038339	1.4
HLA-A*03:01	15	19	27	9	MKMDGMTIK	0.038306	2.5
HLA-B*08:01	10	24	33	10	IAVQKTETRL	0.038224	2.5
HLA-A*68:01	2	14	23	10	SSAESSPGEY	0.038128	4
HLA-B*52:01	13	35	43	9	EEKSALQAL	0.038078	3.4
HLA-A*31:01	2	52	60	9	YNCHVDLIR	0.037892	3.5
HLA-A*31:01	8	3	12	10	AYLDYLRRRV	0.037813	3.5
HLA-B*27:05	15	19	27	9	MKMDGMTIK	0.037799	2.5
HLA-A*01:01	8	47	55	9	SGDPSCVIM	0.037675	1.8
HLA-B*52:01	4	49	58	10	EAYREFESAI	0.037634	3.4
HLA-B*52:01	3	16	24	9	QKMSEIFPL	0.037553	3.4
HLA-B*35:01	14	28	36	9	LPFSCTKEE	0.037528	1.9
HLA-B*35:01	3	13	22	10	MARQKMSEIF	0.037428	1.9
HLA-B*08:01	13	1	9	9	KLRPLFEAC	0.037383	2.6
HLA-A*68:01	2	32	40	9	EKNQLEIER	0.037357	4.1
HLA-B*44:02	2	36	45	10	LEIERLEEQL	0.037355	1.4
HLA-B*52:01	14	45	53	9	GTVKDLRLV	0.037328	3.5
HLA-B*52:01	4	17	26	10	IGQKGGLEKV	0.037327	3.5
HLA-B*07:02	12	24	32	9	KAASLKRDM	0.037265	2
HLA-B*38:01	16	7	15	9	GKGRTQLSL	0.037263	1.8
HLA-A*02:01	10	42	50	9	KAAEKEAAL	0.037111	2.5
HLA-B*44:02	5	20	29	10	YDMEATFAEY	0.037088	1.4
HLA-A*31:01	5	6	14	9	KVHSLFRRQ	0.036964	3.5
HLA-A*02:01	4	5	14	10	IWLEYGQYSV	0.03692	2.6
HLA-B*35:01	1	1	9	9	MATAAETSA	0.036878	1.9
HLA-A*31:01	14	47	56	10	VKDLRLVTNR	0.036878	3.5
HLA-B*58:01	12	24	32	9	KAASLKRDM	0.036597	2.2
HLA-B*38:01	7	13	21	9	RNCPWTVAL	0.036525	1.9
HLA-B*18:01	9	32	41	10	LEYYNLERAH	0.036516	1.6
HLA-B*15:02	16	52	60	9	SNADFAKLF	0.036468	3
HLA-B*08:01	4	28	36	9	SVFERALSS	0.036423	2.6
HLA-B*58:01	10	42	50	9	KAAEKEAAL	0.03637	2.2
HLA-B*18:01	5	30	38	9	EEWSEDPIP	0.036309	1.6
HLA-A*11:01	14	5	13	9	KNPDFKVFR	0.036292	2.4
HLA-B*44:02	10	46	54	9	KEAALVQQE	0.036236	1.4
HLA-B*08:01	12	20	29	10	KQKEKAASLK	0.036209	2.6
HLA-A*03:01	16	9	18	10	GRTQLSLLPR	0.036193	2.6
HLA-A*68:01	14	12	20	9	FRYSTSLEK	0.036184	4.1
HLA-B*40:01	2	50	58	9	YDYNCHVDL	0.036166	1.6
HLA-B*18:01	10	37	45	9	NEQRMKAAE	0.036133	1.6
HLA-B*52:01	13	6	15	10	FEACGEVVQI	0.03607	3.6
HLA-B*51:01	10	33	41	9	LARVNEQRM	0.036027	2.8
HLA-A*02:01	4	21	29	9	GGLEKVRSV	0.036004	2.6
HLA-B*44:02	3	35	44	10	DEISMAQDGL	0.036002	1.4
HLA-B*15:02	10	42	50	9	KAAEKEAAL	0.035971	3.1
HLA-B*52:01	13	49	57	9	SVEGRPMFV	0.035964	3.6
HLA-A*31:01	13	44	53	10	EMDRKSVEGR	0.035948	3.6
HLA-A*26:01	16	47	56	10	EAPKMSNADF	0.035934	1.5
HLA-A*02:01	6	23	31	9	IGDPARIQL	0.03589	2.6
HLA-B*44:02	14	38	47	10	EEICKAHGTV	0.035833	1.4
HLA-A*11:01	9	39	48	10	RAHGDTQHCR	0.035808	2.5
HLA-A*26:01	2	1	10	10	GVSESDGDEY	0.035796	1.5
HLA-B*52:01	7	18	26	9	TVALWSRYL	0.03577	3.6
HLA-A*01:01	6	23	31	9	IGDPARIQL	0.035758	1.9
HLA-B*08:01	8	35	44	10	YLKQEVEERF	0.03569	2.7
HLA-B*38:01	3	47	56	10	EHVYDLFEKA	0.035661	1.9
HLA-B*07:02	5	6	15	10	KVHSLFRRQL	0.035622	2.1
HLA-A*02:01	5	40	48	9	SVIQNYNKA	0.035598	2.6
HLA-B*52:01	15	10	18	9	NESQASQAV	0.035588	3.6
HLA-B*38:01	4	40	48	9	HMTKGLALW	0.035557	1.9
HLA-B*07:02	7	19	27	9	VALWSRYLL	0.035412	2.1
HLA-B*27:05	11	44	53	10	RRRVENSIPA	0.035369	2.5
HLA-B*18:01	1	10	18	9	SEPEAESKA	0.03535	1.6
HLA-B*38:01	6	25	33	9	DPARIQLIF	0.035318	1.9
HLA-B*51:01	13	51	59	9	EGRPMFVSP	0.035284	2.9
HLA-A*68:01	12	26	34	9	ASLKRDMPK	0.035229	4.2
HLA-B*18:01	13	10	19	10	GEVVQIRPIF	0.035226	1.6
HLA-B*40:01	10	44	52	9	AEKEAALVQ	0.035162	1.6
HLA-A*68:01	10	19	28	10	LEDWDIAVQK	0.035111	4.2
HLA-B*08:01	14	20	28	9	KHKLFISGL	0.035085	2.7
HLA-B*08:01	8	27	36	10	AAFTRALEYL	0.035081	2.7
HLA-A*03:01	11	4	13	10	ARAEKKALKK	0.035077	2.6
HLA-B*08:01	9	49	57	9	KALHRAVQC	0.034979	2.7
HLA-B*51:01	13	11	19	9	EVVQIRPIF	0.034941	2.9
HLA-A*68:01	9	31	39	9	WLEYYNLER	0.034935	4.2
HLA-A*68:01	5	45	54	10	YNKALQQLEK	0.034934	4.2
HLA-B*44:02	12	20	28	9	KQKEKAASL	0.034895	1.4
HLA-A*26:01	7	37	45	9	QVISVTFEK	0.0348	1.5
HLA-B*52:01	5	44	52	9	NYNKALQQL	0.034714	3.7
HLA-B*51:01	16	51	59	9	MSNADFAKL	0.034704	2.9
HLA-B*38:01	6	11	19	9	AEYQAYIDF	0.034643	1.9
HLA-B*15:02	5	33	41	9	SEDPIPESV	0.034627	3.1
HLA-B*51:01	6	43	51	9	VPDLWIRYS	0.034618	2.9
HLA-B*52:01	14	17	25	9	SLEKHKLFI	0.034481	3.7
HLA-B*08:01	5	43	52	10	QNYNKALQQL	0.034424	2.7
HLA-A*03:01	3	8	17	10	LTKVRMARQK	0.03439	2.7
HLA-A*68:01	8	28	37	10	AFTRALEYLK	0.034378	4.2
HLA-B*51:01	8	49	58	10	DPSCVIMQNW	0.034355	2.9
HLA-A*11:01	8	51	60	10	SCVIMQNWAR	0.034334	2.5
HLA-B*52:01	7	33	41	9	GVDHQVISV	0.034328	3.7
HLA-B*51:01	15	18	26	9	VMKMDGMTI	0.034324	2.9
HLA-B*51:01	15	11	19	9	ESQASQAVM	0.034278	2.9
HLA-A*31:01	3	37	46	10	ISMAQDGLDR	0.034238	3.7
HLA-A*02:01	5	17	26	10	IPLYDMEATF	0.034195	2.7
HLA-B*44:02	13	31	39	9	VEFKEEKSA	0.034152	1.4
HLA-B*08:01	13	11	19	9	EVVQIRPIF	0.034151	2.7
HLA-A*31:01	12	20	28	9	KQKEKAASL	0.034123	3.7
HLA-B*07:02	14	15	23	9	STSLEKHKL	0.034007	2.1
HLA-B*35:01	16	47	56	10	EAPKMSNADF	0.033893	2
HLA-B*52:01	6	5	13	9	AEAPRLAEY	0.033873	3.8
HLA-A*02:01	9	14	22	9	ELWDSIMTR	0.033787	2.7
HLA-A*26:01	13	35	43	9	EEKSALQAL	0.033763	1.6
HLA-B*18:01	6	33	41	9	FERALVENC	0.033761	1.6
HLA-A*03:01	16	41	50	10	AAPAATEAPK	0.033743	2.7
HLA-A*68:01	13	29	37	9	CYVEFKEEK	0.033737	4.3
HLA-A*68:01	15	19	27	9	MKMDGMTIK	0.033625	4.3
HLA-B*27:05	6	48	57	10	IRYSQYLDRQ	0.033598	2.6
HLA-B*18:01	9	27	35	9	YANMWLEYY	0.033595	1.7
HLA-A*68:01	7	15	24	10	CPWTVALWSR	0.033559	4.3
HLA-B*07:02	5	2	10	9	ARLEKVHSL	0.033535	2.1
HLA-B*35:01	16	33	41	9	GPAAAPAVA	0.0334	2
HLA-B*07:02	15	13	21	9	QASQAVMKM	0.033376	2.1
HLA-B*08:01	7	21	29	9	LWSRYLLAM	0.03329	2.8
HLA-B*18:01	2	27	36	10	YDEEEEKNQL	0.033288	1.7
HLA-A*01:01	13	37	45	9	KSALQALEM	0.033275	1.9
HLA-B*44:02	8	45	53	9	NESGDPSCV	0.033153	1.4
HLA-B*27:05	12	28	37	10	LKRDMPKVLH	0.033081	2.6
HLA-B*40:01	3	19	27	9	SEIFPLTEE	0.033041	1.7
HLA-B*44:02	3	26	34	9	EELWLEWLH	0.03301	1.4
HLA-A*68:01	7	1	10	10	KDLVLSVHNR	0.032957	4.3
HLA-A*68:01	7	23	31	9	SRYLLAMER	0.032918	4.3
HLA-B*38:01	10	1	9	9	YPEHVCEVL	0.032891	2
HLA-A*01:01	14	15	24	10	STSLEKHKLF	0.03285	1.9
HLA-B*08:01	3	16	24	9	QKMSEIFPL	0.032783	2.8
HLA-B*58:01	13	11	19	9	EVVQIRPIF	0.032777	2.4
HLA-A*26:01	15	24	33	10	MTIKENIIKV	0.032719	1.6
HLA-B*08:01	16	5	13	9	ARGKGRTQL	0.032686	2.8
HLA-B*35:01	14	4	12	9	SKNPDFKVF	0.032513	2
HLA-B*35:01	2	43	52	10	EQLSINVYDY	0.032488	2
HLA-B*27:05	7	12	20	9	IRNCPWTVA	0.032475	2.6
HLA-A*26:01	4	12	20	9	YSVGGIGQK	0.032414	1.6
HLA-B*52:01	6	25	33	9	DPARIQLIF	0.032322	3.9
HLA-B*07:02	16	22	31	10	RPSAAAPQAE	0.032309	2.2
HLA-B*15:02	4	39	47	9	LHMTKGLAL	0.032212	3.2
HLA-B*27:05	14	20	28	9	KHKLFISGL	0.032195	2.6
HLA-A*24:02	8	35	44	10	YLKQEVEERF	0.032165	1.7
HLA-B*52:01	5	13	22	10	RQLAIPLYDM	0.032134	3.9
HLA-B*08:01	1	30	39	10	KAARTRRKVL	0.032119	2.9
HLA-B*27:05	10	31	39	9	TRLARVNEQ	0.032054	2.6
HLA-A*68:01	3	20	29	10	EIFPLTEELW	0.032021	4.4
HLA-B*51:01	4	21	29	9	GGLEKVRSV	0.032012	3
HLA-B*27:05	15	12	20	9	SQASQAVMK	0.032012	2.6
HLA-B*44:02	2	16	24	9	AESSPGEYE	0.031991	1.5
HLA-B*15:02	14	5	14	10	KNPDFKVFRY	0.031984	3.2
HLA-B*08:01	11	40	48	9	QPSKRRRVE	0.031979	2.9
HLA-B*08:01	15	37	45	9	NPPQRKVPE	0.031921	2.9
HLA-B*27:05	9	3	12	10	ARLCNNMQKA	0.031885	2.6
HLA-B*35:01	6	23	31	9	IGDPARIQL	0.031864	2.1
HLA-B*44:02	5	2	10	9	ARLEKVHSL	0.031844	1.5
HLA-B*15:02	1	47	55	9	TYKTMGPAW	0.031718	3.3
HLA-B*51:01	15	43	52	10	VPEKPETRKA	0.031705	3.1
HLA-B*40:01	15	9	18	10	ENESQASQAV	0.031695	1.7
HLA-B*44:02	9	8	16	9	NMQKARELW	0.031592	1.5
HLA-A*03:01	6	42	50	9	LVPDLWIRY	0.031553	2.8
HLA-B*58:01	2	2	10	9	VSESDGDEY	0.031515	2.4
HLA-B*58:01	5	37	45	9	IPESVIQNY	0.031503	2.4
HLA-B*58:01	3	24	33	10	LTEELWLEWL	0.031358	2.4
HLA-A*01:01	9	26	34	9	KYANMWLEY	0.031342	2
HLA-B*35:01	14	16	24	9	TSLEKHKLF	0.031341	2.1
HLA-B*35:01	8	17	25	9	DSSKELEEL	0.0313	2.1
HLA-B*38:01	2	27	36	10	YDEEEEKNQL	0.031209	2.1
HLA-B*18:01	11	37	45	9	EEEQPSKRR	0.031129	1.7
HLA-B*51:01	4	28	37	10	SVFERALSSV	0.031078	3.1
HLA-A*02:01	15	35	43	9	ISNPPQRKV	0.031075	2.8
HLA-B*27:05	8	8	16	9	LRRRVDFKQ	0.031041	2.7
HLA-A*68:01	14	25	34	10	ISGLPFSCTK	0.031022	4.4
HLA-B*52:01	7	34	43	10	VDHQVISVTF	0.030987	4
HLA-B*52:01	13	11	19	9	EVVQIRPIF	0.030961	4
HLA-B*08:01	6	34	42	9	ERALVENCL	0.030956	2.9
HLA-B*44:02	6	39	47	9	ENCLVPDLW	0.030923	1.5
HLA-B*58:01	11	9	17	9	KALKKKKKI	0.030862	2.4
HLA-A*31:01	4	12	20	9	YSVGGIGQK	0.030823	3.8
HLA-B*15:02	3	40	48	9	AQDGLDREH	0.030783	3.3
HLA-A*26:01	12	42	51	10	DSITVFVSNL	0.030744	1.7
HLA-B*08:01	10	4	12	9	HVCEVLLTM	0.030727	3
HLA-A*26:01	14	16	24	9	TSLEKHKLF	0.030574	1.7
HLA-B*51:01	2	17	25	9	ESSPGEYEW	0.030569	3.1
HLA-B*08:01	12	32	40	9	MPKVLHDSS	0.030507	3
HLA-A*02:01	7	4	12	9	VLSVHNRAI	0.030493	2.8
HLA-A*01:01	9	26	35	10	KYANMWLEYY	0.030462	2
HLA-B*15:02	5	12	20	9	RRQLAIPLY	0.030395	3.3
HLA-A*11:01	8	52	60	9	CVIMQNWAR	0.030393	2.7
HLA-B*40:01	9	32	40	9	LEYYNLERA	0.030362	1.7
HLA-B*52:01	8	4	12	9	YLDYLRRRV	0.03031	4.1
HLA-A*24:02	16	52	60	9	SNADFAKLF	0.030301	1.7
HLA-B*51:01	12	38	47	10	DSSKDSITVF	0.03029	3.1
HLA-B*35:01	10	42	50	9	KAAEKEAAL	0.030255	2.1
HLA-B*08:01	8	24	32	9	ELRAAFTRA	0.030252	3
HLA-B*52:01	16	8	16	9	KGRTQLSLL	0.030245	4.1
HLA-B*27:05	6	15	23	9	AYIDFEMKI	0.030238	2.7
HLA-B*27:05	4	46	54	9	ALWEAYREF	0.030226	2.7
HLA-B*38:01	9	8	16	9	NMQKARELW	0.030214	2.2
HLA-B*15:02	4	43	51	9	KGLALWEAY	0.030191	3.4
HLA-B*07:02	14	42	50	9	KAHGTVKDL	0.030171	2.2
HLA-B*51:01	13	3	12	10	RPLFEACGEV	0.0301	3.1
HLA-B*18:01	4	51	60	10	YREFESAIVE	0.030047	1.8
HLA-B*15:02	16	47	56	10	EAPKMSNADF	0.030031	3.4
HLA-B*35:01	8	47	55	9	SGDPSCVIM	0.030022	2.1
HLA-A*24:02	2	17	25	9	ESSPGEYEW	0.030005	1.8
HLA-B*52:01	6	38	46	9	VENCLVPDL	0.029953	4.1
HLA-B*38:01	5	32	41	10	WSEDPIPESV	0.029929	2.2
HLA-B*52:01	10	33	41	9	LARVNEQRM	0.029888	4.2
HLA-B*08:01	2	39	47	9	ERLEEQLSI	0.029806	3
HLA-B*08:01	4	50	58	9	AYREFESAI	0.029788	3
HLA-B*38:01	15	51	59	9	KAPGGPMLL	0.029752	2.2
HLA-B*27:05	9	25	34	10	AKYANMWLEY	0.029697	2.7
HLA-A*11:01	15	19	27	9	MKMDGMTIK	0.029682	2.7
HLA-A*01:01	8	4	12	9	YLDYLRRRV	0.029645	2.1
HLA-B*52:01	3	15	24	10	RQKMSEIFPL	0.029637	4.2
HLA-B*44:02	2	38	47	10	IERLEEQLSI	0.029581	1.5
HLA-B*52:01	7	30	38	9	ERHGVDHQV	0.029557	4.2
HLA-B*18:01	2	36	45	10	LEIERLEEQL	0.029515	1.8
HLA-A*26:01	13	48	56	9	KSVEGRPMF	0.029462	1.7
HLA-A*31:01	6	48	56	9	IRYSQYLDR	0.029376	3.9
HLA-B*52:01	3	48	57	10	HVYDLFEKAV	0.029322	4.2
HLA-B*51:01	16	22	30	9	RPSAAAPQA	0.029225	3.2
HLA-A*02:01	12	35	44	10	VLHDSSKDSI	0.029176	2.9
HLA-B*44:02	3	4	13	10	LEGELTKVRM	0.029146	1.6
HLA-B*15:02	3	20	29	10	EIFPLTEELW	0.029094	3.4
HLA-B*51:01	6	52	60	9	QYLDRQLKV	0.029063	3.2
HLA-B*15:02	15	25	33	9	TIKENIIKV	0.029061	3.4
HLA-A*02:01	12	40	48	9	SKDSITVFV	0.029053	2.9
HLA-A*24:02	3	28	37	10	LWLEWLHDEI	0.029028	1.8
HLA-B*15:02	6	29	37	9	IQLIFERAL	0.029012	3.4
HLA-B*58:01	6	9	17	9	RLAEYQAYI	0.029006	2.5
HLA-A*03:01	4	43	52	10	KGLALWEAYR	0.028985	2.9
HLA-B*52:01	7	11	19	9	AIRNCPWTV	0.028929	4.3
HLA-B*40:01	2	25	33	9	WEYDEEEEK	0.028897	1.8
HLA-A*03:01	7	41	49	9	VTFEKALNA	0.028871	2.9
HLA-A*11:01	13	40	48	9	LQALEMDRK	0.028845	2.7
HLA-A*31:01	4	46	54	9	ALWEAYREF	0.028759	4
HLA-B*18:01	3	35	43	9	DEISMAQDG	0.028747	1.8
HLA-B*44:02	2	41	49	9	LEEQLSINV	0.028714	1.6
HLA-A*01:01	16	51	60	10	MSNADFAKLF	0.028659	2.1
HLA-B*44:02	9	1	9	9	IEARLCNNM	0.028568	1.6
HLA-B*07:02	1	30	38	9	KAARTRRKV	0.028485	2.3
HLA-A*31:01	6	40	49	10	NCLVPDLWIR	0.028408	4
HLA-B*52:01	13	31	39	9	VEFKEEKSA	0.02835	4.3
HLA-B*52:01	4	40	48	9	HMTKGLALW	0.028349	4.3
HLA-B*27:05	7	30	39	10	ERHGVDHQVI	0.028327	2.8
HLA-B*27:05	3	45	53	9	DREHVYDLF	0.028319	2.8
HLA-B*27:05	1	33	42	10	RTRRKVLSRA	0.02831	2.8
HLA-B*52:01	9	29	37	9	NMWLEYYNL	0.028197	4.3
HLA-B*44:02	7	35	43	9	DHQVISVTF	0.028129	1.6
HLA-B*27:05	3	15	24	10	RQKMSEIFPL	0.028115	2.8
HLA-B*52:01	6	23	32	10	IGDPARIQLI	0.028047	4.4
HLA-A*24:02	12	20	28	9	KQKEKAASL	0.028041	1.8
HLA-B*38:01	4	30	39	10	FERALSSVGL	0.028037	2.2
HLA-A*31:01	3	49	58	10	VYDLFEKAVK	0.027985	4
HLA-B*15:02	2	17	25	9	ESSPGEYEW	0.027963	3.5
HLA-A*02:01	5	3	11	9	RLEKVHSLF	0.027942	3
HLA-B*15:02	1	42	51	10	AVAAATYKTM	0.027903	3.5
HLA-A*68:01	6	5	13	9	AEAPRLAEY	0.027901	4.6
HLA-A*11:01	10	20	28	9	EDWDIAVQK	0.027869	2.8
HLA-A*31:01	10	27	35	9	QKTETRLAR	0.027858	4
HLA-A*24:02	7	21	29	9	LWSRYLLAM	0.027847	1.8
HLA-A*31:01	15	33	42	10	VAISNPPQRK	0.027838	4
HLA-B*07:02	13	48	56	9	KSVEGRPMF	0.027832	2.3
HLA-B*35:01	9	18	27	10	SIMTRGNAKY	0.0278	2.2
HLA-B*38:01	16	11	20	10	TQLSLLPRAL	0.027793	2.2
HLA-B*52:01	7	43	51	9	FEKALNAGF	0.027759	4.4
HLA-B*15:02	12	19	28	10	SKQKEKAASL	0.02775	3.5
HLA-B*08:01	4	46	54	9	ALWEAYREF	0.027745	3.2
HLA-A*31:01	14	43	51	9	AHGTVKDLR	0.027745	4
HLA-B*27:05	9	26	34	9	KYANMWLEY	0.027735	2.8
HLA-B*27:05	8	24	33	10	ELRAAFTRAL	0.027732	2.8
HLA-B*38:01	7	43	51	9	FEKALNAGF	0.027683	2.2
HLA-A*02:01	5	1	10	10	AARLEKVHSL	0.027677	3
HLA-B*08:01	1	43	51	9	VAAATYKTM	0.027575	3.2
HLA-A*26:01	2	4	12	9	ESDGDEYAM	0.027562	1.8
HLA-A*68:01	13	18	26	9	IFSNRGDFR	0.027545	4.7
HLA-B*15:02	3	41	50	10	QDGLDREHVY	0.027539	3.5
HLA-B*35:01	14	22	30	9	KLFISGLPF	0.027504	2.2
HLA-B*35:01	7	49	57	9	AGFIQATDY	0.027497	2.2
HLA-B*18:01	5	2	10	9	ARLEKVHSL	0.027419	1.9
HLA-A*11:01	4	32	40	9	RALSSVGLH	0.027368	2.8
HLA-B*51:01	7	39	47	9	ISVTFEKAL	0.027316	3.3
HLA-A*24:02	8	5	14	10	LDYLRRRVDF	0.027174	1.9
HLA-B*35:01	4	45	54	10	LALWEAYREF	0.027121	2.2
HLA-A*31:01	4	32	40	9	RALSSVGLH	0.027093	4.1
HLA-B*52:01	3	3	11	9	RLEGELTKV	0.027045	4.5
HLA-B*15:02	10	1	9	9	YPEHVCEVL	0.027039	3.5
HLA-B*52:01	8	47	55	9	SGDPSCVIM	0.027029	4.5
HLA-A*02:01	10	25	33	9	AVQKTETRL	0.02692	3
HLA-B*38:01	7	7	15	9	VHNRAIRNC	0.026856	2.3
HLA-B*15:02	9	25	34	10	AKYANMWLEY	0.026853	3.6
HLA-B*38:01	2	3	12	10	SESDGDEYAM	0.026786	2.3
HLA-A*03:01	13	39	47	9	ALQALEMDR	0.02678	3
HLA-B*18:01	1	14	22	9	AESKAGPKA	0.026766	1.9
HLA-B*35:01	2	19	28	10	SPGEYEWEYD	0.026737	2.3
HLA-B*08:01	8	17	25	9	DSSKELEEL	0.026737	3.3
HLA-B*07:02	1	37	45	9	KVLSRAVAA	0.026725	2.4
HLA-A*24:02	5	7	15	9	VHSLFRRQL	0.026725	1.9
HLA-A*31:01	6	50	59	10	YSQYLDRQLK	0.026692	4.1
HLA-A*26:01	5	2	10	9	ARLEKVHSL	0.026684	1.8
HLA-B*44:02	8	19	28	10	SKELEELRAA	0.026681	1.6
HLA-B*35:01	13	48	56	9	KSVEGRPMF	0.026661	2.3
HLA-A*24:02	7	52	60	9	IQATDYVEI	0.026654	1.9
HLA-B*07:02	10	33	41	9	LARVNEQRM	0.026622	2.4
HLA-B*52:01	3	49	57	9	VYDLFEKAV	0.02657	4.6
HLA-B*18:01	7	42	51	10	TFEKALNAGF	0.026513	1.9
HLA-B*52:01	12	35	44	10	VLHDSSKDSI	0.026503	4.6
HLA-A*02:01	13	48	57	10	KSVEGRPMFV	0.026452	3
HLA-A*26:01	4	33	41	9	ALSSVGLHM	0.026398	1.8
HLA-A*01:01	8	21	29	9	ELEELRAAF	0.026346	2.2
HLA-B*08:01	5	3	11	9	RLEKVHSLF	0.026281	3.3
HLA-B*44:02	5	37	45	9	IPESVIQNY	0.026266	1.6
HLA-B*15:02	13	37	45	9	KSALQALEM	0.026265	3.6
HLA-B*51:01	14	10	18	9	KVFRYSTSL	0.026254	3.4
HLA-B*38:01	9	7	15	9	NNMQKAREL	0.026223	2.3
HLA-A*26:01	4	40	48	9	HMTKGLALW	0.02622	1.9
HLA-B*44:02	13	34	42	9	KEEKSALQA	0.026188	1.6
HLA-A*03:01	8	2	10	9	QAYLDYLRR	0.026186	3
HLA-B*27:05	8	30	38	9	TRALEYLKQ	0.026142	2.9
HLA-B*44:02	3	25	33	9	TEELWLEWL	0.026137	1.6
HLA-B*08:01	1	35	43	9	RRKVLSRAV	0.026133	3.3
HLA-B*08:01	7	20	29	10	ALWSRYLLAM	0.026055	3.3
HLA-B*40:01	8	14	22	9	FKQDSSKEL	0.026029	1.9
HLA-B*51:01	16	16	25	10	LPRALQRPSA	0.025976	3.4
HLA-A*02:01	4	32	41	10	RALSSVGLHM	0.025954	3.1
HLA-B*18:01	9	33	41	9	EYYNLERAH	0.025943	1.9
HLA-A*31:01	4	25	33	9	KVRSVFERA	0.025927	4.2
HLA-B*18:01	12	20	28	9	KQKEKAASL	0.025923	1.9
HLA-B*52:01	12	36	44	9	LHDSSKDSI	0.025899	4.7
HLA-B*38:01	15	27	35	9	KENIIKVAI	0.025895	2.3
HLA-B*40:01	6	29	37	9	IQLIFERAL	0.025859	1.9
HLA-A*01:01	3	18	26	9	MSEIFPLTE	0.025846	2.2
HLA-A*03:01	11	10	18	9	ALKKKKKIR	0.025841	3.1
HLA-B*38:01	2	32	41	10	EKNQLEIERL	0.025839	2.3
HLA-A*01:01	5	32	40	9	WSEDPIPES	0.025836	2.2
HLA-B*07:02	4	39	47	9	LHMTKGLAL	0.025822	2.4
HLA-A*02:01	7	19	28	10	VALWSRYLLA	0.025778	3.1
HLA-A*02:01	16	11	20	10	TQLSLLPRAL	0.025754	3.1
HLA-A*03:01	9	17	26	10	DSIMTRGNAK	0.025743	3.1
HLA-B*52:01	5	32	41	10	WSEDPIPESV	0.025727	4.7
HLA-A*31:01	13	28	37	10	YCYVEFKEEK	0.025715	4.2
HLA-B*44:02	2	43	52	10	EQLSINVYDY	0.025705	1.6
HLA-B*18:01	13	43	51	9	LEMDRKSVE	0.025685	1.9
HLA-B*07:02	4	22	30	9	GLEKVRSVF	0.025684	2.4
HLA-B*07:02	8	21	29	9	ELEELRAAF	0.025682	2.4
HLA-B*18:01	6	7	16	10	APRLAEYQAY	0.025665	1.9
HLA-B*07:02	3	20	28	9	EIFPLTEEL	0.025598	2.4
HLA-A*68:01	7	4	13	10	VLSVHNRAIR	0.025576	4.8
HLA-A*31:01	14	25	34	10	ISGLPFSCTK	0.025431	4.2
HLA-B*44:02	3	19	27	9	SEIFPLTEE	0.025426	1.7
HLA-B*38:01	3	22	30	9	FPLTEELWL	0.025416	2.3
HLA-A*01:01	5	24	32	9	ATFAEYEEW	0.025415	2.3
HLA-A*02:01	13	42	50	9	ALEMDRKSV	0.025397	3.1
HLA-A*03:01	10	35	43	9	RVNEQRMKA	0.025373	3.1
HLA-A*31:01	13	17	26	10	PIFSNRGDFR	0.025268	4.2
HLA-B*08:01	7	19	27	9	VALWSRYLL	0.025257	3.4
HLA-B*52:01	11	3	11	9	RARAEKKAL	0.02523	4.7
HLA-B*35:01	16	27	36	10	APQAENGPAA	0.025205	2.3
HLA-B*51:01	6	15	23	9	AYIDFEMKI	0.025184	3.5
HLA-A*31:01	7	16	24	9	PWTVALWSR	0.025176	4.2
HLA-B*18:01	8	21	29	9	ELEELRAAF	0.025144	2
HLA-B*40:01	3	16	24	9	QKMSEIFPL	0.025138	1.9
HLA-B*35:01	13	7	15	9	EACGEVVQI	0.024987	2.3
HLA-B*18:01	8	36	44	9	LKQEVEERF	0.024972	2
HLA-A*11:01	7	41	49	9	VTFEKALNA	0.024869	2.9
HLA-B*15:02	5	44	52	9	NYNKALQQL	0.024863	3.7
HLA-B*52:01	4	37	45	9	VGLHMTKGL	0.024852	4.8
HLA-B*07:02	13	32	40	9	EFKEEKSAL	0.024835	2.5
HLA-A*26:01	13	14	22	9	QIRPIFSNR	0.024773	1.9
HLA-B*08:01	6	2	10	9	LLQAEAPRL	0.02477	3.4
HLA-B*18:01	6	10	19	10	LAEYQAYIDF	0.02476	2
HLA-B*58:01	4	32	40	9	RALSSVGLH	0.024721	2.7
HLA-B*18:01	3	45	53	9	DREHVYDLF	0.024688	2
HLA-A*11:01	4	44	52	9	GLALWEAYR	0.024671	2.9
HLA-B*08:01	16	8	16	9	KGRTQLSLL	0.024661	3.4
HLA-B*08:01	13	32	41	10	EFKEEKSALQ	0.024652	3.4
HLA-A*02:01	6	9	18	10	RLAEYQAYID	0.024543	3.2
HLA-A*31:01	7	13	21	9	RNCPWTVAL	0.02454	4.3
HLA-B*51:01	7	52	60	9	IQATDYVEI	0.024525	3.6
HLA-B*52:01	2	36	45	10	LEIERLEEQL	0.024524	4.8
HLA-B*52:01	9	8	16	9	NMQKARELW	0.024486	4.8
HLA-A*26:01	13	7	15	9	EACGEVVQI	0.024423	1.9
HLA-A*01:01	7	49	57	9	AGFIQATDY	0.02442	2.3
HLA-B*58:01	13	22	30	9	RGDFRGYCY	0.024382	2.7
HLA-B*27:05	5	10	19	10	LFRRQLAIPL	0.02438	2.9
HLA-B*52:01	3	15	23	9	RQKMSEIFP	0.02436	4.8
HLA-A*68:01	4	4	12	9	NIWLEYGQY	0.024336	4.9
HLA-A*03:01	7	37	46	10	QVISVTFEKA	0.024328	3.1
HLA-A*02:01	14	45	53	9	GTVKDLRLV	0.02426	3.2
HLA-B*58:01	9	49	57	9	KALHRAVQC	0.024256	2.7
HLA-B*08:01	7	11	19	9	AIRNCPWTV	0.024253	3.5
HLA-B*52:01	10	24	33	10	IAVQKTETRL	0.024245	4.9
HLA-B*27:05	9	47	55	9	CRKALHRAV	0.02424	2.9
HLA-B*35:01	5	17	25	9	IPLYDMEAT	0.024229	2.4
HLA-B*38:01	15	12	21	10	SQASQAVMKM	0.024162	2.4
HLA-A*01:01	12	47	55	9	FVSNLPYSM	0.024143	2.3
HLA-A*03:01	5	9	17	9	SLFRRQLAI	0.024111	3.2
HLA-A*31:01	3	8	17	10	LTKVRMARQK	0.024088	4.3
HLA-B*15:02	2	4	12	9	ESDGDEYAM	0.02405	3.8
HLA-A*68:01	13	28	37	10	YCYVEFKEEK	0.023988	4.9
HLA-B*51:01	9	27	35	9	YANMWLEYY	0.023969	3.6
HLA-B*38:01	14	19	28	10	EKHKLFISGL	0.023944	2.4
HLA-A*68:01	6	19	28	10	FEMKIGDPAR	0.023938	4.9
HLA-B*38:01	2	4	12	9	ESDGDEYAM	0.023894	2.4
HLA-B*51:01	8	47	55	9	SGDPSCVIM	0.023852	3.6
HLA-B*08:01	12	43	51	9	SITVFVSNL	0.023806	3.5
HLA-B*27:05	1	35	44	10	RRKVLSRAVA	0.023769	3
HLA-A*01:01	12	38	47	10	DSSKDSITVF	0.023641	2.4
HLA-B*08:01	2	28	36	9	DEEEEKNQL	0.023591	3.5
HLA-B*52:01	7	20	28	9	ALWSRYLLA	0.02355	5
HLA-B*51:01	6	50	58	9	YSQYLDRQL	0.02351	3.6
HLA-B*51:01	9	7	15	9	NNMQKAREL	0.023509	3.6
HLA-A*31:01	8	17	26	10	DSSKELEELR	0.023504	4.3
HLA-A*68:01	12	14	23	10	DVEPPSKQKE	0.023501	5
HLA-A*31:01	4	34	43	10	LSSVGLHMTK	0.023467	4.3
HLA-B*44:02	7	29	38	10	MERHGVDHQV	0.023466	1.7
HLA-A*26:01	5	40	49	10	SVIQNYNKAL	0.023446	2
HLA-B*07:02	9	11	20	10	KARELWDSIM	0.023427	2.5
HLA-B*51:01	13	41	50	10	QALEMDRKSV	0.023327	3.7
HLA-B*58:01	14	5	14	10	KNPDFKVFRY	0.023279	2.8
HLA-B*07:02	3	9	18	10	TKVRMARQKM	0.023278	2.5
HLA-A*24:02	14	10	18	9	KVFRYSTSL	0.023262	2
HLA-A*03:01	7	46	54	9	ALNAGFIQA	0.023257	3.2
HLA-A*01:01	4	33	41	9	ALSSVGLHM	0.023224	2.4
HLA-B*51:01	13	6	15	10	FEACGEVVQI	0.023217	3.7
HLA-B*52:01	11	43	51	9	KRRRVENSI	0.023149	5
HLA-B*07:02	7	18	26	9	TVALWSRYL	0.023144	2.5
HLA-A*02:01	13	4	12	9	PLFEACGEV	0.023108	3.3
HLA-B*52:01	3	6	14	9	GELTKVRMA	0.023078	5.1
HLA-B*15:02	13	16	25	10	RPIFSNRGDF	0.023052	3.8
HLA-B*18:01	4	46	54	9	ALWEAYREF	0.023048	2
HLA-A*02:01	6	3	11	9	LQAEAPRLA	0.023041	3.3
HLA-B*08:01	4	31	39	9	ERALSSVGL	0.023003	3.6
HLA-B*35:01	15	16	24	9	QAVMKMDGM	0.022964	2.4
HLA-B*58:01	15	34	43	10	AISNPPQRKV	0.022852	2.8
HLA-B*18:01	5	12	20	9	RRQLAIPLY	0.022807	2.1
HLA-B*15:02	10	11	19	9	TMERTEGSL	0.02278	3.9
HLA-A*01:01	7	16	25	10	PWTVALWSRY	0.022745	2.4
HLA-B*52:01	7	29	38	10	MERHGVDHQV	0.022696	5.1
HLA-A*31:01	14	40	48	9	ICKAHGTVK	0.022677	4.4
HLA-B*52:01	8	25	33	9	LRAAFTRAL	0.022674	5.1
HLA-B*08:01	15	49	57	9	TRKAPGGPM	0.022622	3.6
HLA-B*07:02	4	33	41	9	ALSSVGLHM	0.022601	2.6
HLA-B*15:02	5	24	32	9	ATFAEYEEW	0.022596	3.9
HLA-B*52:01	10	28	36	9	KTETRLARV	0.022588	5.1
HLA-B*15:02	4	28	36	9	SVFERALSS	0.022575	3.9
HLA-B*58:01	14	16	25	10	TSLEKHKLFI	0.022571	2.8
HLA-B*07:02	5	9	17	9	SLFRRQLAI	0.022562	2.6
HLA-B*07:02	12	27	36	10	SLKRDMPKVL	0.022545	2.6
HLA-A*01:01	5	50	58	9	QQLEKYKPY	0.022529	2.4
HLA-B*52:01	15	24	33	10	MTIKENIIKV	0.022524	5.2
HLA-B*15:02	6	2	10	9	LLQAEAPRL	0.022503	3.9
HLA-B*52:01	15	17	26	10	AVMKMDGMTI	0.022492	5.2
HLA-B*18:01	9	7	15	9	NNMQKAREL	0.022478	2.1
HLA-B*35:01	1	40	48	9	SRAVAAATY	0.022463	2.5
HLA-A*03:01	3	38	46	9	SMAQDGLDR	0.022459	3.2
HLA-A*68:01	7	2	11	10	DLVLSVHNRA	0.022456	5
HLA-B*40:01	5	27	36	10	AEYEEWSEDP	0.022405	2
HLA-B*58:01	15	24	33	10	MTIKENIIKV	0.022373	2.8
HLA-B*08:01	15	13	21	9	QASQAVMKM	0.022352	3.6
HLA-B*07:02	10	10	19	10	LTMERTEGSL	0.022305	2.6
HLA-B*27:05	7	36	45	10	HQVISVTFEK	0.022295	3.1
HLA-B*15:02	5	2	10	9	ARLEKVHSL	0.022255	3.9
HLA-B*52:01	14	9	18	10	FKVFRYSTSL	0.02225	5.2
HLA-A*01:01	15	11	19	9	ESQASQAVM	0.022225	2.4
HLA-A*02:01	16	14	22	9	SLLPRALQR	0.022186	3.3
HLA-A*01:01	15	35	43	9	ISNPPQRKV	0.022181	2.4
HLA-B*35:01	13	16	25	10	RPIFSNRGDF	0.022175	2.5
HLA-A*31:01	8	1	10	10	WQAYLDYLRR	0.022141	4.5
HLA-A*24:02	3	24	32	9	LTEELWLEW	0.022105	2
HLA-B*40:01	4	18	26	9	GQKGGLEKV	0.022081	2
HLA-A*02:01	4	33	42	10	ALSSVGLHMT	0.022048	3.4
HLA-A*26:01	3	48	57	10	HVYDLFEKAV	0.022047	2
HLA-B*52:01	7	31	39	9	RHGVDHQVI	0.022035	5.2
HLA-B*08:01	4	26	34	9	VRSVFERAL	0.022024	3.7
HLA-B*52:01	5	41	49	9	VIQNYNKAL	0.021945	5.3
HLA-B*52:01	8	20	28	9	KELEELRAA	0.021941	5.3
HLA-A*68:01	1	32	41	10	ARTRRKVLSR	0.021934	5.1
HLA-A*02:01	12	26	35	10	ASLKRDMPKV	0.021932	3.4
HLA-B*58:01	10	14	23	10	RTEGSLEDWD	0.021924	2.9
[truncated: 30,964 more rows]

## Sheet: rank_1
allele	start	end	length	peptide	percentile_rank	vaxijen score	toxicity
HLA-A*02:01	11	19	9	AIRNCPWTV	0.99	1.9518	t
HLA-B*58:01	3	12	10	KSKNPDFKVF	0.14	1.9042
HLA-B*18:01	4	12	9	SKNPDFKVF	0.89	1.8506
HLA-B*38:01	4	12	9	SKNPDFKVF	0.61	1.85
HLA-B*44:02	4	12	9	SKNPDFKVF	0.97	1.85
HLA-B*27:05	2	10	9	ARLEKVHSL	0.01	1.8434
HLA-B*08:01	2	10	9	ARLEKVHSL	0.06	1.8434
HLA-B*38:01	2	10	9	ARLEKVHSL	0.1	1.8434
HLA-B*52:01	2	10	9	ARLEKVHSL	0.62	1.8434
HLA-B*27:05	1	10	10	AARLEKVHSL	0.11	1.7202
HLA-B*08:01	1	10	10	AARLEKVHSL	0.11	1.7202
HLA-B*07:02	1	10	10	AARLEKVHSL	0.58	1.7202
HLA-A*31:01	32	40	9	RLARVNEQR	0.09	1.6967
HLA-A*03:01	32	40	9	RLARVNEQR	0.66	1.6967
HLA-A*31:01	5	13	9	KNPDFKVFR	0.42	1.67
HLA-B*27:05	12	21	10	IRNCPWTVAL	0.43	1.6582
HLA-A*01:01	5	14	10	KNPDFKVFRY	0.55	1.6542
HLA-A*31:01	4	13	10	SKNPDFKVFR	0.92	1.65
HLA-B*38:01	21	29	9	MKIGDPARI	0.74	1.636
HLA-B*52:01	21	29	9	MKIGDPARI	0.89	1.636
HLA-B*08:01	21	29	9	GGLEKVRSV	0.7	1.5386
HLA-B*52:01	21	29	9	GGLEKVRSV	0.7	1.538
HLA-A*68:01	2	10	9	DLVLSVHNR	0.22	1.4978
HLA-A*31:01	3	12	10	RLEKVHSLFR	0.25	1.49
HLA-A*03:01	3	12	10	RLEKVHSLFR	0.59	1.49
HLA-B*52:01	18	26	9	GQKGGLEKV	0.47	1.4714
HLA-A*02:01	18	26	9	GQKGGLEKV	0.99	1.4714
HLA-A*03:01	20	29	10	KQKEKAASLK	0.36	1.4433
HLA-B*27:05	29	37	9	KRDMPKVLH	0.25	1.4418
HLA-A*31:01	42	51	10	KAHGTVKDLR	0.56	1.4417
HLA-B*35:01	6	14	9	NPDFKVFRY	0.04	1.4203
HLA-A*01:01	6	14	9	NPDFKVFRY	0.2	1.4203
HLA-B*18:01	6	14	9	NPDFKVFRY	0.33	1.4203
HLA-B*15:02	6	14	9	NPDFKVFRY	0.37	1.4203
HLA-A*26:01	6	14	9	NPDFKVFRY	0.77	1.4203
HLA-B*08:01	6	14	9	NPDFKVFRY	0.98	1.4203
HLA-A*26:01	20	28	9	SNRGDFRGY	0.85	1.3815
HLA-B*58:01	13	22	10	RNCPWTVALW	0.33	1.3665	n
HLA-B*27:05	31	40	10	TRLARVNEQR	0.63	1.3501
HLA-B*44:02	5	13	9	AEAPRLAEY	0.01	1.3249
HLA-B*18:01	5	13	9	AEAPRLAEY	0.03	1.3249
HLA-A*26:01	5	13	9	AEAPRLAEY	0.31	1.3249
HLA-B*15:02	5	13	9	AEAPRLAEY	0.35	1.3249
HLA-B*40:01	5	13	9	AEAPRLAEY	0.45	1.324
HLA-A*01:01	5	13	9	AEAPRLAEY	0.52	1.324
HLA-A*01:01	22	30	9	RGDFRGYCY	0.28	1.3228
HLA-A*03:01	18	26	9	SIMTRGNAK	0.2	1.3196
HLA-A*11:01	18	26	9	SIMTRGNAK	0.2	1.3196
HLA-A*31:01	1	10	10	KDLVLSVHNR	0.94	1.3124
HLA-B*44:02	5	14	10	AEAPRLAEYQ	0.4	1.306
HLA-B*18:01	35	43	9	EELEEICKA	0.36	1.2884	n
HLA-B*44:02	4	13	10	QAEAPRLAEY	0.04	1.2808
HLA-A*01:01	4	13	10	QAEAPRLAEY	0.12	1.2808
HLA-B*18:01	4	13	10	QAEAPRLAEY	0.31	1.2808
HLA-A*26:01	4	13	10	QAEAPRLAEY	0.31	1.2808
HLA-B*35:01	4	13	10	QAEAPRLAEY	0.57	1.2808
HLA-B*15:02	4	13	10	QAEAPRLAEY	0.35	1.28
HLA-A*68:01	17	26	10	DSIMTRGNAK	0.77	1.279
HLA-A*11:01	16	25	10	GIGQKGGLEK	0.76	1.2706
HLA-A*03:01	16	25	10	GIGQKGGLEK	0.47	1.27
HLA-B*38:01	43	52	10	AHGTVKDLRL	0.31	1.2594
HLA-B*08:01	19	28	10	SKQKEKAASL	0.25	1.2584
HLA-B*08:01	20	28	9	KQKEKAASL	0.05	1.2583
HLA-B*52:01	20	28	9	KQKEKAASL	0.11	1.2583
HLA-B*40:01	20	28	9	KQKEKAASL	0.56	1.258
HLA-B*38:01	20	28	9	KQKEKAASL	0.71	1.258
HLA-A*24:02	3	11	9	RLEKVHSLF	0.36	1.2548
HLA-A*01:01	3	11	9	RLEKVHSLF	0.99	1.2548
HLA-B*58:01	3	11	9	RLEKVHSLF	0.77	1.254
HLA-B*15:02	3	11	9	RLEKVHSLF	0.83	1.254	n
HLA-B*07:02	7	15	9	APRLAEYQA	0.25	1.2269
HLA-B*51:01	51	60	10	IPAAGETQNV	0.62	1.2267
HLA-A*02:01	9	17	9	RLAEYQAYI	0.03	1.2136
HLA-B*52:01	9	17	9	RLAEYQAYI	0.51	1.2136
HLA-A*01:01	19	28	10	FSNRGDFRGY	0.13	1.1908
HLA-B*58:01	19	28	10	FSNRGDFRGY	0.91	1.1908
HLA-B*27:05	2	11	10	ARLEKVHSLF	0.02	1.1807
HLA-B*38:01	2	11	10	ARLEKVHSLF	0.97	1.18
HLA-B*18:01	27	35	9	DEVKAARTR	0.36	1.1757
HLA-A*02:01	48	56	9	HVYDLFEKA	0.65	1.16
HLA-A*26:01	48	56	9	HVYDLFEKA	0.82	1.16
HLA-A*31:01	10	18	9	ALKKKKKIR	0.81	1.1421
HLA-A*68:01	28	36	9	EVKAARTRR	0.26	1.1304
HLA-A*31:01	28	36	9	EVKAARTRR	0.71	1.13
HLA-B*08:01	42	50	9	KAAEKEAAL	0.25	1.1253
HLA-B*07:02	42	50	9	KAAEKEAAL	0.41	1.1253
HLA-B*18:01	25	33	9	EEDEVKAAR	0.54	1.119
HLA-B*15:02	7	16	10	APRLAEYQAY	0.34	1.1186
HLA-B*35:01	7	16	10	APRLAEYQAY	0.22	1.118
HLA-B*27:05	7	16	10	APRLAEYQAY	0.4	1.118
HLA-B*07:02	7	16	10	APRLAEYQAY	0.58	1.118
HLA-B*18:01	35	44	10	EELEEICKAH	0.37	1.116
HLA-B*58:01	14	22	9	NCPWTVALW	0.99	1.116
HLA-A*68:01	1	10	10	QTYGARGKGR	0.27	1.1156
HLA-A*31:01	1	10	10	QTYGARGKGR	0.48	1.1156
HLA-B*38:01	45	53	9	DREHVYDLF	0.36	1.1037
HLA-B*35:01	1	9	9	YPEHVCEVL	0.17	1.0875
HLA-B*51:01	1	9	9	YPEHVCEVL	0.42	1.0875
HLA-B*07:02	1	9	9	YPEHVCEVL	0.59	1.087
HLA-B*27:05	34	42	9	ARVNEQRMK	0.32	1.043
HLA-A*02:01	43	52	10	GLDREHVYDL	0.56	1.041	n
HLA-A*02:01	27	35	9	SLKRDMPKV	0.2	1.0347
HLA-B*27:05	5	13	9	ARGKGRTQL	0.22	1.0195
HLA-B*52:01	52	60	9	IQATDYVEI	0.06	1.0108
HLA-B*38:01	52	60	9	IQATDYVEI	0.69	1.0108
HLA-A*01:01	1	10	10	GVSESDGDEY	0.1	0.9977
HLA-B*27:05	4	13	10	ARAEKKALKK	0.38	0.9889
HLA-B*07:02	4	13	10	GARGKGRTQL	0.61	0.988
HLA-B*27:05	3	12	10	RARAEKKALK	0.4	0.9848
HLA-A*03:01	3	12	10	RARAEKKALK	0.8	0.9848
HLA-A*03:01	5	13	9	RAEKKALKK	0.54	0.9781
HLA-A*11:01	5	13	9	RAEKKALKK	0.62	0.9781
HLA-A*02:01	48	56	9	NVYDYNCHV	0.26	0.9728
HLA-B*52:01	48	56	9	NVYDYNCHV	0.7	0.9728
HLA-B*51:01	48	56	9	NVYDYNCHV	0.8	0.9728
HLA-A*26:01	48	56	9	NVYDYNCHV	0.89	0.9728
HLA-A*68:01	20	28	9	EMKIGDPAR	0.96	0.9698
HLA-B*27:05	4	12	9	ARAEKKALK	0.19	0.9662
HLA-A*02:01	18	26	9	SLEDWDIAV	0.15	0.9538
HLA-A*03:01	51	59	9	RLVTNRAGK	0.17	0.9453
HLA-A*68:01	39	47	9	ESVIQNYNK	0.14	0.9333
HLA-B*58:01	39	47	9	ENCLVPDLW	0.69	0.9311
HLA-B*08:01	7	15	9	NNMQKAREL	0.06	0.9278
HLA-B*15:02	19	27	9	IMTRGNAKY	0.18	0.9267
HLA-A*01:01	19	27	9	IMTRGNAKY	0.67	0.9267
HLA-A*68:01	14	22	9	ELWDSIMTR	0.04	0.9261
HLA-B*27:05	48	56	9	IRYSQYLDR	0.19	0.9261
HLA-A*31:01	14	22	9	ELWDSIMTR	0.36	0.9261
HLA-A*26:01	14	22	9	ELWDSIMTR	0.68	0.9261
HLA-A*11:01	14	22	9	ELWDSIMTR	0.81	0.926
HLA-A*03:01	14	22	9	ELWDSIMTR	0.88	0.926
HLA-A*02:01	2	10	9	LLQAEAPRL	0.19	0.9216	n
HLA-B*58:01	14	22	9	RTEGSLEDW	0.07	0.912
HLA-A*68:01	17	26	10	DSSKELEELR	0.59	0.8865
HLA-B*18:01	35	44	10	DEISMAQDGL	0.78	0.8823
HLA-B*52:01	23	31	9	IGDPARIQL	0.73	0.8695
HLA-B*07:02	23	31	9	IGDPARIQL	0.74	0.8695
HLA-B*38:01	23	31	9	IGDPARIQL	0.88	0.8695
HLA-B*08:01	23	31	9	IGDPARIQL	0.83	0.869
HLA-A*03:01	48	56	9	ALQQLEKYK	0.3	0.8666
HLA-A*11:01	48	56	9	ALQQLEKYK	0.59	0.866
HLA-A*02:01	17	25	9	KMSEIFPLT	0.28	0.8646
HLA-B*15:02	18	27	10	SIMTRGNAKY	0.23	0.8611
HLA-A*26:01	18	27	10	SIMTRGNAKY	0.47	0.8611
HLA-A*01:01	18	27	10	SIMTRGNAKY	0.94	0.861
HLA-A*26:01	41	50	10	CLVPDLWIRY	0.59	0.8594	t
HLA-A*02:01	25	33	9	TIKENIIKV	0.18	0.8562
HLA-A*26:01	25	33	9	TIKENIIKV	0.49	0.8562
HLA-B*08:01	25	33	9	TIKENIIKV	0.51	0.8562
HLA-B*52:01	25	33	9	TIKENIIKV	0.5	0.856
HLA-B*51:01	25	33	9	TIKENIIKV	0.93	0.856
HLA-B*35:01	48	57	10	NAGFIQATDY	0.98	0.853
HLA-B*18:01	43	51	9	FEKALNAGF	0.08	0.8453
HLA-B*44:02	43	51	9	FEKALNAGF	0.35	0.8453
HLA-B*40:01	43	51	9	FEKALNAGF	0.4	0.8453
HLA-B*18:01	46	54	9	TEAPKMSNA	0.84	0.843
HLA-B*44:02	46	54	9	TEAPKMSNA	0.95	0.843
HLA-B*18:01	19	27	9	SEIFPLTEE	0.95	0.842
HLA-B*15:02	50	58	9	QQLEKYKPY	0.14	0.8326
HLA-B*18:01	50	58	9	QQLEKYKPY	0.42	0.8326
HLA-A*26:01	50	58	9	QQLEKYKPY	0.85	0.8326
HLA-B*44:02	50	58	9	QQLEKYKPY	0.64	0.832
HLA-B*15:02	45	53	9	DLWIRYSQY	0.14	0.8316
HLA-A*26:01	45	53	9	DLWIRYSQY	0.21	0.8316
HLA-B*18:01	45	53	9	DLWIRYSQY	0.75	0.8316
HLA-A*02:01	1	10	10	ALLQAEAPRL	0.41	0.83
HLA-A*24:02	52	60	9	QYLDRQLKV	0.16	0.8296
HLA-B*08:01	52	60	9	QYLDRQLKV	0.98	0.829
HLA-A*26:01	20	28	9	EIFPLTEEL	0.08	0.8218
HLA-B*15:02	20	28	9	EIFPLTEEL	0.63	0.8218
HLA-B*52:01	20	28	9	EIFPLTEEL	0.85	0.8218
HLA-B*51:01	20	28	9	EIFPLTEEL	0.91	0.8218
HLA-B*58:01	24	32	9	ATFAEYEEW	0.01	0.8212
HLA-B*44:02	24	32	9	ATFAEYEEW	0.84	0.8212
HLA-B*35:01	20	28	9	EIFPLTEEL	0.46	0.821
HLA-B*08:01	20	28	9	EIFPLTEEL	0.87	0.821
HLA-B*38:01	13	22	10	ERTEGSLEDW	0.97	0.8137
HLA-A*03:01	42	51	10	KVPEKPETRK	0.21	0.8119
HLA-A*11:01	42	51	10	KVPEKPETRK	0.25	0.8119
HLA-A*03:01	18	27	10	VMKMDGMTIK	0.26	0.8113
HLA-A*11:01	18	27	10	VMKMDGMTIK	0.72	0.8113
HLA-A*31:01	26	35	10	VQKTETRLAR	0.8	0.798
HLA-A*68:01	7	15	9	ELTKVRMAR	0.23	0.7964
HLA-A*31:01	7	15	9	ELTKVRMAR	0.98	0.7964
HLA-B*07:02	22	30	9	RPSAAAPQA	0.22	0.7922
HLA-B*38:01	36	44	9	LKQEVEERF	0.6	0.7896
HLA-A*11:01	26	34	9	ASLKRDMPK	0.13	0.785
HLA-A*03:01	26	34	9	ASLKRDMPK	0.34	0.785
HLA-B*08:01	9	17	9	KALKKKKKI	0.89	0.7839
HLA-B*52:01	9	17	9	KALKKKKKI	0.89	0.7839
HLA-B*38:01	14	22	9	FKQDSSKEL	0.5	0.7818
HLA-B*40:01	38	47	10	IERLEEQLSI	0.55	0.7764
HLA-B*18:01	31	39	9	VEFKEEKSA	0.58	0.7764
HLA-B*40:01	31	39	9	VEFKEEKSA	0.91	0.7764
HLA-B*52:01	38	47	10	IERLEEQLSI	0.95	0.7764
HLA-B*27:05	38	47	10	IERLEEQLSI	0.98	0.776
HLA-B*52:01	51	60	10	SQYLDRQLKV	0.15	0.7711
HLA-A*24:02	51	60	10	SQYLDRQLKV	0.94	0.7711
HLA-A*02:01	51	60	10	SQYLDRQLKV	0.86	0.771	n
HLA-B*38:01	33	41	9	LHDEISMAQ	0.82	0.77
HLA-A*01:01	2	11	10	VSESDGDEYA	0.69	0.7692
HLA-B*40:01	19	28	10	SEIFPLTEEL	0.02	0.764
HLA-B*44:02	19	28	10	SEIFPLTEEL	0.22	0.764
HLA-B*18:01	19	28	10	SEIFPLTEEL	0.57	0.764
HLA-B*38:01	19	28	10	SEIFPLTEEL	0.98	0.764
HLA-B*38:01	16	24	9	QKMSEIFPL	0.39	0.7589
HLA-B*44:02	42	51	10	TFEKALNAGF	0.52	0.7527
HLA-A*31:01	35	43	9	YLKQEVEER	0.64	0.752
HLA-A*11:01	25	34	10	AASLKRDMPK	0.85	0.749
HLA-B*07:02	3	11	9	RARAEKKAL	0.09	0.7428
HLA-B*08:01	3	11	9	RARAEKKAL	0.62	0.742
HLA-A*68:01	24	32	9	IAVQKTETR	0.5	0.74
HLA-A*31:01	24	32	9	IAVQKTETR	0.82	0.74
HLA-B*40:01	6	14	9	VEYENESQA	0.76	0.7396
HLA-B*18:01	6	14	9	VEYENESQA	0.57	0.739
HLA-A*01:01	2	10	9	VSESDGDEY	0.02	0.7325
HLA-B*07:02	10	18	9	KVRMARQKM	0.24	0.7299
HLA-A*68:01	12	20	9	YSVGGIGQK	0.27	0.7295
HLA-A*11:01	12	20	9	YSVGGIGQK	0.29	0.7295
HLA-A*03:01	12	20	9	YSVGGIGQK	0.73	0.729
HLA-B*40:01	34	42	9	KEEKSALQA	0.96	0.725
HLA-A*31:01	42	50	9	KVPEKPETR	0.09	0.7235
HLA-A*11:01	42	50	9	KVPEKPETR	0.67	0.7235
HLA-A*68:01	42	50	9	KVPEKPETR	0.69	0.7235
HLA-A*68:01	23	32	10	DIAVQKTETR	0.31	0.7207
HLA-B*15:02	21	29	9	DMEATFAEY	0.05	0.714
HLA-A*01:01	21	29	9	DMEATFAEY	0.18	0.714
HLA-A*26:01	21	29	9	DMEATFAEY	0.27	0.714
HLA-B*35:01	21	29	9	DMEATFAEY	0.34	0.714
HLA-B*18:01	21	29	9	DMEATFAEY	0.78	0.714
HLA-A*02:01	25	34	10	YLLAMERHGV	0.69	0.712
HLA-B*15:02	39	47	9	SSKDSITVF	0.14	0.705
HLA-A*26:01	39	47	9	SSKDSITVF	0.19	0.705
HLA-B*58:01	39	47	9	SSKDSITVF	0.24	0.705
HLA-B*52:01	39	47	9	SSKDSITVF	0.37	0.705
HLA-B*35:01	39	47	9	SSKDSITVF	0.38	0.705
HLA-B*38:01	35	44	10	VLHDSSKDSI	0.19	0.6974
HLA-B*40:01	20	28	9	KELEELRAA	0.61	0.693
HLA-B*44:02	20	28	9	KELEELRAA	0.76	0.693
HLA-B*52:01	18	26	9	VMKMDGMTI	0.31	0.6912
HLA-A*31:01	1	9	9	ALLQAEAPR	0.92	0.6876
HLA-A*24:02	15	23	9	AYIDFEMKI	0.04	0.6826
HLA-B*38:01	15	23	9	AYIDFEMKI	0.81	0.6826
HLA-B*52:01	15	23	9	AYIDFEMKI	0.4	0.682
HLA-B*18:01	36	44	9	LEIERLEEQ	0.82	0.6809
HLA-A*11:01	24	32	9	MTIKENIIK	0.15	0.6801
HLA-A*68:01	24	32	9	MTIKENIIK	0.22	0.6801
HLA-A*03:01	24	32	9	MTIKENIIK	0.66	0.6801
HLA-B*08:01	45	54	10	DLWIRYSQYL	0.84	0.6796
HLA-B*40:01	34	43	10	KEEKSALQAL	0.08	0.679
HLA-B*44:02	34	43	10	KEEKSALQAL	0.66	0.679
HLA-B*40:01	31	40	10	VEFKEEKSAL	0.06	0.6783
HLA-B*18:01	31	40	10	VEFKEEKSAL	0.57	0.6783
HLA-B*44:02	31	40	10	VEFKEEKSAL	0.7	0.6783
HLA-A*03:01	11	20	10	RVDFKQDSSK	0.07	0.6748
HLA-A*11:01	11	20	10	RVDFKQDSSK	0.28	0.6748
HLA-B*44:02	38	47	10	VENCLVPDLW	0.11	0.6726
HLA-B*52:01	11	19	9	KARELWDSI	0.62	0.672
HLA-B*15:02	21	29	9	ELEELRAAF	0.14	0.671
HLA-A*26:01	21	29	9	ELEELRAAF	0.38	0.671
HLA-B*35:01	21	29	9	ELEELRAAF	0.67	0.671
HLA-B*08:01	21	29	9	ELEELRAAF	0.83	0.671
HLA-A*03:01	47	56	10	KALQQLEKYK	0.59	0.6689
HLA-A*11:01	47	56	10	KALQQLEKYK	0.87	0.6689
HLA-A*11:01	11	20	10	QYSVGGIGQK	0.91	0.6651
HLA-B*18:01	19	27	9	FEMKIGDPA	0.82	0.662
HLA-B*35:01	42	50	9	DGLDREHVY	0.25	0.6616
HLA-B*18:01	42	50	9	DGLDREHVY	0.57	0.6616
HLA-B*15:02	42	50	9	DGLDREHVY	0.59	0.6616
HLA-A*02:01	33	41	9	GVDHQVISV	0.14	0.657
HLA-B*58:01	23	32	10	EATFAEYEEW	0.34	0.6552
HLA-B*07:02	48	56	9	APKMSNADF	0.07	0.6473
HLA-B*35:01	48	56	9	APKMSNADF	0.54	0.6473
HLA-B*15:02	48	56	9	APKMSNADF	0.98	0.647
HLA-B*07:02	42	51	10	APAATEAPKM	0.22	0.6448
HLA-B*58:01	24	33	10	ATFAEYEEWS	0.94	0.6371
HLA-B*40:01	38	46	9	VENCLVPDL	0.36	0.6359
HLA-B*07:02	4	13	10	AGPAGKCAAV	0.61	0.631
HLA-B*58:01	51	60	10	MSNADFAKLF	0.3	0.6299
HLA-B*15:02	27	35	9	AAFTRALEY	0.03	0.6293
HLA-B*35:01	27	35	9	AAFTRALEY	0.04	0.6293
HLA-A*01:01	27	35	9	AAFTRALEY	0.19	0.6293
HLA-A*11:01	27	35	9	AAFTRALEY	0.21	0.6293
HLA-A*26:01	27	35	9	AAFTRALEY	0.21	0.6293
HLA-A*03:01	27	35	9	AAFTRALEY	0.35	0.6293
HLA-B*18:01	27	35	9	AAFTRALEY	0.39	0.6293
HLA-B*52:01	27	35	9	AAFTRALEY	0.56	0.6293
HLA-A*31:01	32	41	10	ARTRRKVLSR	0.46	0.6272
HLA-B*27:05	32	41	10	ARTRRKVLSR	0.63	0.6272
HLA-B*08:01	13	21	9	MARQKMSEI	0.06	0.6237
HLA-B*07:02	13	21	9	MARQKMSEI	0.6	0.623
HLA-B*58:01	27	35	9	AAFTRALEY	0.41	0.62
HLA-B*52:01	13	21	9	MARQKMSEI	0.43	0.62
HLA-B*51:01	13	21	9	MARQKMSEI	0.45	0.62
HLA-A*01:01	20	29	10	YDMEATFAEY	0.25	0.6183
HLA-B*15:02	20	29	10	YDMEATFAEY	0.43	0.6183
HLA-B*18:01	20	29	10	YDMEATFAEY	0.67	0.618
HLA-B*52:01	10	18	9	KVFRYSTSL	0.12	0.6163
HLA-B*07:02	10	18	9	KVFRYSTSL	0.52	0.6163
HLA-B*08:01	10	18	9	KVFRYSTSL	0.64	0.6163
HLA-B*44:02	14	22	9	AESKAGPKA	0.46	0.6142
HLA-B*40:01	14	22	9	AESKAGPKA	0.57	0.6142
HLA-A*02:01	10	18	9	KVFRYSTSL	0.46	0.61
HLA-B*44:02	44	52	9	AEKEAALVQ	0.93	0.608
HLA-B*40:01	3	12	10	SESDGDEYAM	0.2	0.6073
HLA-B*18:01	3	12	10	SESDGDEYAM	0.61	0.6073
HLA-B*44:02	3	12	10	SESDGDEYAM	0.61	0.6073
HLA-A*11:01	29	37	9	FTRALEYLK	0.79	0.6061
HLA-A*68:01	29	37	9	FTRALEYLK	0.38	0.606
HLA-A*03:01	29	37	9	FTRALEYLK	0.99	0.606
HLA-A*11:01	50	59	10	YSQYLDRQLK	0.89	0.5986
HLA-B*18:01	35	43	9	EEKSALQAL	0.04	0.5961
HLA-B*44:02	35	43	9	EEKSALQAL	0.1	0.5961
HLA-B*40:01	35	43	9	EEKSALQAL	0.13	0.5961
HLA-B*08:01	35	43	9	EEKSALQAL	0.88	0.5961
HLA-A*11:01	12	20	9	SQASQAVMK	0.08	0.5924
HLA-A*03:01	12	20	9	SQASQAVMK	0.26	0.5924
HLA-B*07:02	16	24	9	LPRALQRPS	0.94	0.592
HLA-B*27:05	12	21	10	FRYSTSLEKH	0.52	0.5907
HLA-B*35:01	4	12	9	ESDGDEYAM	0.52	0.5875
HLA-A*01:01	4	12	9	ESDGDEYAM	0.55	0.5875
HLA-B*27:05	2	10	9	LRLEGELTK	0.09	0.583
HLA-B*44:02	11	19	9	AEYQAYIDF	0.08	0.5766
HLA-B*18:01	11	19	9	AEYQAYIDF	0.11	0.5766
HLA-B*40:01	11	19	9	AEYQAYIDF	0.13	0.5766
HLA-B*07:02	28	37	10	LPFSCTKEEL	0.36	0.5763
HLA-B*35:01	28	37	10	LPFSCTKEEL	0.6	0.5763
HLA-B*51:01	28	37	10	LPFSCTKEEL	0.63	0.5763
HLA-B*52:01	11	19	9	AEYQAYIDF	0.94	0.576
HLA-B*40:01	10	18	9	GEVVQIRPI	0.35	0.5738
HLA-B*44:02	10	18	9	GEVVQIRPI	0.55	0.5738
HLA-A*31:01	18	26	9	SSKELEELR	0.22	0.5734
HLA-A*68:01	18	26	9	SSKELEELR	0.28	0.5734
HLA-B*27:05	12	20	9	FRYSTSLEK	0.06	0.5713
HLA-A*68:01	33	41	9	VAISNPPQR	0.25	0.5691
HLA-A*11:01	33	41	9	VAISNPPQR	0.71	0.5691
HLA-B*27:05	11	20	10	VFRYSTSLEK	0.29	0.5675
HLA-A*68:01	8	17	10	SASEPEAESK	0.69	0.5671
HLA-A*11:01	8	17	10	SASEPEAESK	0.5	0.567
HLA-B*15:02	35	44	10	YLKQEVEERF	0.59	0.567
HLA-B*27:05	1	10	10	LLRLEGELTK	0.43	0.5653
HLA-A*03:01	1	10	10	LLRLEGELTK	0.48	0.5653
HLA-B*58:01	47	55	9	KALQQLEKY	0.08	0.5621
HLA-B*35:01	47	55	9	KALQQLEKY	0.55	0.5621
HLA-A*01:01	47	55	9	KALQQLEKY	0.74	0.5621
HLA-B*15:02	47	55	9	KALQQLEKY	0.9	0.562
HLA-A*31:01	33	41	9	RTRRKVLSR	0.01	0.5605
HLA-A*03:01	33	41	9	RTRRKVLSR	0.18	0.5605
HLA-A*68:01	11	20	10	ESQASQAVMK	0.22	0.5604
HLA-A*01:01	14	23	10	SSAESSPGEY	0.04	0.5602
HLA-A*26:01	14	23	10	SSAESSPGEY	0.39	0.5602
HLA-B*35:01	14	23	10	SSAESSPGEY	0.67	0.5602
HLA-A*31:01	33	41	9	VAISNPPQR	0.38	0.56
HLA-B*15:02	14	23	10	SSAESSPGEY	0.58	0.56
HLA-A*11:01	33	41	9	RTRRKVLSR	0.81	0.56
HLA-A*11:01	9	17	9	ASEPEAESK	0.59	0.558
HLA-A*02:01	26	34	9	LLAMERHGV	0.73	0.55
HLA-B*07:02	16	25	10	LPRALQRPSA	0.49	0.5459
HLA-B*44:02	9	18	10	ENESQASQAV	0.94	0.544
HLA-A*68:01	7	16	10	EACGEVVQIR	0.22	0.5412
HLA-B*40:01	30	39	10	LEWLHDEISM	0.69	0.5328
HLA-B*58:01	20	29	10	EIFPLTEELW	0.3	0.5272
HLA-A*26:01	20	29	10	EIFPLTEELW	0.44	0.5272
HLA-A*24:02	20	29	10	EIFPLTEELW	0.77	0.527
HLA-B*08:01	18	26	9	RALQRPSAA	0.32	0.5258
HLA-B*07:02	18	26	9	RALQRPSAA	0.89	0.52
HLA-B*58:01	26	35	10	RAAFTRALEY	0.76	0.5162
HLA-A*01:01	26	35	10	RAAFTRALEY	0.54	0.516
HLA-B*15:02	26	35	10	RAAFTRALEY	0.84	0.516
HLA-A*24:02	43	52	10	QNYNKALQQL	0.31	0.5048
HLA-A*68:01	36	45	10	HQVISVTFEK	0.14	0.5033
HLA-A*11:01	36	45	10	HQVISVTFEK	0.19	0.5033
HLA-A*03:01	36	45	10	HQVISVTFEK	0.41	0.503
HLA-B*58:01	37	45	9	KSALQALEM	0.42	0.5
HLA-B*18:01	10	18	9	NESQASQAV	0.11	0.4988
HLA-B*40:01	10	18	9	NESQASQAV	0.26	0.4988
HLA-B*44:02	10	18	9	NESQASQAV	0.4	0.4988
HLA-B*18:01	8	16	9	DEYAMASSA	0.07	0.4983
HLA-B*07:02	5	13	9	GPAGKCAAV	0.21	0.4972
HLA-A*31:01	13	22	10	RELWDSIMTR	0.05	0.4934
HLA-A*03:01	13	22	10	RELWDSIMTR	0.08	0.4934
HLA-A*11:01	13	22	10	RELWDSIMTR	0.48	0.493
HLA-B*58:01	51	59	9	MSNADFAKL	0.69	0.4908
HLA-A*03:01	50	58	9	KMSNADFAK	0.3	0.4889
HLA-A*11:01	50	58	9	KMSNADFAK	0.47	0.4889
HLA-A*31:01	41	50	10	RKVPEKPETR	0.6	0.4882
HLA-A*11:01	51	59	9	SQYLDRQLK	0.22	0.4858
HLA-A*11:01	23	32	10	GMTIKENIIK	0.33	0.4802
HLA-A*03:01	51	59	9	SQYLDRQLK	0.38	0.48
HLA-B*51:01	49	58	10	EAYREFESAI	0.51	0.48
HLA-B*51:01	22	30	9	DGMTIKENI	0.17	0.4735
HLA-A*24:02	28	36	9	AFTRALEYL	0.59	0.469
HLA-B*38:01	36	44	9	LHDSSKDSI	0.02	0.4687
HLA-A*31:01	39	48	10	RAHGDTQHCR	0.71	0.4669
HLA-B*08:01	32	40	9	EFKEEKSAL	0.1	0.4666
HLA-A*24:02	46	54	9	LWIRYSQYL	0.28	0.4654
HLA-A*26:01	17	25	9	WTVALWSRY	0.09	0.4644
HLA-B*35:01	47	55	9	FVSNLPYSM	0.16	0.4644
HLA-B*15:02	47	55	9	FVSNLPYSM	0.2	0.4644
HLA-A*26:01	47	55	9	FVSNLPYSM	0.23	0.4644
HLA-A*02:01	47	55	9	FVSNLPYSM	0.64	0.4644
HLA-B*08:01	47	55	9	FVSNLPYSM	0.84	0.4644
HLA-A*01:01	17	25	9	WTVALWSRY	0.37	0.464
HLA-B*15:02	17	25	9	WTVALWSRY	0.88	0.464
HLA-A*11:01	41	49	9	RAVAAATYK	0.12	0.4626
HLA-A*03:01	41	49	9	RAVAAATYK	0.22	0.4626
HLA-B*35:01	17	26	10	IPLYDMEATF	0.12	0.4583
HLA-B*51:01	17	26	10	IPLYDMEATF	0.29	0.4583
HLA-B*15:02	17	26	10	IPLYDMEATF	0.76	0.4583
HLA-B*07:02	17	26	10	IPLYDMEATF	0.82	0.4583
HLA-A*11:01	12	20	9	AVDVEPPSK	0.08	0.4559
HLA-A*03:01	12	20	9	AVDVEPPSK	0.39	0.4559
HLA-A*01:01	15	23	9	SAESSPGEY	0.05	0.4552
HLA-B*35:01	15	23	9	SAESSPGEY	0.2	0.4552
HLA-B*15:02	15	23	9	SAESSPGEY	0.33	0.4552
HLA-A*26:01	15	23	9	SAESSPGEY	0.98	0.455
HLA-B*38:01	35	44	10	DHQVISVTFE	0.62	0.4492
HLA-B*58:01	15	24	10	STSLEKHKLF	0.55	0.4328
HLA-B*40:01	30	38	9	AENGPAAAP	0.66	0.4323
HLA-B*44:02	30	38	9	AENGPAAAP	0.59	0.432
HLA-B*08:01	31	39	9	AARTRRKVL	0.12	0.4317
HLA-B*07:02	31	39	9	AARTRRKVL	0.4	0.431
HLA-A*68:01	2	10	9	QAYLDYLRR	0.33	0.427
HLA-B*18:01	8	16	9	YENESQASQ	0.41	0.427
HLA-A*31:01	2	10	9	QAYLDYLRR	0.78	0.427
HLA-B*27:05	43	51	9	KRRRVENSI	0.7	0.424
HLA-B*58:01	24	33	10	GADEDDEKEW	0.52	0.4225
HLA-B*38:01	39	47	9	ERLEEQLSI	0.07	0.4212
HLA-B*27:05	39	47	9	ERLEEQLSI	0.31	0.4212
HLA-B*52:01	39	47	9	ERLEEQLSI	0.78	0.421
HLA-B*27:05	30	38	9	ERHGVDHQV	0.89	0.4208
HLA-A*24:02	44	52	9	NYNKALQQL	0.03	0.4206
HLA-B*38:01	44	52	9	NYNKALQQL	0.55	0.4206
HLA-A*26:01	38	47	10	DSSKDSITVF	0.4	0.4202
HLA-B*38:01	30	38	9	ERHGVDHQV	0.52	0.42
HLA-B*08:01	44	52	9	NYNKALQQL	0.75	0.42
HLA-A*31:01	4	13	10	RLCNNMQKAR	0.75	0.4188
HLA-B*40:01	36	45	10	LEIERLEEQL	0.16	0.4185
HLA-B*44:02	20	29	10	KELEELRAAF	0.11	0.4134
HLA-B*40:01	20	29	10	KELEELRAAF	0.25	0.4134
HLA-B*18:01	20	29	10	KELEELRAAF	0.53	0.4134
HLA-B*40:01	6	15	10	FEACGEVVQI	0.46	0.4065
HLA-B*35:01	27	35	9	YANMWLEYY	0.08	0.4059
HLA-A*01:01	27	35	9	YANMWLEYY	0.11	0.4059
HLA-B*15:02	27	35	9	YANMWLEYY	0.21	0.4059
HLA-A*26:01	27	35	9	YANMWLEYY	0.27	0.4059
HLA-B*58:01	27	35	9	YANMWLEYY	0.69	0.4059
HLA-B*15:02	44	52	9	QLSINVYDY	0.52	0.405
HLA-A*01:01	44	52	9	QLSINVYDY	0.67	0.405
HLA-B*35:01	13	21	9	QASQAVMKM	0.22	0.4028
HLA-B*51:01	13	21	9	QASQAVMKM	0.78	0.4028
HLA-A*26:01	13	21	9	QASQAVMKM	0.51	0.402
HLA-B*15:02	13	21	9	QASQAVMKM	0.77	0.402
HLA-B*52:01	13	21	9	QASQAVMKM	0.83	0.402
HLA-B*58:01	13	21	9	QASQAVMKM	0.87	0.402
HLA-A*24:02	21	29	9	IFPLTEELW	0.07	0.4018
HLA-B*58:01	21	29	9	IFPLTEELW	0.68	0.4018
HLA-A*11:01	11	20	10	AAVDVEPPSK	0.16	0.3987
HLA-A*03:01	11	20	10	AAVDVEPPSK	0.68	0.3987
HLA-A*31:01	13	22	10	LSLLPRALQR	0.42	0.398
HLA-B*07:02	37	45	9	APAVAAPAA	0.21	0.393
HLA-B*35:01	37	45	9	APAVAAPAA	0.9	0.393
HLA-B*35:01	11	19	9	ESQASQAVM	0.67	0.3908
HLA-B*51:01	49	57	9	EAYREFESA	0.62	0.3904
HLA-A*24:02	50	58	9	AYREFESAI	0.68	0.39
HLA-A*26:01	11	19	9	ESQASQAVM	0.72	0.39
HLA-B*18:01	23	31	9	EELRAAFTR	0.78	0.389
HLA-A*11:01	40	49	10	SRAVAAATYK	0.55	0.3878
HLA-B*27:05	40	49	10	SRAVAAATYK	0.97	0.387
HLA-A*02:01	3	11	9	RLEGELTKV	0.12	0.3855
HLA-B*18:01	26	34	9	EELWLEWLH	0.17	0.3794
HLA-A*31:01	32	41	10	KVAISNPPQR	0.15	0.3758
HLA-A*11:01	32	41	10	KVAISNPPQR	0.33	0.3758
HLA-B*58:01	16	24	9	TSLEKHKLF	0.23	0.3736
HLA-B*08:01	16	24	9	TSLEKHKLF	0.83	0.373
HLA-A*24:02	16	24	9	TSLEKHKLF	0.87	0.373
HLA-A*03:01	32	41	10	KVAISNPPQR	0.39	0.37
HLA-B*15:02	43	52	10	EQLSINVYDY	0.37	0.3675
HLA-A*26:01	43	52	10	EQLSINVYDY	0.98	0.3675
HLA-B*52:01	14	23	10	QAYIDFEMKI	0.78	0.3643
HLA-B*51:01	14	23	10	QAYIDFEMKI	0.84	0.3643
HLA-A*24:02	14	23	10	QAYIDFEMKI	0.39	0.364
HLA-B*52:01	43	51	9	VAAATYKTM	0.36	0.3628
HLA-B*51:01	43	51	9	VAAATYKTM	0.46	0.3628
HLA-B*15:02	43	51	9	VAAATYKTM	0.77	0.3628
HLA-B*40:01	1	10	10	YPEHVCEVLL	0.83	0.3628
HLA-B*35:01	1	10	10	YPEHVCEVLL	0.95	0.362
HLA-A*24:02	49	58	10	RYSQYLDRQL	0.43	0.3616
HLA-B*51:01	38	46	9	DSSKDSITV	0.36	0.3612
HLA-B*35:01	43	51	9	VAAATYKTM	0.47	0.36
HLA-B*15:02	22	30	9	GLEKVRSVF	0.72	0.36
HLA-B*15:02	46	54	9	ALWEAYREF	0.19	0.3568
HLA-B*52:01	46	54	9	ALWEAYREF	0.56	0.3568
HLA-A*24:02	46	54	9	ALWEAYREF	0.62	0.3568
HLA-A*02:01	46	54	9	ALWEAYREF	0.88	0.356
HLA-B*58:01	50	58	9	PSCVIMQNW	0.26	0.3503
HLA-B*27:05	3	11	9	ARLCNNMQK	0.27	0.3438
HLA-B*51:01	7	15	9	EACGEVVQI	0.28	0.3376
HLA-B*40:01	29	38	10	MERHGVDHQV	0.82	0.3374
HLA-B*58:01	23	31	9	GNAKYANMW	0.63	0.3319
HLA-B*38:01	31	39	9	RHGVDHQVI	0.16	0.3318
HLA-B*40:01	52	60	9	REFESAIVE	0.71	0.3306
HLA-B*18:01	10	19	10	NESQASQAVM	0.33	0.3285
HLA-B*40:01	10	19	10	NESQASQAVM	0.48	0.3285
HLA-B*44:02	10	19	10	NESQASQAVM	0.65	0.3285
HLA-B*58:01	22	31	10	RGNAKYANMW	0.43	0.3283
HLA-A*31:01	3	11	9	AYLDYLRRR	0.07	0.3229
HLA-B*44:02	29	38	10	EEEEKNQLEI	0.65	0.322
HLA-B*44:02	30	38	9	EEEKNQLEI	0.27	0.3209
HLA-B*18:01	30	38	9	EEEKNQLEI	0.69	0.3209
HLA-B*40:01	30	38	9	EEEKNQLEI	0.44	0.32
HLA-A*68:01	1	9	9	EVAAGPAGK	0.03	0.315
HLA-A*11:01	1	9	9	EVAAGPAGK	0.59	0.315
HLA-A*26:01	1	9	9	EVAAGPAGK	0.77	0.315
HLA-B*18:01	42	51	10	EEQLSINVYD	0.38	0.3089
HLA-B*44:02	38	47	10	EEQPSKRRRV	0.52	0.3083
HLA-B*44:02	42	51	10	EEQLSINVYD	0.96	0.308
HLA-B*52:01	35	43	9	ISNPPQRKV	0.09	0.3059
HLA-B*51:01	35	43	9	ISNPPQRKV	0.44	0.3059
HLA-B*58:01	35	43	9	ISNPPQRKV	0.44	0.305
HLA-B*44:02	10	19	10	GEVVQIRPIF	0.36	0.3045
HLA-B*40:01	10	19	10	GEVVQIRPIF	0.62	0.304
HLA-A*26:01	11	19	9	EVVQIRPIF	0.05	0.2925
HLA-B*15:02	11	19	9	EVVQIRPIF	0.42	0.2925
HLA-B*35:01	11	19	9	EVVQIRPIF	0.56	0.292
HLA-B*27:05	14	22	9	ARQKMSEIF	0.17	0.2903
HLA-B*38:01	14	22	9	ARQKMSEIF	0.36	0.2903
HLA-B*27:05	45	53	9	RRVENSIPA	0.99	0.278
HLA-A*02:01	32	40	9	ALEYLKQEV	0.7	0.2773
HLA-A*31:01	14	22	9	SLLPRALQR	0.03	0.2745
HLA-A*03:01	14	22	9	SLLPRALQR	0.05	0.2745
HLA-A*11:01	14	22	9	SLLPRALQR	0.2	0.2745
HLA-A*24:02	26	35	10	KYANMWLEYY	0.73	0.2742
HLA-B*51:01	32	40	9	NGPAAAPAV	0.9	0.268
HLA-A*03:01	39	48	10	ALQALEMDRK	0.62	0.2664
HLA-A*03:01	33	42	10	VAISNPPQRK	0.22	0.2653
HLA-A*11:01	33	42	10	VAISNPPQRK	0.26	0.2653
HLA-A*68:01	37	45	9	QVISVTFEK	0.01	0.2631
HLA-A*11:01	37	45	9	QVISVTFEK	0.01	0.2631
HLA-A*03:01	37	45	9	QVISVTFEK	0.07	0.2631
HLA-A*31:01	37	45	9	QVISVTFEK	0.48	0.263
HLA-B*27:05	40	48	9	SRAVAAATY	0.17	0.2603
HLA-A*11:01	34	42	9	AISNPPQRK	0.01	0.2548
HLA-A*03:01	34	42	9	AISNPPQRK	0.02	0.2548
HLA-A*01:01	1	9	9	ICPNIWLEY	0.7	0.252
HLA-A*68:01	52	60	9	CVIMQNWAR	0.59	0.24
HLA-A*31:01	52	60	9	CVIMQNWAR	0.73	0.24
HLA-B*18:01	28	36	9	DEEEEKNQL	0.11	0.2374
HLA-B*40:01	28	36	9	DEEEEKNQL	0.46	0.2374
HLA-B*44:02	28	36	9	DEEEEKNQL	0.67	0.2374
HLA-A*03:01	7	15	9	YLRRRVDFK	0.45	0.2338
HLA-B*44:02	37	45	9	EEEQPSKRR	0.9	0.229
HLA-B*58:01	46	55	10	ATYKTMGPAW	0.11	0.2265
HLA-A*24:02	46	55	10	ATYKTMGPAW	0.67	0.226
HLA-B*44:02	38	46	9	EEQPSKRRR	0.86	0.2223
HLA-B*44:02	16	25	10	AESSPGEYEW	0.01	0.2188
HLA-B*58:01	16	25	10	AESSPGEYEW	0.02	0.2188
HLA-B*40:01	16	25	10	AESSPGEYEW	0.82	0.2188
HLA-A*02:01	4	12	9	YLDYLRRRV	0.36	0.2175
HLA-B*58:01	47	56	10	RKSVEGRPMF	0.39	0.216
HLA-A*02:01	40	49	10	RLEEQLSINV	0.32	0.215
HLA-B*40:01	40	49	10	RLEEQLSINV	0.99	0.215
HLA-B*52:01	11	19	9	TQLSLLPRA	0.53	0.2143
HLA-A*01:01	18	27	10	SSPGEYEWEY	0.2	0.2129
HLA-B*35:01	18	27	10	SSPGEYEWEY	0.35	0.2129
HLA-A*26:01	18	27	10	SSPGEYEWEY	0.69	0.2129
HLA-B*40:01	27	35	9	KENIIKVAI	0.09	0.2126
HLA-B*44:02	27	35	9	KENIIKVAI	0.17	0.2126
HLA-B*52:01	27	35	9	KENIIKVAI	0.33	0.2126
HLA-B*18:01	27	35	9	KENIIKVAI	0.89	0.212
HLA-B*40:01	33	41	9	SEDPIPESV	0.05	0.2104
HLA-B*44:02	33	41	9	SEDPIPESV	0.17	0.2104
HLA-B*38:01	33	41	9	SEDPIPESV	0.19	0.2104
HLA-B*52:01	33	41	9	SEDPIPESV	0.21	0.2104
HLA-B*18:01	33	41	9	SEDPIPESV	0.24	0.2104
HLA-B*58:01	17	25	9	ESSPGEYEW	0.03	0.2068
HLA-B*35:01	17	25	9	ESSPGEYEW	0.67	0.2068
HLA-B*44:02	17	25	9	ESSPGEYEW	0.72	0.2068
HLA-A*26:01	17	25	9	ESSPGEYEW	0.83	0.2068
HLA-A*01:01	17	25	9	ESSPGEYEW	0.99	0.2068
HLA-A*26:01	51	60	10	DLFEKAVKDY	0.13	0.2059
HLA-B*15:02	51	60	10	DLFEKAVKDY	0.25	0.2059
HLA-B*07:02	27	36	10	APQAENGPAA	0.58	0.189
HLA-B*08:01	12	20	9	QLSLLPRAL	0.34	0.187
HLA-A*26:01	36	45	10	PIPESVIQNY	0.65	0.1859
HLA-A*01:01	36	45	10	PIPESVIQNY	0.78	0.1859
HLA-B*18:01	1	9	9	IEARLCNNM	0.47	0.178
HLA-B*40:01	1	9	9	IEARLCNNM	0.55	0.178
HLA-B*07:02	33	42	10	GPAAAPAVAA	0.79	0.1772
HLA-A*26:01	42	50	9	LVPDLWIRY	0.06	0.1723
HLA-B*15:02	42	50	9	LVPDLWIRY	0.29	0.1723
HLA-A*01:01	42	50	9	LVPDLWIRY	0.34	0.1723
HLA-B*35:01	42	50	9	LVPDLWIRY	0.55	0.1723
HLA-A*01:01	39	48	10	LSRAVAAATY	0.62	0.1723
HLA-B*38:01	30	39	10	ERHGVDHQVI	0.62	0.172
HLA-B*08:01	6	15	10	RGKGRTQLSL	0.66	0.165
HLA-B*07:02	33	41	9	GPAAAPAVA	0.43	0.153
HLA-A*11:01	13	22	10	VDVEPPSKQK	0.33	0.1491
HLA-A*03:01	13	22	10	VDVEPPSKQK	0.47	0.149
HLA-B*18:01	41	50	10	LEEQLSINVY	0.18	0.145
HLA-B*44:02	41	50	10	LEEQLSINVY	0.44	0.145
HLA-B*38:01	3	12	10	EHVCEVLLTM	0.15	0.1402
HLA-A*26:01	3	12	10	EHVCEVLLTM	0.49	0.1402
HLA-A*68:01	51	60	10	SCVIMQNWAR	0.69	0.1306
HLA-A*68:01	2	11	10	QAYLDYLRRR	0.89	0.1176
HLA-A*31:01	2	11	10	QAYLDYLRRR	0.56	0.117
HLA-B*07:02	27	35	9	APQAENGPA	0.84	0.116
HLA-A*24:02	47	55	9	TYKTMGPAW	0.11	0.1148
HLA-A*11:01	35	43	9	SSVGLHMTK	0.02	0.1135
HLA-A*03:01	35	43	9	SSVGLHMTK	0.19	0.1135
HLA-A*68:01	35	43	9	SSVGLHMTK	0.23	0.1135
HLA-A*31:01	35	43	9	SSVGLHMTK	0.81	0.113
HLA-A*02:01	28	37	10	SVFERALSSV	0.33	0.1105
HLA-B*58:01	48	56	9	KSVEGRPMF	0.07	0.1057
HLA-B*40:01	41	49	9	LEEQLSINV	0.44	0.1021
HLA-A*24:02	26	34	9	KYANMWLEY	0.16	0.0897
HLA-A*68:01	14	22	9	DVEPPSKQK	0.23	0.0857
HLA-B*35:01	37	45	9	IPESVIQNY	0.01	0.0845
HLA-B*15:02	37	45	9	IPESVIQNY	0.09	0.0845
HLA-B*18:01	37	45	9	IPESVIQNY	0.29	0.0845
HLA-A*01:01	37	45	9	IPESVIQNY	0.35	0.0845
HLA-B*51:01	37	45	9	IPESVIQNY	0.71	0.0845
HLA-A*02:01	32	40	9	WLHDEISMA	0.3	0.0841
HLA-B*40:01	27	36	10	YDEEEEKNQL	0.12	0.0826
HLA-B*18:01	36	44	9	DEEEQPSKR	0.88	0.0736
HLA-B*27:05	23	32	10	SRYLLAMERH	0.55	0.0586
HLA-B*38:01	35	43	9	DHQVISVTF	0.01	0.053
HLA-B*18:01	35	43	9	DHQVISVTF	0.17	0.053
HLA-A*24:02	35	43	9	DHQVISVTF	0.54	0.053
HLA-B*52:01	35	43	9	DHQVISVTF	0.89	0.053
HLA-B*18:01	42	50	9	EEQLSINVY	0.01	0.0521
HLA-B*44:02	42	50	9	EEQLSINVY	0.01	0.0521
HLA-B*15:02	42	50	9	EEQLSINVY	0.5	0.0521
HLA-B*07:02	25	34	10	KVRSVFERAL	0.78	0.0511
HLA-B*27:05	26	35	10	PARIQLIFER	0.81	0.0504
HLA-B*38:01	13	21	9	YQAYIDFEM	0.35	0.0421
HLA-B*15:02	13	21	9	YQAYIDFEM	0.41	0.0421
HLA-A*02:01	13	21	9	YQAYIDFEM	0.8	0.0421
HLA-B*35:01	13	21	9	YQAYIDFEM	0.99	0.0421
HLA-A*02:01	46	54	9	ALNAGFIQA	0.19	0.0364
HLA-B*35:01	19	27	9	SPGEYEWEY	0.02	0.0348
HLA-B*18:01	19	27	9	SPGEYEWEY	0.36	0.0348
HLA-B*15:02	19	27	9	SPGEYEWEY	0.44	0.0348
HLA-A*01:01	19	27	9	SPGEYEWEY	0.73	0.0348
HLA-A*02:01	6	14	9	WLEYGQYSV	0.65	0.032
HLA-B*15:02	45	53	9	TVFVSNLPY	0.05	0.0305
HLA-B*35:01	45	53	9	TVFVSNLPY	0.13	0.0305
HLA-A*26:01	45	53	9	TVFVSNLPY	0.14	0.0305
HLA-A*11:01	45	53	9	TVFVSNLPY	0.43	0.0305
HLA-A*01:01	45	53	9	TVFVSNLPY	0.67	0.0305
HLA-B*35:01	25	33	9	DPARIQLIF	0.06	0.0204
HLA-B*51:01	25	33	9	DPARIQLIF	0.23	0.0204
HLA-B*18:01	25	33	9	DPARIQLIF	0.75	0.0204
HLA-B*07:02	25	33	9	DPARIQLIF	0.88	0.0204
HLA-B*08:01	25	33	9	DPARIQLIF	0.88	0.0204
HLA-B*08:01	6	14	9	DYLRRRVDF	0.62	0.0153
HLA-A*24:02	6	14	9	DYLRRRVDF	0.36	0.015
HLA-B*27:05	26	34	9	VRSVFERAL	0.51	0.0128
HLA-B*38:01	26	34	9	VRSVFERAL	0.76	0.0128
HLA-B*27:05	25	33	9	LRAAFTRAL	0.35	0.0093
HLA-B*38:01	25	33	9	LRAAFTRAL	0.69	0.0093
HLA-B*27:05	35	43	9	RRKVLSRAV	0.7	0.0041
HLA-A*11:01	34	43	10	LSSVGLHMTK	0.79	-0.0034
HLA-A*01:01	44	53	10	ITVFVSNLPY	0.5	-0.0142
HLA-A*26:01	44	53	10	ITVFVSNLPY	0.85	-0.0142
HLA-B*38:01	40	48	9	SKDSITVFV	0.69	-0.016
HLA-B*38:01	38	47	10	GLHMTKGLAL	0.4	-0.017
HLA-B*08:01	38	47	10	GLHMTKGLAL	0.96	-0.0173
HLA-A*24:02	8	16	9	NMQKARELW	0.71	-0.021
HLA-B*58:01	8	16	9	NMQKARELW	0.32	-0.0216
HLA-B*15:02	4	12	9	NIWLEYGQY	0.25	-0.033
HLA-A*26:01	4	12	9	NIWLEYGQY	0.46	-0.033
HLA-A*26:01	48	57	10	ETRKAPGGPM	0.54	-0.037
HLA-B*07:02	16	25	10	RPIFSNRGDF	0.19	-0.078
HLA-B*35:01	4	12	9	HVCEVLLTM	0.29	-0.078
HLA-A*26:01	4	12	9	HVCEVLLTM	0.17	-0.0781
HLA-B*15:02	4	12	9	HVCEVLLTM	0.22	-0.0781
HLA-B*58:01	4	12	9	HVCEVLLTM	0.8	-0.0781
HLA-B*40:01	25	33	9	TEELWLEWL	0.48	-0.084
HLA-B*51:01	22	30	9	FPLTEELWL	0.29	-0.0853
HLA-B*35:01	22	30	9	FPLTEELWL	0.31	-0.0853
HLA-A*26:01	18	26	9	TVALWSRYL	0.91	-0.0989
HLA-B*38:01	20	28	9	KHKLFISGL	0.28	-0.1041
HLA-A*11:01	14	22	9	QAYIDFEMK	0.83	-0.11
HLA-A*68:01	14	22	9	QAYIDFEMK	0.89	-0.11
HLA-B*27:05	22	31	10	WSRYLLAMER	0.74	-0.13
HLA-B*38:01	34	43	10	VDHQVISVTF	0.16	-0.1354
HLA-B*38:01	39	47	9	LHMTKGLAL	0.03	-0.1379
HLA-B*08:01	39	47	9	LHMTKGLAL	0.31	-0.1379
HLA-B*27:05	27	36	10	ARIQLIFERA	0.45	-0.139
HLA-B*38:01	34	42	9	ERALVENCL	0.23	-0.1791
HLA-B*38:01	7	15	9	VHSLFRRQL	0.13	-0.18
HLA-B*44:02	33	42	10	SEDPIPESVI	0.38	-0.18
HLA-A*11:01	25	34	10	ISGLPFSCTK	0.78	-0.18
HLA-B*40:01	33	42	10	SEDPIPESVI	0.15	-0.1816
HLA-B*38:01	33	42	10	SEDPIPESVI	0.75	-0.1816
HLA-A*11:01	26	34	9	SGLPFSCTK	0.5	-0.182
HLA-B*40:01	32	41	10	WSEDPIPESV	0.58	-0.1859
HLA-A*01:01	32	41	10	WSEDPIPESV	0.96	-0.1859
HLA-B*40:01	33	42	10	FERALVENCL	0.74	-0.188
HLA-B*44:02	25	33	9	ADEDDEKEW	0.28	-0.1951
HLA-B*27:05	23	31	9	SRYLLAMER	0.03	-0.2117
HLA-A*31:01	44	52	9	GLALWEAYR	0.75	-0.2539
HLA-B*58:01	24	32	9	LTEELWLEW	0.04	-0.2557
HLA-A*01:01	24	32	9	LTEELWLEW	0.51	-0.2557
HLA-A*68:01	14	22	9	QIRPIFSNR	0.25	-0.268
HLA-A*31:01	14	22	9	QIRPIFSNR	0.01	-0.2687
HLA-A*03:01	14	22	9	QIRPIFSNR	0.54	-0.2687
HLA-B*15:02	21	30	10	HKLFISGLPF	0.8	-0.269
HLA-B*27:05	27	35	9	ARIQLIFER	0.01	-0.2787
HLA-B*15:02	33	41	9	ALSSVGLHM	0.5	-0.285
HLA-A*02:01	33	41	9	ALSSVGLHM	0.47	-0.2856
HLA-B*58:01	32	41	10	RALSSVGLHM	0.82	-0.3029
HLA-B*27:05	12	21	10	RRQLAIPLYD	0.91	-0.311
HLA-A*31:01	10	18	9	RTQLSLLPR	0.03	-0.3327
HLA-A*11:01	10	18	9	RTQLSLLPR	0.15	-0.3327
HLA-A*03:01	10	18	9	RTQLSLLPR	0.32	-0.3327
HLA-B*38:01	49	58	10	TRKAPGGPML	0.55	-0.333
HLA-B*27:05	49	58	10	TRKAPGGPML	0.67	-0.333
HLA-A*31:01	43	52	10	KGLALWEAYR	0.79	-0.415
HLA-A*31:01	13	22	10	VQIRPIFSNR	0.13	-0.4415
HLA-B*40:01	30	39	10	FERALSSVGL	0.25	-0.4485
HLA-B*52:01	29	37	9	IQLIFERAL	0.1	-0.4508
HLA-B*27:05	9	18	10	GRTQLSLLPR	0.18	-0.4529
HLA-B*27:05	11	20	10	FRRQLAIPLY	0.57	-0.4743
HLA-A*02:01	20	28	9	ALWSRYLLA	0.24	-0.4899
HLA-B*15:02	22	30	9	KLFISGLPF	0.35	-0.4966
HLA-B*40:01	29	37	9	YEEWSEDPI	0.83	-0.532
HLA-B*38:01	50	58	9	RKAPGGPML	0.39	-0.561
HLA-B*52:01	50	58	9	RKAPGGPML	0.94	-0.5616
HLA-B*40:01	50	58	9	RKAPGGPML	0.94	-0.5616
HLA-B*08:01	9	17	9	SLFRRQLAI	0.03	-0.5691
HLA-B*52:01	9	17	9	SLFRRQLAI	0.17	-0.5691
HLA-A*02:01	9	17	9	SLFRRQLAI	0.32	-0.5691
HLA-B*27:05	12	20	9	RRQLAIPLY	0.01	-0.6072
HLA-B*18:01	23	31	9	YEWEYDEEE	0.85	-0.6085
HLA-B*38:01	39	48	10	LHMTKGLALW	0.49	-0.68
HLA-B*58:01	39	48	10	LHMTKGLALW	0.63	-0.6851
HLA-B*27:05	31	39	9	ERALSSVGL	0.67	-0.698
HLA-B*38:01	31	39	9	ERALSSVGL	0.23	-0.6984
HLA-B*27:05	11	19	9	FRRQLAIPL	0.46	-0.729
HLA-B*08:01	11	19	9	FRRQLAIPL	0.91	-0.729
HLA-A*24:02	40	48	9	HMTKGLALW	0.83	-0.739
HLA-B*58:01	40	48	9	HMTKGLALW	0.09	-0.7391
HLA-B*52:01	51	59	9	KAPGGPMLL	0.79	-0.748

## Sheet: vaxijen>0.5
allele	start	end	length	peptide	percentile_rank	vaxijen score	toxicity	experimental	mice
HLA-B*58:01	3	12	10	KSKNPDFKVF	0.14	1.9042
HLA-B*18:01	4	12	9	SKNPDFKVF	0.89	1.8506		yes
HLA-B*38:01	4	12	9	SKNPDFKVF	0.61	1.85
HLA-B*44:02	4	12	9	SKNPDFKVF	0.97	1.85
HLA-B*27:05	2	10	9	ARLEKVHSL	0.01	1.8434		yes	yes
HLA-B*08:01	2	10	9	ARLEKVHSL	0.06	1.8434
HLA-B*38:01	2	10	9	ARLEKVHSL	0.1	1.8434
HLA-B*52:01	2	10	9	ARLEKVHSL	0.62	1.8434
HLA-B*27:05	1	10	10	AARLEKVHSL	0.11	1.7202
HLA-B*08:01	1	10	10	AARLEKVHSL	0.11	1.7202
HLA-B*07:02	1	10	10	AARLEKVHSL	0.58	1.7202
HLA-A*31:01	32	40	9	RLARVNEQR	0.09	1.6967
HLA-A*03:01	32	40	9	RLARVNEQR	0.66	1.6967
HLA-A*31:01	5	13	9	KNPDFKVFR	0.42	1.67
HLA-B*27:05	12	21	10	IRNCPWTVAL	0.43	1.6582
HLA-A*01:01	5	14	10	KNPDFKVFRY	0.55	1.6542
HLA-A*31:01	4	13	10	SKNPDFKVFR	0.92	1.65
HLA-B*38:01	21	29	9	MKIGDPARI	0.74	1.636
HLA-B*52:01	21	29	9	MKIGDPARI	0.89	1.636
HLA-B*08:01	21	29	9	GGLEKVRSV	0.7	1.5386		yes	yes
HLA-B*52:01	21	29	9	GGLEKVRSV	0.7	1.538
HLA-A*68:01	2	10	9	DLVLSVHNR	0.22	1.4978
HLA-A*31:01	3	12	10	RLEKVHSLFR	0.25	1.49		yes
HLA-A*03:01	3	12	10	RLEKVHSLFR	0.59	1.49
HLA-B*52:01	18	26	9	GQKGGLEKV	0.47	1.4714		yes
HLA-A*02:01	18	26	9	GQKGGLEKV	0.99	1.4714
HLA-A*03:01	20	29	10	KQKEKAASLK	0.36	1.4433
HLA-B*27:05	29	37	9	KRDMPKVLH	0.25	1.4418
HLA-A*31:01	42	51	10	KAHGTVKDLR	0.56	1.4417
HLA-B*35:01	6	14	9	NPDFKVFRY	0.04	1.4203			yes
HLA-A*01:01	6	14	9	NPDFKVFRY	0.2	1.4203
HLA-B*18:01	6	14	9	NPDFKVFRY	0.33	1.4203
HLA-B*15:02	6	14	9	NPDFKVFRY	0.37	1.4203
HLA-A*26:01	6	14	9	NPDFKVFRY	0.77	1.4203
HLA-B*08:01	6	14	9	NPDFKVFRY	0.98	1.4203
HLA-A*26:01	20	28	9	SNRGDFRGY	0.85	1.3815
HLA-B*58:01	13	22	10	RNCPWTVALW	0.33	1.3665			yes
HLA-B*27:05	31	40	10	TRLARVNEQR	0.63	1.3501
HLA-B*44:02	5	13	9	AEAPRLAEY	0.01	1.3249		yes
HLA-B*18:01	5	13	9	AEAPRLAEY	0.03	1.3249
HLA-A*26:01	5	13	9	AEAPRLAEY	0.31	1.3249
HLA-B*15:02	5	13	9	AEAPRLAEY	0.35	1.3249
HLA-B*40:01	5	13	9	AEAPRLAEY	0.45	1.324
HLA-A*01:01	5	13	9	AEAPRLAEY	0.52	1.324
HLA-A*01:01	22	30	9	RGDFRGYCY	0.28	1.3228
HLA-A*03:01	18	26	9	SIMTRGNAK	0.2	1.3196		yes
HLA-A*11:01	18	26	9	SIMTRGNAK	0.2	1.3196
HLA-A*31:01	1	10	10	KDLVLSVHNR	0.94	1.3124
HLA-B*44:02	5	14	10	AEAPRLAEYQ	0.4	1.306
HLA-B*18:01	35	43	9	EELEEICKA	0.36	1.2884	n
HLA-B*44:02	4	13	10	QAEAPRLAEY	0.04	1.2808		yes
HLA-A*01:01	4	13	10	QAEAPRLAEY	0.12	1.2808
HLA-B*18:01	4	13	10	QAEAPRLAEY	0.31	1.2808
HLA-A*26:01	4	13	10	QAEAPRLAEY	0.31	1.2808
HLA-B*35:01	4	13	10	QAEAPRLAEY	0.57	1.2808
HLA-B*15:02	4	13	10	QAEAPRLAEY	0.35	1.28
HLA-A*68:01	17	26	10	DSIMTRGNAK	0.77	1.279
HLA-A*11:01	16	25	10	GIGQKGGLEK	0.76	1.2706		yes
HLA-A*03:01	16	25	10	GIGQKGGLEK	0.47	1.27
HLA-B*38:01	43	52	10	AHGTVKDLRL	0.31	1.2594
HLA-B*08:01	19	28	10	SKQKEKAASL	0.25	1.2584
HLA-B*08:01	20	28	9	KQKEKAASL	0.05	1.2583			yes
HLA-B*52:01	20	28	9	KQKEKAASL	0.11	1.2583
HLA-B*40:01	20	28	9	KQKEKAASL	0.56	1.258
HLA-B*38:01	20	28	9	KQKEKAASL	0.71	1.258
HLA-A*24:02	3	11	9	RLEKVHSLF	0.36	1.2548		yes
HLA-A*01:01	3	11	9	RLEKVHSLF	0.99	1.2548
HLA-B*58:01	3	11	9	RLEKVHSLF	0.77	1.254
HLA-B*15:02	3	11	9	RLEKVHSLF	0.83	1.254	n
HLA-B*07:02	7	15	9	APRLAEYQA	0.25	1.2269
HLA-B*51:01	51	60	10	IPAAGETQNV	0.62	1.2267
HLA-A*02:01	9	17	9	RLAEYQAYI	0.03	1.2136		yes
HLA-B*52:01	9	17	9	RLAEYQAYI	0.51	1.2136
HLA-A*01:01	19	28	10	FSNRGDFRGY	0.13	1.1908
HLA-B*58:01	19	28	10	FSNRGDFRGY	0.91	1.1908
HLA-B*27:05	2	11	10	ARLEKVHSLF	0.02	1.1807		yes
HLA-B*38:01	2	11	10	ARLEKVHSLF	0.97	1.18
HLA-B*18:01	27	35	9	DEVKAARTR	0.36	1.1757
HLA-A*02:01	48	56	9	HVYDLFEKA	0.65	1.16		yes
HLA-A*26:01	48	56	9	HVYDLFEKA	0.82	1.16
HLA-A*31:01	10	18	9	ALKKKKKIR	0.81	1.1421
HLA-A*68:01	28	36	9	EVKAARTRR	0.26	1.1304
HLA-A*31:01	28	36	9	EVKAARTRR	0.71	1.13
HLA-B*08:01	42	50	9	KAAEKEAAL	0.25	1.1253			yes
HLA-B*07:02	42	50	9	KAAEKEAAL	0.41	1.1253
HLA-B*18:01	25	33	9	EEDEVKAAR	0.54	1.119
HLA-B*15:02	7	16	10	APRLAEYQAY	0.34	1.1186
HLA-B*35:01	7	16	10	APRLAEYQAY	0.22	1.118
HLA-B*27:05	7	16	10	APRLAEYQAY	0.4	1.118
HLA-B*07:02	7	16	10	APRLAEYQAY	0.58	1.118
HLA-B*18:01	35	44	10	EELEEICKAH	0.37	1.116
HLA-B*58:01	14	22	9	NCPWTVALW	0.99	1.116			yes
HLA-A*68:01	1	10	10	QTYGARGKGR	0.27	1.1156		yes
HLA-A*31:01	1	10	10	QTYGARGKGR	0.48	1.1156
HLA-B*38:01	45	53	9	DREHVYDLF	0.36	1.1037
HLA-B*35:01	1	9	9	YPEHVCEVL	0.17	1.0875			yes
HLA-B*51:01	1	9	9	YPEHVCEVL	0.42	1.0875
HLA-B*07:02	1	9	9	YPEHVCEVL	0.59	1.087
HLA-B*27:05	34	42	9	ARVNEQRMK	0.32	1.043
HLA-A*02:01	43	52	10	GLDREHVYDL	0.56	1.041	n
HLA-A*02:01	27	35	9	SLKRDMPKV	0.2	1.0347
HLA-B*27:05	5	13	9	ARGKGRTQL	0.22	1.0195		yes
HLA-B*52:01	52	60	9	IQATDYVEI	0.06	1.0108
HLA-B*38:01	52	60	9	IQATDYVEI	0.69	1.0108
HLA-A*01:01	1	10	10	GVSESDGDEY	0.1	0.9977
HLA-B*27:05	4	13	10	ARAEKKALKK	0.38	0.9889
HLA-B*07:02	4	13	10	GARGKGRTQL	0.61	0.988
HLA-B*27:05	3	12	10	RARAEKKALK	0.4	0.9848
HLA-A*03:01	3	12	10	RARAEKKALK	0.8	0.9848
HLA-A*03:01	5	13	9	RAEKKALKK	0.54	0.9781
HLA-A*11:01	5	13	9	RAEKKALKK	0.62	0.9781
HLA-A*02:01	48	56	9	NVYDYNCHV	0.26	0.9728
HLA-B*52:01	48	56	9	NVYDYNCHV	0.7	0.9728
HLA-B*51:01	48	56	9	NVYDYNCHV	0.8	0.9728
HLA-A*26:01	48	56	9	NVYDYNCHV	0.89	0.9728
HLA-A*68:01	20	28	9	EMKIGDPAR	0.96	0.9698
HLA-B*27:05	4	12	9	ARAEKKALK	0.19	0.9662
HLA-A*02:01	18	26	9	SLEDWDIAV	0.15	0.9538
HLA-A*03:01	51	59	9	RLVTNRAGK	0.17	0.9453		yes
HLA-A*68:01	39	47	9	ESVIQNYNK	0.14	0.9333		yes
HLA-B*58:01	39	47	9	ENCLVPDLW	0.69	0.9311
HLA-B*08:01	7	15	9	NNMQKAREL	0.06	0.9278			yes
HLA-B*15:02	19	27	9	IMTRGNAKY	0.18	0.9267		yes
HLA-A*01:01	19	27	9	IMTRGNAKY	0.67	0.9267
HLA-A*68:01	14	22	9	ELWDSIMTR	0.04	0.9261		yes
HLA-B*27:05	48	56	9	IRYSQYLDR	0.19	0.9261
HLA-A*31:01	14	22	9	ELWDSIMTR	0.36	0.9261		yes
HLA-A*26:01	14	22	9	ELWDSIMTR	0.68	0.9261
HLA-A*11:01	14	22	9	ELWDSIMTR	0.81	0.926
HLA-A*03:01	14	22	9	ELWDSIMTR	0.88	0.926
HLA-A*02:01	2	10	9	LLQAEAPRL	0.19	0.9216	n	yes
HLA-B*58:01	14	22	9	RTEGSLEDW	0.07	0.912
HLA-A*68:01	17	26	10	DSSKELEELR	0.59	0.8865
HLA-B*18:01	35	44	10	DEISMAQDGL	0.78	0.8823
HLA-B*52:01	23	31	9	IGDPARIQL	0.73	0.8695		yes	yes
HLA-B*07:02	23	31	9	IGDPARIQL	0.74	0.8695
HLA-B*38:01	23	31	9	IGDPARIQL	0.88	0.8695
HLA-B*08:01	23	31	9	IGDPARIQL	0.83	0.869
HLA-A*03:01	48	56	9	ALQQLEKYK	0.3	0.8666		yes
HLA-A*11:01	48	56	9	ALQQLEKYK	0.59	0.866
HLA-A*02:01	17	25	9	KMSEIFPLT	0.28	0.8646
HLA-B*15:02	18	27	10	SIMTRGNAKY	0.23	0.8611
HLA-A*26:01	18	27	10	SIMTRGNAKY	0.47	0.8611		yes
HLA-A*01:01	18	27	10	SIMTRGNAKY	0.94	0.861
HLA-A*02:01	25	33	9	TIKENIIKV	0.18	0.8562		yes
HLA-A*26:01	25	33	9	TIKENIIKV	0.49	0.8562
HLA-B*08:01	25	33	9	TIKENIIKV	0.51	0.8562
HLA-B*52:01	25	33	9	TIKENIIKV	0.5	0.856
HLA-B*51:01	25	33	9	TIKENIIKV	0.93	0.856
HLA-B*35:01	48	57	10	NAGFIQATDY	0.98	0.853
HLA-B*18:01	43	51	9	FEKALNAGF	0.08	0.8453
HLA-B*44:02	43	51	9	FEKALNAGF	0.35	0.8453
HLA-B*40:01	43	51	9	FEKALNAGF	0.4	0.8453
HLA-B*18:01	46	54	9	TEAPKMSNA	0.84	0.843
HLA-B*44:02	46	54	9	TEAPKMSNA	0.95	0.843
HLA-B*18:01	19	27	9	SEIFPLTEE	0.95	0.842		yes	yes
HLA-B*15:02	50	58	9	QQLEKYKPY	0.14	0.8326
HLA-B*18:01	50	58	9	QQLEKYKPY	0.42	0.8326
HLA-A*26:01	50	58	9	QQLEKYKPY	0.85	0.8326
HLA-B*44:02	50	58	9	QQLEKYKPY	0.64	0.832
HLA-B*15:02	45	53	9	DLWIRYSQY	0.14	0.8316
HLA-A*26:01	45	53	9	DLWIRYSQY	0.21	0.8316
HLA-B*18:01	45	53	9	DLWIRYSQY	0.75	0.8316
HLA-A*02:01	1	10	10	ALLQAEAPRL	0.41	0.83
HLA-A*24:02	52	60	9	QYLDRQLKV	0.16	0.8296			yes
HLA-B*08:01	52	60	9	QYLDRQLKV	0.98	0.829
HLA-A*26:01	20	28	9	EIFPLTEEL	0.08	0.8218		yes	yes
HLA-B*15:02	20	28	9	EIFPLTEEL	0.63	0.8218
HLA-B*52:01	20	28	9	EIFPLTEEL	0.85	0.8218
HLA-B*51:01	20	28	9	EIFPLTEEL	0.91	0.8218
HLA-B*58:01	24	32	9	ATFAEYEEW	0.01	0.8212		yes	yes
HLA-B*44:02	24	32	9	ATFAEYEEW	0.84	0.8212
HLA-B*35:01	20	28	9	EIFPLTEEL	0.46	0.821
HLA-B*08:01	20	28	9	EIFPLTEEL	0.87	0.821
HLA-B*38:01	13	22	10	ERTEGSLEDW	0.97	0.8137
HLA-A*03:01	42	51	10	KVPEKPETRK	0.21	0.8119
HLA-A*11:01	42	51	10	KVPEKPETRK	0.25	0.8119
HLA-A*03:01	18	27	10	VMKMDGMTIK	0.26	0.8113
HLA-A*11:01	18	27	10	VMKMDGMTIK	0.72	0.8113
HLA-A*31:01	26	35	10	VQKTETRLAR	0.8	0.798
HLA-A*68:01	7	15	9	ELTKVRMAR	0.23	0.7964
HLA-A*31:01	7	15	9	ELTKVRMAR	0.98	0.7964
HLA-B*07:02	22	30	9	RPSAAAPQA	0.22	0.7922
HLA-B*38:01	36	44	9	LKQEVEERF	0.6	0.7896
HLA-A*11:01	26	34	9	ASLKRDMPK	0.13	0.785
HLA-A*03:01	26	34	9	ASLKRDMPK	0.34	0.785
HLA-B*08:01	9	17	9	KALKKKKKI	0.89	0.7839			yes
HLA-B*52:01	9	17	9	KALKKKKKI	0.89	0.7839
HLA-B*38:01	14	22	9	FKQDSSKEL	0.5	0.7818
HLA-B*40:01	38	47	10	IERLEEQLSI	0.55	0.7764
HLA-B*18:01	31	39	9	VEFKEEKSA	0.58	0.7764		yes
HLA-B*40:01	31	39	9	VEFKEEKSA	0.91	0.7764
HLA-B*52:01	38	47	10	IERLEEQLSI	0.95	0.7764
HLA-B*27:05	38	47	10	IERLEEQLSI	0.98	0.776
HLA-B*52:01	51	60	10	SQYLDRQLKV	0.15	0.7711			yes
HLA-A*24:02	51	60	10	SQYLDRQLKV	0.94	0.7711
HLA-A*02:01	51	60	10	SQYLDRQLKV	0.86	0.771
HLA-B*38:01	33	41	9	LHDEISMAQ	0.82	0.77
HLA-A*01:01	2	11	10	VSESDGDEYA	0.69	0.7692
HLA-B*40:01	19	28	10	SEIFPLTEEL	0.02	0.764		yes	yes
HLA-B*44:02	19	28	10	SEIFPLTEEL	0.22	0.764
HLA-B*18:01	19	28	10	SEIFPLTEEL	0.57	0.764
HLA-B*38:01	19	28	10	SEIFPLTEEL	0.98	0.764
HLA-B*38:01	16	24	9	QKMSEIFPL	0.39	0.7589
HLA-B*44:02	42	51	10	TFEKALNAGF	0.52	0.7527
HLA-A*31:01	35	43	9	YLKQEVEER	0.64	0.752		yes
HLA-A*11:01	25	34	10	AASLKRDMPK	0.85	0.749
HLA-B*07:02	3	11	9	RARAEKKAL	0.09	0.7428
HLA-B*08:01	3	11	9	RARAEKKAL	0.62	0.742
HLA-A*68:01	24	32	9	IAVQKTETR	0.5	0.74
HLA-A*31:01	24	32	9	IAVQKTETR	0.82	0.74
HLA-B*40:01	6	14	9	VEYENESQA	0.76	0.7396		yes
HLA-B*18:01	6	14	9	VEYENESQA	0.57	0.739
HLA-A*01:01	2	10	9	VSESDGDEY	0.02	0.7325
HLA-B*07:02	10	18	9	KVRMARQKM	0.24	0.7299
HLA-A*68:01	12	20	9	YSVGGIGQK	0.27	0.7295		yes
HLA-A*11:01	12	20	9	YSVGGIGQK	0.29	0.7295
HLA-A*03:01	12	20	9	YSVGGIGQK	0.73	0.729
HLA-B*40:01	34	42	9	KEEKSALQA	0.96	0.725		yes
HLA-A*31:01	42	50	9	KVPEKPETR	0.09	0.7235
HLA-A*11:01	42	50	9	KVPEKPETR	0.67	0.7235
HLA-A*68:01	42	50	9	KVPEKPETR	0.69	0.7235
HLA-A*68:01	23	32	10	DIAVQKTETR	0.31	0.7207
HLA-B*15:02	21	29	9	DMEATFAEY	0.05	0.714
HLA-A*01:01	21	29	9	DMEATFAEY	0.18	0.714
HLA-A*26:01	21	29	9	DMEATFAEY	0.27	0.714
HLA-B*35:01	21	29	9	DMEATFAEY	0.34	0.714
HLA-B*18:01	21	29	9	DMEATFAEY	0.78	0.714
HLA-A*02:01	25	34	10	YLLAMERHGV	0.69	0.712
HLA-B*15:02	39	47	9	SSKDSITVF	0.14	0.705		yes	yes
HLA-A*26:01	39	47	9	SSKDSITVF	0.19	0.705
HLA-B*58:01	39	47	9	SSKDSITVF	0.24	0.705
HLA-B*52:01	39	47	9	SSKDSITVF	0.37	0.705
HLA-B*35:01	39	47	9	SSKDSITVF	0.38	0.705
HLA-B*38:01	35	44	10	VLHDSSKDSI	0.19	0.6974		yes
HLA-B*40:01	20	28	9	KELEELRAA	0.61	0.693		yes
HLA-B*44:02	20	28	9	KELEELRAA	0.76	0.693
HLA-B*52:01	18	26	9	VMKMDGMTI	0.31	0.6912
HLA-A*31:01	1	9	9	ALLQAEAPR	0.92	0.6876
HLA-A*24:02	15	23	9	AYIDFEMKI	0.04	0.6826		yes
HLA-B*38:01	15	23	9	AYIDFEMKI	0.81	0.6826
HLA-B*52:01	15	23	9	AYIDFEMKI	0.4	0.682			yes
HLA-B*18:01	36	44	9	LEIERLEEQ	0.82	0.6809
HLA-A*11:01	24	32	9	MTIKENIIK	0.15	0.6801
HLA-A*68:01	24	32	9	MTIKENIIK	0.22	0.6801
HLA-A*03:01	24	32	9	MTIKENIIK	0.66	0.6801
HLA-B*08:01	45	54	10	DLWIRYSQYL	0.84	0.6796
HLA-B*40:01	34	43	10	KEEKSALQAL	0.08	0.679		yes
HLA-B*44:02	34	43	10	KEEKSALQAL	0.66	0.679
HLA-B*40:01	31	40	10	VEFKEEKSAL	0.06	0.6783		yes
HLA-B*18:01	31	40	10	VEFKEEKSAL	0.57	0.6783
HLA-B*44:02	31	40	10	VEFKEEKSAL	0.7	0.6783
HLA-A*03:01	11	20	10	RVDFKQDSSK	0.07	0.6748
HLA-A*11:01	11	20	10	RVDFKQDSSK	0.28	0.6748
HLA-B*44:02	38	47	10	VENCLVPDLW	0.11	0.6726
HLA-B*52:01	11	19	9	KARELWDSI	0.62	0.672		yes	yes
HLA-B*15:02	21	29	9	ELEELRAAF	0.14	0.671
HLA-A*26:01	21	29	9	ELEELRAAF	0.38	0.671
HLA-B*35:01	21	29	9	ELEELRAAF	0.67	0.671
HLA-B*08:01	21	29	9	ELEELRAAF	0.83	0.671
HLA-A*03:01	47	56	10	KALQQLEKYK	0.59	0.6689		yes
HLA-A*11:01	47	56	10	KALQQLEKYK	0.87	0.6689
HLA-A*11:01	11	20	10	QYSVGGIGQK	0.91	0.6651		yes
HLA-B*18:01	19	27	9	FEMKIGDPA	0.82	0.662
HLA-B*35:01	42	50	9	DGLDREHVY	0.25	0.6616
HLA-B*18:01	42	50	9	DGLDREHVY	0.57	0.6616
HLA-B*15:02	42	50	9	DGLDREHVY	0.59	0.6616
HLA-A*02:01	33	41	9	GVDHQVISV	0.14	0.657
HLA-B*58:01	23	32	10	EATFAEYEEW	0.34	0.6552
HLA-B*07:02	48	56	9	APKMSNADF	0.07	0.6473		yes	yes
HLA-B*35:01	48	56	9	APKMSNADF	0.54	0.6473
HLA-B*15:02	48	56	9	APKMSNADF	0.98	0.647
HLA-B*07:02	42	51	10	APAATEAPKM	0.22	0.6448		yes	yes
HLA-B*58:01	24	33	10	ATFAEYEEWS	0.94	0.6371
HLA-B*40:01	38	46	9	VENCLVPDL	0.36	0.6359
HLA-B*07:02	4	13	10	AGPAGKCAAV	0.61	0.631
HLA-B*58:01	51	60	10	MSNADFAKLF	0.3	0.6299		yes
HLA-B*15:02	27	35	9	AAFTRALEY	0.03	0.6293		yes
HLA-B*35:01	27	35	9	AAFTRALEY	0.04	0.6293
HLA-A*01:01	27	35	9	AAFTRALEY	0.19	0.6293
HLA-A*11:01	27	35	9	AAFTRALEY	0.21	0.6293
HLA-A*26:01	27	35	9	AAFTRALEY	0.21	0.6293
HLA-A*03:01	27	35	9	AAFTRALEY	0.35	0.6293
HLA-B*18:01	27	35	9	AAFTRALEY	0.39	0.6293
HLA-B*52:01	27	35	9	AAFTRALEY	0.56	0.6293
HLA-A*31:01	32	41	10	ARTRRKVLSR	0.46	0.6272
HLA-B*27:05	32	41	10	ARTRRKVLSR	0.63	0.6272
HLA-B*08:01	13	21	9	MARQKMSEI	0.06	0.6237
HLA-B*07:02	13	21	9	MARQKMSEI	0.6	0.623
HLA-B*58:01	27	35	9	AAFTRALEY	0.41	0.62
HLA-B*52:01	13	21	9	MARQKMSEI	0.43	0.62
HLA-B*51:01	13	21	9	MARQKMSEI	0.45	0.62
HLA-A*01:01	20	29	10	YDMEATFAEY	0.25	0.6183
HLA-B*15:02	20	29	10	YDMEATFAEY	0.43	0.6183
HLA-B*18:01	20	29	10	YDMEATFAEY	0.67	0.618
HLA-B*52:01	10	18	9	KVFRYSTSL	0.12	0.6163
HLA-B*07:02	10	18	9	KVFRYSTSL	0.52	0.6163
HLA-B*08:01	10	18	9	KVFRYSTSL	0.64	0.6163			yes
HLA-B*44:02	14	22	9	AESKAGPKA	0.46	0.6142
HLA-B*40:01	14	22	9	AESKAGPKA	0.57	0.6142
HLA-A*02:01	10	18	9	KVFRYSTSL	0.46	0.61			yes
HLA-B*44:02	44	52	9	AEKEAALVQ	0.93	0.608
HLA-B*40:01	3	12	10	SESDGDEYAM	0.2	0.6073
HLA-B*18:01	3	12	10	SESDGDEYAM	0.61	0.6073
HLA-B*44:02	3	12	10	SESDGDEYAM	0.61	0.6073
HLA-A*11:01	29	37	9	FTRALEYLK	0.79	0.6061
HLA-A*68:01	29	37	9	FTRALEYLK	0.38	0.606
HLA-A*03:01	29	37	9	FTRALEYLK	0.99	0.606
HLA-A*11:01	50	59	10	YSQYLDRQLK	0.89	0.5986
HLA-B*18:01	35	43	9	EEKSALQAL	0.04	0.5961		yes
HLA-B*44:02	35	43	9	EEKSALQAL	0.1	0.5961
HLA-B*40:01	35	43	9	EEKSALQAL	0.13	0.5961
HLA-B*08:01	35	43	9	EEKSALQAL	0.88	0.5961
HLA-A*11:01	12	20	9	SQASQAVMK	0.08	0.5924
HLA-A*03:01	12	20	9	SQASQAVMK	0.26	0.5924
HLA-B*07:02	16	24	9	LPRALQRPS	0.94	0.592		yes
HLA-B*27:05	12	21	10	FRYSTSLEKH	0.52	0.5907
HLA-B*35:01	4	12	9	ESDGDEYAM	0.52	0.5875
HLA-A*01:01	4	12	9	ESDGDEYAM	0.55	0.5875
HLA-B*27:05	2	10	9	LRLEGELTK	0.09	0.583
HLA-B*44:02	11	19	9	AEYQAYIDF	0.08	0.5766
HLA-B*18:01	11	19	9	AEYQAYIDF	0.11	0.5766
HLA-B*40:01	11	19	9	AEYQAYIDF	0.13	0.5766
HLA-B*07:02	28	37	10	LPFSCTKEEL	0.36	0.5763		yes	yes
HLA-B*35:01	28	37	10	LPFSCTKEEL	0.6	0.5763
HLA-B*51:01	28	37	10	LPFSCTKEEL	0.63	0.5763
HLA-B*52:01	11	19	9	AEYQAYIDF	0.94	0.576
HLA-B*40:01	10	18	9	GEVVQIRPI	0.35	0.5738
HLA-B*44:02	10	18	9	GEVVQIRPI	0.55	0.5738
HLA-A*31:01	18	26	9	SSKELEELR	0.22	0.5734
HLA-A*68:01	18	26	9	SSKELEELR	0.28	0.5734
HLA-B*27:05	12	20	9	FRYSTSLEK	0.06	0.5713
HLA-A*68:01	33	41	9	VAISNPPQR	0.25	0.5691
HLA-A*11:01	33	41	9	VAISNPPQR	0.71	0.5691
HLA-B*27:05	11	20	10	VFRYSTSLEK	0.29	0.5675
HLA-A*68:01	8	17	10	SASEPEAESK	0.69	0.5671		yes
HLA-A*11:01	8	17	10	SASEPEAESK	0.5	0.567
HLA-B*15:02	35	44	10	YLKQEVEERF	0.59	0.567		yes
HLA-B*27:05	1	10	10	LLRLEGELTK	0.43	0.5653
HLA-A*03:01	1	10	10	LLRLEGELTK	0.48	0.5653
HLA-B*58:01	47	55	9	KALQQLEKY	0.08	0.5621		yes
HLA-B*35:01	47	55	9	KALQQLEKY	0.55	0.5621
HLA-A*01:01	47	55	9	KALQQLEKY	0.74	0.5621
HLA-B*15:02	47	55	9	KALQQLEKY	0.9	0.562
HLA-A*31:01	33	41	9	RTRRKVLSR	0.01	0.5605
HLA-A*03:01	33	41	9	RTRRKVLSR	0.18	0.5605
HLA-A*68:01	11	20	10	ESQASQAVMK	0.22	0.5604
HLA-A*01:01	14	23	10	SSAESSPGEY	0.04	0.5602		yes
HLA-A*26:01	14	23	10	SSAESSPGEY	0.39	0.5602
HLA-B*35:01	14	23	10	SSAESSPGEY	0.67	0.5602
HLA-A*31:01	33	41	9	VAISNPPQR	0.38	0.56
HLA-B*15:02	14	23	10	SSAESSPGEY	0.58	0.56
HLA-A*11:01	33	41	9	RTRRKVLSR	0.81	0.56
HLA-A*11:01	9	17	9	ASEPEAESK	0.59	0.558		yes
HLA-A*02:01	26	34	9	LLAMERHGV	0.73	0.55
HLA-B*07:02	16	25	10	LPRALQRPSA	0.49	0.5459		yes
HLA-B*44:02	9	18	10	ENESQASQAV	0.94	0.544
HLA-A*68:01	7	16	10	EACGEVVQIR	0.22	0.5412
HLA-B*40:01	30	39	10	LEWLHDEISM	0.69	0.5328
HLA-B*58:01	20	29	10	EIFPLTEELW	0.3	0.5272		yes
HLA-A*26:01	20	29	10	EIFPLTEELW	0.44	0.5272
HLA-A*24:02	20	29	10	EIFPLTEELW	0.77	0.527
HLA-B*08:01	18	26	9	RALQRPSAA	0.32	0.5258		yes
HLA-B*07:02	18	26	9	RALQRPSAA	0.89	0.52
HLA-B*58:01	26	35	10	RAAFTRALEY	0.76	0.5162
HLA-A*01:01	26	35	10	RAAFTRALEY	0.54	0.516
HLA-B*15:02	26	35	10	RAAFTRALEY	0.84	0.516
HLA-A*24:02	43	52	10	QNYNKALQQL	0.31	0.5048		yes	yes
HLA-A*68:01	36	45	10	HQVISVTFEK	0.14	0.5033
HLA-A*11:01	36	45	10	HQVISVTFEK	0.19	0.5033
HLA-A*03:01	36	45	10	HQVISVTFEK	0.41	0.503
HLA-B*58:01	37	45	9	KSALQALEM	0.42	0.5			yes

## Sheet: Exp OR mice = yes
allele	start	end	length	peptide	experimental	mice	percentile_rank	vaxijen score
HLA-B*27:05	2	10	9	ARLEKVHSL	yes	yes	0.01	1.8434
HLA-B*44:02	5	13	9	AEAPRLAEY	yes		0.01	1.3249
HLA-B*58:01	24	32	9	ATFAEYEEW	yes	yes	0.01	0.8212
HLA-B*27:05	2	11	10	ARLEKVHSLF	yes		0.02	1.1807
HLA-B*40:01	19	28	10	SEIFPLTEEL	yes	yes	0.02	0.764
HLA-A*02:01	9	17	9	RLAEYQAYI	yes		0.03	1.2136
HLA-B*15:02	27	35	9	AAFTRALEY	yes		0.03	0.6293
HLA-B*35:01	6	14	9	NPDFKVFRY		yes	0.04	1.4203
HLA-B*44:02	4	13	10	QAEAPRLAEY	yes		0.04	1.2808
HLA-A*68:01	14	22	9	ELWDSIMTR	yes		0.04	0.9261
HLA-A*24:02	15	23	9	AYIDFEMKI	yes		0.04	0.6826
HLA-B*18:01	35	43	9	EEKSALQAL	yes		0.04	0.5961
HLA-A*01:01	14	23	10	SSAESSPGEY	yes		0.04	0.5602
HLA-B*08:01	20	28	9	KQKEKAASL		yes	0.05	1.2583
HLA-B*08:01	7	15	9	NNMQKAREL		yes	0.06	0.9278
HLA-B*40:01	31	40	10	VEFKEEKSAL	yes		0.06	0.6783
HLA-B*07:02	48	56	9	APKMSNADF	yes	yes	0.07	0.6473
HLA-A*26:01	20	28	9	EIFPLTEEL	yes	yes	0.08	0.8218
HLA-B*40:01	34	43	10	KEEKSALQAL	yes		0.08	0.679
HLA-B*58:01	47	55	9	KALQQLEKY	yes		0.08	0.5621
HLA-A*68:01	39	47	9	ESVIQNYNK	yes		0.14	0.9333
HLA-B*15:02	39	47	9	SSKDSITVF	yes	yes	0.14	0.705
HLA-B*52:01	51	60	10	SQYLDRQLKV		yes	0.15	0.7711
HLA-A*24:02	52	60	9	QYLDRQLKV		yes	0.16	0.8296
HLA-B*35:01	1	9	9	YPEHVCEVL		yes	0.17	1.0875
HLA-A*03:01	51	59	9	RLVTNRAGK	yes		0.17	0.9453
HLA-B*15:02	19	27	9	IMTRGNAKY	yes		0.18	0.9267
HLA-A*02:01	25	33	9	TIKENIIKV	yes		0.18	0.8562
HLA-A*02:01	2	10	9	LLQAEAPRL	yes		0.19	0.9216
HLA-B*38:01	35	44	10	VLHDSSKDSI	yes		0.19	0.6974
HLA-A*03:01	18	26	9	SIMTRGNAK	yes		0.2	1.3196
HLA-B*27:05	5	13	9	ARGKGRTQL	yes		0.22	1.0195
HLA-B*07:02	42	51	10	APAATEAPKM	yes	yes	0.22	0.6448
HLA-A*31:01	3	12	10	RLEKVHSLFR	yes		0.25	1.49
HLA-B*08:01	42	50	9	KAAEKEAAL		yes	0.25	1.1253
HLA-A*68:01	1	10	10	QTYGARGKGR	yes		0.27	1.1156
HLA-A*68:01	12	20	9	YSVGGIGQK	yes		0.27	0.7295
HLA-A*03:01	48	56	9	ALQQLEKYK	yes		0.3	0.8666
HLA-B*58:01	51	60	10	MSNADFAKLF	yes		0.3	0.6299
HLA-B*58:01	20	29	10	EIFPLTEELW	yes		0.3	0.5272
HLA-A*24:02	43	52	10	QNYNKALQQL	yes	yes	0.31	0.5048
HLA-B*08:01	18	26	9	RALQRPSAA	yes		0.32	0.5258
HLA-B*58:01	13	22	10	RNCPWTVALW		yes	0.33	1.3665
HLA-A*24:02	3	11	9	RLEKVHSLF	yes		0.36	1.2548
HLA-A*31:01	14	22	9	ELWDSIMTR	yes		0.36	0.9261
HLA-B*07:02	28	37	10	LPFSCTKEEL	yes	yes	0.36	0.5763
HLA-B*52:01	15	23	9	AYIDFEMKI		yes	0.4	0.682
HLA-B*58:01	37	45	9	KSALQALEM		yes	0.42	0.5
HLA-A*02:01	10	18	9	KVFRYSTSL		yes	0.46	0.61
HLA-B*52:01	18	26	9	GQKGGLEKV	yes		0.47	1.4714
HLA-A*26:01	18	27	10	SIMTRGNAKY	yes		0.47	0.8611
HLA-B*07:02	16	25	10	LPRALQRPSA	yes		0.49	0.5459
HLA-B*18:01	31	39	9	VEFKEEKSA	yes		0.58	0.7764
HLA-A*03:01	47	56	10	KALQQLEKYK	yes		0.59	0.6689
HLA-B*15:02	35	44	10	YLKQEVEERF	yes		0.59	0.567
HLA-A*11:01	9	17	9	ASEPEAESK	yes		0.59	0.558
HLA-B*40:01	20	28	9	KELEELRAA	yes		0.61	0.693
HLA-B*52:01	11	19	9	KARELWDSI	yes	yes	0.62	0.672
HLA-A*31:01	35	43	9	YLKQEVEER	yes		0.64	0.752
HLA-B*08:01	10	18	9	KVFRYSTSL		yes	0.64	0.6163
HLA-A*02:01	48	56	9	HVYDLFEKA	yes		0.65	1.16
HLA-A*68:01	8	17	10	SASEPEAESK	yes		0.69	0.5671
HLA-B*08:01	21	29	9	GGLEKVRSV	yes	yes	0.7	1.5386
HLA-B*52:01	23	31	9	IGDPARIQL	yes	yes	0.73	0.8695
HLA-A*11:01	16	25	10	GIGQKGGLEK	yes		0.76	1.2706
HLA-B*40:01	6	14	9	VEYENESQA	yes		0.76	0.7396
HLA-B*18:01	4	12	9	SKNPDFKVF	yes		0.89	1.8506
HLA-B*08:01	9	17	9	KALKKKKKI		yes	0.89	0.7839
HLA-A*11:01	11	20	10	QYSVGGIGQK	yes		0.91	0.6651
HLA-B*07:02	16	24	9	LPRALQRPS	yes		0.94	0.592
HLA-B*18:01	19	27	9	SEIFPLTEE	yes	yes	0.95	0.842
HLA-B*40:01	34	42	9	KEEKSALQA	yes		0.96	0.725
HLA-B*58:01	14	22	9	NCPWTVALW		yes	0.99	1.116

## Sheet: docking
allele	start	length	end	percentile_rank	vaxijen score	experimental	mice	peptide	Docking (HLA-A0201)	Docking(HLA-B3501)	Docking(H2-Kd)	Docking (H2-Ld)	Docking(H2-Dd)
HLA-B*27:05	2	9	10	0.01	1.8434	yes	yes	ARLEKVHSL	-188.837	-194.072	-184.537	-233.911	-181.548
HLA-B*44:02	5	9	13	0.01	1.3249	yes	no	AEAPRLAEY	-205.41	-216.152	-183.289	-237.738	-213.408
HLA-B*58:01	24	9	32	0.01	0.8212	yes	yes	ATFAEYEEW	-221.995	-201.931	-219.985	-245.655	-188.485
HLA-A*02:01	9	9	17	0.03	1.2136	yes	no	RLAEYQAYI	-244.719	-214.617	-220.832	-234.478	-214.257
HLA-B*15:02	27	9	35	0.03	0.6293	yes	no	AAFTRALEY	-222.408	-215.246	-225.452	-254.988	-204.619
HLA-B*35:01	6	9	14	0.04	1.4203	no	yes	NPDFKVFRY	-260.257	-238.174	-205.323	-303.361	-200.887
HLA-A*68:01	14	9	22	0.04	0.9261	yes	no	ELWDSIMTR	-216.753	-208.374	-205.752	-223.127	-192.256
HLA-A*24:02	15	9	23	0.04	0.6826	yes	yes	AYIDFEMKI	-231.663	-223.532	-187.928	-258.985	-196.523
HLA-B*18:01	35	9	43	0.04	0.5961	yes	no	EEKSALQAL	-164.697	-164.352	-148.164	-178.866	-153.594
HLA-A*01:01	14	10	23	0.04	0.5602	yes	no	SSAESSPGEY	-199.793	-190.837	-187.546	-216.372	-180.279
HLA-B*08:01	20	9	28	0.05	1.2583	no	yes	KQKEKAASL	-165.286	-167.743	-133.474	-187.342	-163.988
HLA-B*08:01	7	9	15	0.06	0.9278	no	yes	NNMQKAREL	-193.045	-188.647	-172.933	-232.744	-179.142
HLA-B*40:01	31	10	40	0.06	0.6783	yes	no	VEFKEEKSAL	-169.918	-170.764	-145.227	-182.403	-159.97
HLA-B*07:02	48	9	56	0.07	0.6473	yes	yes	APKMSNADF	-224.198	-212.941	-227.558	-225.445	-189.313
HLA-B*58:01	47	9	55	0.08	0.5621	yes	no	KALQQLEKY	-198.491	-208.684	-171.999	-212.263	-156.329
HLA-A*68:01	39	9	47	0.14	0.9333	yes	no	ESVIQNYNK	-207.186	-209.406	-202.587	-214.152	-182.029
HLA-B*15:02	39	9	47	0.14	0.705	yes	yes	SSKDSITVF	-214.548	-215.589	-195.671	-201.398	-156.646
HLA-B*52:01	51	10	60	0.15	0.7711	no	yes	SQYLDRQLKV	-202.267	-178.037	-189.864	-202.36	-187.437
HLA-B*35:01	1	9	9	0.17	1.0875	no	yes	YPEHVCEVL	-249.004	-215.23	-222.621	-246.666	-203.525
HLA-A*03:01	51	9	59	0.17	0.9453	yes	no	RLVTNRAGK	-222.011	-208.661	-200.438	-215.642	-209.867
HLA-B*15:02	19	9	27	0.18	0.9267	yes	no	IMTRGNAKY	-233.103	-218.175	-251.225	-245.518	-219.83
HLA-A*02:01	25	9	33	0.18	0.8562	yes	no	TIKENIIKV	-172.91	-173.552	-182.25	-188.583	-143.673
HLA-A*02:01	2	9	10	0.19	0.9216	yes	no	LLQAEAPRL	-202.563	-190.509	-225.562	-220.405	-183.046
HLA-B*38:01	35	10	44	0.19	0.6974	yes	no	VLHDSSKDSI	-225.048	-183.019	-201.769	-208.415	-173.267
HLA-A*03:01	18	9	26	0.2	1.3196	yes	no	SIMTRGNAK	-224.21	-201.395	-204.857	-221.746	-193.077
HLA-B*27:05	5	9	13	0.22	1.0195	yes	no	ARGKGRTQL	-199.325	-190.767	-196.251	-221.208	-191.965
HLA-B*07:02	42	10	51	0.22	0.6448	yes	yes	APAATEAPKM	-182.976	-196.604	-178.389	-227.182	-151.973
HLA-A*31:01	3	10	12	0.25	1.49	yes	no	RLEKVHSLFR	-237.771	-206.322	-222.85	-210.332	-202.376
HLA-B*08:01	42	9	50	0.25	1.1253	no	yes	KAAEKEAAL	-152.443	-155.702	-119.441	-162.502	-129.456
HLA-A*68:01	1	10	10	0.27	1.1156	yes	no	QTYGARGKGR	-237.881	-205.395	-208.816	-238.493	-213.361
HLA-A*68:01	12	9	20	0.27	0.7295	yes	no	YSVGGIGQK	-219.006	-218.083	-198.695	-222.163	-199.389
HLA-A*03:01	48	9	56	0.3	0.8666	yes	no	ALQQLEKYK	-190.705	-194.41	-171.309	-229.371	-160.502
HLA-B*58:01	51	10	60	0.3	0.6299	yes	no	MSNADFAKLF	-233.471	-214.39	-198.616	-232.291	-188.631
HLA-A*24:02	43	10	52	0.31	0.5048	yes	yes	QNYNKALQQL	-221.213	-205.495	-184.496	-231.993	-177.292
HLA-B*08:01	18	9	26	0.32	0.5258	yes	no	RALQRPSAA	-236.53	-206706	-230.898	-240.911	-193.195
HLA-B*58:01	13	10	22	0.33	1.3665	no	yes	RNCPWTVALW	-273.344	-278.704	-237.68	-309.024	-252.758
HLA-B*07:02	28	10	37	0.36	0.5763	yes	yes	LPFSCTKEEL	-206.445	-201.451	-190.619	-249.011	-191.747
HLA-B*58:01	37	9	45	0.42	0.5	no	yes	KSALQALEM	-182.097	-179.07	-156.853	-203.984	-170.234
HLA-A*02:01	10	9	18	0.46	0.61	no	yes	KVFRYSTSL	-248.471	-230.606	-216.87	-296.028	-217.194
HLA-B*52:01	18	9	26	0.47	1.4714	yes	no	GQKGGLEKV	-167.244	-178.705	-163.527	-181.025	-143.419
HLA-B*07:02	16	10	25	0.49	0.5459	yes	no	LPRALQRPSA	-208.869	-187.142	-198.981	-216.736	-183.909
HLA-B*15:02	35	10	44	0.59	0.567	yes	no	YLKQEVEERF	-197.915	-187.329	-172.708	-208.266	-175.761
HLA-A*11:01	9	9	17	0.59	0.558	yes	no	ASEPEAESK	-163.929	-163.468	-151.43	-157.816	-134.292
HLA-B*40:01	20	9	28	0.61	0.693	yes	no	KELEELRAA	-167.337	-152.385	-135.051	-181.767	-152.483
HLA-B*52:01	11	9	19	0.62	0.672	yes	yes	KARELWDSI	-225.428	-192.971	-176.291	-219.751	-189.64
HLA-A*02:01	48	9	56	0.65	1.16	yes	no	HVYDLFEKA	-218.606	-211.824	-213.619	-255.38	-200.827
HLA-B*08:01	21	9	29	0.7	1.5386	yes	yes	GGLEKVRSV	-179.534	-176.772	-176.642	-191.038	-143.367
HLA-B*52:01	23	9	31	0.73	0.8695	yes	yes	IGDPARIQL	-202.25	-198.551	-177.969	-229.862	-174.775
HLA-A*11:01	16	10	25	0.76	1.2706	yes	no	GIGQKGGLEK	-168.18	-170.54	-158.512	-207.407	-142.043
HLA-B*40:01	6	9	14	0.76	0.7396	yes	no	VEYENESQA	-183.882	-169.122	-165.587	-205.783	-168.378
HLA-B*18:01	4	9	12	0.89	1.8506	yes	no	SKNPDFKVF	-222.694	-214.695	-217.793	-245.133	-184.349
HLA-B*08:01	9	9	17	0.89	0.7839	no	yes	KALKKKKKI	-156.91	-153.293	-159.217	-168.98	-135.493
HLA-B*18:01	19	9	27	0.95	0.842	yes	yes	SEIFPLTEE	-187.653	-173.927	-190.943	-227.561	-185.772
HLA-B*40:01	34	9	42	0.96	0.725	yes	no	KEEKSALQA	-159.495	-144.737	-128.256	-171.177	-141.397

## Sheet: prediction
allele	start	length	end	percentile_rank	vaxijen score	experimental	mice	peptide	Docking (HLA-A0201)	Docking(HLA-B3501)	Docking(H2-Kd)	Docking (H2-Ld)	Docking(H2-Dd)
HLA-B*27:05	2	9	10	0.01	1.8434	yes	yes	ARLEKVHSL	-188.837	-194.072	-184.537	-233.911	-181.548
HLA-B*58:01	24	9	32	0.01	0.8212	yes	yes	ATFAEYEEW	-221.995	-201.931	-219.985	-245.655	-188.485
HLA-B*35:01	6	9	14	0.04	1.4203	no	yes	NPDFKVFRY	-260.257	-238.174	-205.323	-303.361	-200.887
HLA-A*24:02	15	9	23	0.04	0.6826	yes	yes	AYIDFEMKI	-231.663	-223.532	-187.928	-258.985	-196.523
HLA-B*08:01	20	9	28	0.05	1.2583	no	yes	KQKEKAASL	-165.286	-167.743	-133.474	-187.342	-163.988
HLA-B*08:01	7	9	15	0.06	0.9278	no	yes	NNMQKAREL	-193.045	-188.647	-172.933	-232.744	-179.142
HLA-B*07:02	48	9	56	0.07	0.6473	yes	yes	APKMSNADF	-224.198	-212.941	-227.558	-225.445	-189.313
HLA-B*15:02	39	9	47	0.14	0.705	yes	yes	SSKDSITVF	-214.548	-215.589	-195.671	-201.398	-156.646
HLA-B*52:01	51	10	60	0.15	0.7711	no	yes	SQYLDRQLKV	-202.267	-178.037	-189.864	-202.36	-187.437
HLA-B*35:01	1	9	9	0.17	1.0875	no	yes	YPEHVCEVL	-249.004	-215.23	-222.621	-246.666	-203.525
HLA-B*07:02	42	10	51	0.22	0.6448	yes	yes	APAATEAPKM	-182.976	-196.604	-178.389	-227.182	-151.973
HLA-B*08:01	42	9	50	0.25	1.1253	no	yes	KAAEKEAAL	-152.443	-155.702	-119.441	-162.502	-129.456
HLA-A*24:02	43	10	52	0.31	0.5048	yes	yes	QNYNKALQQL	-221.213	-205.495	-184.496	-231.993	-177.292
HLA-B*58:01	13	10	22	0.33	1.3665	no	yes	RNCPWTVALW	-273.344	-278.704	-237.68	-309.024	-252.758
HLA-B*07:02	28	10	37	0.36	0.5763	yes	yes	LPFSCTKEEL	-206.445	-201.451	-190.619	-249.011	-191.747
HLA-B*58:01	37	9	45	0.42	0.5	no	yes	KSALQALEM	-182.097	-179.07	-156.853	-203.984	-170.234
HLA-A*02:01	10	9	18	0.46	0.61	no	yes	KVFRYSTSL	-248.471	-230.606	-216.87	-296.028	-217.194
HLA-B*52:01	11	9	19	0.62	0.672	yes	yes	KARELWDSI	-225.428	-192.971	-176.291	-219.751	-189.64
HLA-B*08:01	21	9	29	0.7	1.5386	yes	yes	GGLEKVRSV	-179.534	-176.772	-176.642	-191.038	-143.367
HLA-B*52:01	23	9	31	0.73	0.8695	yes	yes	IGDPARIQL	-202.25	-198.551	-177.969	-229.862	-174.775
HLA-B*08:01	9	9	17	0.89	0.7839	no	yes	KALKKKKKI	-156.91	-153.293	-159.217	-168.98	-135.493
HLA-B*18:01	19	9	27	0.95	0.842	yes	yes	SEIFPLTEE	-187.653	-173.927	-190.943	-227.561	-185.772

## Sheet: Experimental
allele	start	length	end	percentile_rank	vaxijen score	experimental	mice	peptide	Docking (HLA-A0201)	Docking(HLA-B3501)	Docking(H2-Kd)	Docking (H2-Ld)	Docking(H2-Dd)
HLA-B*27:05	2	9	10	0.01	1.8434	yes	yes	ARLEKVHSL	-188.837	-194.072	-184.537	-233.911	-181.548
HLA-B*44:02	5	9	13	0.01	1.3249	yes	no	AEAPRLAEY	-205.41	-216.152	-183.289	-237.738	-213.408
HLA-B*58:01	24	9	32	0.01	0.8212	yes	yes	ATFAEYEEW	-221.995	-201.931	-219.985	-245.655	-188.485
HLA-A*02:01	9	9	17	0.03	1.2136	yes	no	RLAEYQAYI	-244.719	-214.617	-220.832	-234.478	-214.257
HLA-B*15:02	27	9	35	0.03	0.6293	yes	no	AAFTRALEY	-222.408	-215.246	-225.452	-254.988	-204.619
HLA-A*68:01	14	9	22	0.04	0.9261	yes	no	ELWDSIMTR	-216.753	-208.374	-205.752	-223.127	-192.256
HLA-A*24:02	15	9	23	0.04	0.6826	yes	yes	AYIDFEMKI	-231.663	-223.532	-187.928	-258.985	-196.523
HLA-B*18:01	35	9	43	0.04	0.5961	yes	no	EEKSALQAL	-164.697	-164.352	-148.164	-178.866	-153.594
HLA-A*01:01	14	10	23	0.04	0.5602	yes	no	SSAESSPGEY	-199.793	-190.837	-187.546	-216.372	-180.279
HLA-B*40:01	31	10	40	0.06	0.6783	yes	no	VEFKEEKSAL	-169.918	-170.764	-145.227	-182.403	-159.97
HLA-B*07:02	48	9	56	0.07	0.6473	yes	yes	APKMSNADF	-224.198	-212.941	-227.558	-225.445	-189.313
HLA-B*58:01	47	9	55	0.08	0.5621	yes	no	KALQQLEKY	-198.491	-208.684	-171.999	-212.263	-156.329
HLA-A*68:01	39	9	47	0.14	0.9333	yes	no	ESVIQNYNK	-207.186	-209.406	-202.587	-214.152	-182.029
HLA-B*15:02	39	9	47	0.14	0.705	yes	yes	SSKDSITVF	-214.548	-215.589	-195.671	-201.398	-156.646
HLA-A*03:01	51	9	59	0.17	0.9453	yes	no	RLVTNRAGK	-222.011	-208.661	-200.438	-215.642	-209.867
HLA-B*15:02	19	9	27	0.18	0.9267	yes	no	IMTRGNAKY	-233.103	-218.175	-251.225	-245.518	-219.83
HLA-A*02:01	25	9	33	0.18	0.8562	yes	no	TIKENIIKV	-172.91	-173.552	-182.25	-188.583	-143.673
HLA-A*02:01	2	9	10	0.19	0.9216	yes	no	LLQAEAPRL	-202.563	-190.509	-225.562	-220.405	-183.046
HLA-B*38:01	35	10	44	0.19	0.6974	yes	no	VLHDSSKDSI	-225.048	-183.019	-201.769	-208.415	-173.267
HLA-A*03:01	18	9	26	0.2	1.3196	yes	no	SIMTRGNAK	-224.21	-201.395	-204.857	-221.746	-193.077
HLA-B*27:05	5	9	13	0.22	1.0195	yes	no	ARGKGRTQL	-199.325	-190.767	-196.251	-221.208	-191.965
HLA-B*07:02	42	10	51	0.22	0.6448	yes	yes	APAATEAPKM	-182.976	-196.604	-178.389	-227.182	-151.973
HLA-A*31:01	3	10	12	0.25	1.49	yes	no	RLEKVHSLFR	-237.771	-206.322	-222.85	-210.332	-202.376
HLA-A*68:01	1	10	10	0.27	1.1156	yes	no	QTYGARGKGR	-237.881	-205.395	-208.816	-238.493	-213.361
HLA-A*68:01	12	9	20	0.27	0.7295	yes	no	YSVGGIGQK	-219.006	-218.083	-198.695	-222.163	-199.389
HLA-A*03:01	48	9	56	0.3	0.8666	yes	no	ALQQLEKYK	-190.705	-194.41	-171.309	-229.371	-160.502
HLA-B*58:01	51	10	60	0.3	0.6299	yes	no	MSNADFAKLF	-233.471	-214.39	-198.616	-232.291	-188.631
HLA-A*24:02	43	10	52	0.31	0.5048	yes	yes	QNYNKALQQL	-221.213	-205.495	-184.496	-231.993	-177.292
HLA-B*08:01	18	9	26	0.32	0.5258	yes	no	RALQRPSAA	-236.53	-206706	-230.898	-240.911	-193.195
HLA-B*07:02	28	10	37	0.36	0.5763	yes	yes	LPFSCTKEEL	-206.445	-201.451	-190.619	-249.011	-191.747
HLA-B*52:01	18	9	26	0.47	1.4714	yes	no	GQKGGLEKV	-167.244	-178.705	-163.527	-181.025	-143.419
HLA-B*07:02	16	10	25	0.49	0.5459	yes	no	LPRALQRPSA	-208.869	-187.142	-198.981	-216.736	-183.909
HLA-B*15:02	35	10	44	0.59	0.567	yes	no	YLKQEVEERF	-197.915	-187.329	-172.708	-208.266	-175.761
HLA-A*11:01	9	9	17	0.59	0.558	yes	no	ASEPEAESK	-163.929	-163.468	-151.43	-157.816	-134.292
HLA-B*40:01	20	9	28	0.61	0.693	yes	no	KELEELRAA	-167.337	-152.385	-135.051	-181.767	-152.483
HLA-B*52:01	11	9	19	0.62	0.672	yes	yes	KARELWDSI	-225.428	-192.971	-176.291	-219.751	-189.64
HLA-A*02:01	48	9	56	0.65	1.16	yes	no	HVYDLFEKA	-218.606	-211.824	-213.619	-255.38	-200.827
HLA-B*08:01	21	9	29	0.7	1.5386	yes	yes	GGLEKVRSV	-179.534	-176.772	-176.642	-191.038	-143.367
HLA-B*52:01	23	9	31	0.73	0.8695	yes	yes	IGDPARIQL	-202.25	-198.551	-177.969	-229.862	-174.775
HLA-A*11:01	16	10	25	0.76	1.2706	yes	no	GIGQKGGLEK	-168.18	-170.54	-158.512	-207.407	-142.043
HLA-B*40:01	6	9	14	0.76	0.7396	yes	no	VEYENESQA	-183.882	-169.122	-165.587	-205.783	-168.378
HLA-B*18:01	4	9	12	0.89	1.8506	yes	no	SKNPDFKVF	-222.694	-214.695	-217.793	-245.133	-184.349
HLA-B*18:01	19	9	27	0.95	0.842	yes	yes	SEIFPLTEE	-187.653	-173.927	-190.943	-227.561	-185.772
HLA-B*40:01	34	9	42	0.96	0.725	yes	no	KEEKSALQA	-159.495	-144.737	-128.256	-171.177	-141.397

## Sheet: Prediction_Docking <-200
allele	start	length	end	percentile_rank	vaxijen score	experimental	mice	peptide	Docking (HLA-A0201)	Docking(HLA-B3501)	Docking(H2-Kd)	Docking (H2-Ld)	Docking(H2-Dd)
HLA-B*35:01	6	9	14	0.04	1.4203	no	yes	NPDFKVFRY	-260.257	-238.174	-205.323	-303.361	-200.887
HLA-B*35:01	1	9	9	0.17	1.0875	no	yes	YPEHVCEVL	-249.004	-215.23	-222.621	-246.666	-203.525
HLA-B*58:01	13	10	22	0.33	1.3665	no	yes	RNCPWTVALW	-273.344	-278.704	-237.68	-309.024	-252.758
HLA-A*02:01	10	9	18	0.46	0.61	no	yes	KVFRYSTSL	-248.471	-230.606	-216.87	-296.028	-217.194

## Sheet: Prediction, vaxijen score
allele	start	length	end	percentile_rank	vaxijen score	experimental	mice	peptide	Docking (HLA-A0201)	Docking(HLA-B3501)	Docking(H2-Kd)	Docking (H2-Ld)	Docking(H2-Dd)
HLA-B*35:01	6	9	14	0.04	1.4203	no	yes	NPDFKVFRY	-260.257	-238.174	-205.323	-303.361	-200.887
HLA-B*58:01	13	10	22	0.33	1.3665	no	yes	RNCPWTVALW	-273.344	-278.704	-237.68	-309.024	-252.758
HLA-B*35:01	1	9	9	0.17	1.0875	no	yes	YPEHVCEVL	-249.004	-215.23	-222.621	-246.666	-203.525

## Sheet: experimental, Docking <-200
allele	start	length	end	percentile_rank	vaxijen score	experimental	mice	peptide	Docking (HLA-A0201)	Docking(HLA-B3501)	Docking(H2-Kd)	Docking (H2-Ld)	Docking(H2-Dd)
HLA-A*02:01	9	9	17	0.03	1.2136	yes	no	RLAEYQAYI	-244.719	-214.617	-220.832	-234.478	-214.257
HLA-B*15:02	27	9	35	0.03	0.6293	yes	no	AAFTRALEY	-222.408	-215.246	-225.452	-254.988	-204.619
HLA-A*03:01	51	9	59	0.17	0.9453	yes	no	RLVTNRAGK	-222.011	-208.661	-200.438	-215.642	-209.867
HLA-B*15:02	19	9	27	0.18	0.9267	yes	no	IMTRGNAKY	-233.103	-218.175	-251.225	-245.518	-219.83
HLA-A*31:01	3	10	12	0.25	1.49	yes	no	RLEKVHSLFR	-237.771	-206.322	-222.85	-210.332	-202.376
HLA-A*68:01	1	10	10	0.27	1.1156	yes	no	QTYGARGKGR	-237.881	-205.395	-208.816	-238.493	-213.361
HLA-A*02:01	48	9	56	0.65	1.16	yes	no	HVYDLFEKA	-218.606	-211.824	-213.619	-255.38	-200.827

[truncated: 1 more sheets: Experimental, vaxijen score]
