# Supplementary material for: A bioinformatics pipeline for the design of a SART3-targeted cancer vaccine with enhanced immunogenicity
Source: Genomics Inform. 2026 May 1;24:11. doi: 10.1186/s44342-026-00068-5 (PMC13135266; doi:10.1186/s44342-026-00068-5)
Supplement: Supplementary file 4 — Supplementary Material 4: Supplementary data 4. MHC-II extracted epitopes. [file 44342_2026_68_MOESM4_ESM.xlsx]

## Sheet: Original
MHC-II Binding Prediction Results
-----------
Method used: netmhciipan_el
allele	seq_num	start	end	length	core_peptide	peptide	score	rank
HLA-DQA1*03:03/DQB1*03:01	1	67	80	14	YAMASSAES	GDEYAMASSAESSP	0.2309	0.01
HLA-DQA1*03:03/DQB1*03:01	1	67	81	15	YAMASSAES	GDEYAMASSAESSPG	0.2462	0.01
HLA-DRB1*04:01	1	67	81	15	YAMASSAES	GDEYAMASSAESSPG	0.972	0.01
HLA-DRB1*11:01	1	511	525	15	YYNLERAHG	WLEYYNLERAHGDTQ	0.98	0.01
HLA-DRB1*04:01	1	66	80	15	YAMASSAES	DGDEYAMASSAESSP	0.9646	0.02
HLA-DPA1*02:01/DPB1*05:01	1	165	179	15	HVYDLFEKA	DREHVYDLFEKAVKD	0.2992	0.03
HLA-DRB1*04:01	1	67	80	14	YAMASSAES	GDEYAMASSAESSP	0.9596	0.03
HLA-DQA1*03:03/DQB1*03:01	1	931	944	14	PAAAPAVAA	ENGPAAAPAVAAPA	0.1524	0.04
HLA-DQA1*03:03/DQB1*03:01	1	68	81	14	YAMASSAES	DEYAMASSAESSPG	0.1719	0.04
HLA-DPA1*02:01/DPB1*05:01	1	840	854	15	LAYVEYENE	PKGLAYVEYENESQA	0.2891	0.04
HLA-DRB1*11:01	1	511	524	14	YYNLERAHG	WLEYYNLERAHGDT	0.976	0.04
HLA-DRB1*11:01	1	512	525	14	YYNLERAHG	LEYYNLERAHGDTQ	0.9785	0.04
HLA-DQA1*03:03/DQB1*03:01	1	66	80	15	YAMASSAES	DGDEYAMASSAESSP	0.1968	0.05
HLA-DPA1*02:01/DPB1*05:01	1	840	853	14	LAYVEYENE	PKGLAYVEYENESQ	0.2568	0.05
HLA-DPA1*02:01/DPB1*05:01	1	165	178	14	HVYDLFEKA	DREHVYDLFEKAVK	0.2584	0.05
HLA-DRB1*11:01	1	510	524	15	YYNLERAHG	MWLEYYNLERAHGDT	0.9717	0.05
HLA-DPA1*02:01/DPB1*05:01	1	839	853	15	LAYVEYENE	KPKGLAYVEYENESQ	0.2491	0.06
HLA-DPA1*02:01/DPB1*05:01	1	164	178	15	HVYDLFEKA	LDREHVYDLFEKAVK	0.2259	0.07
HLA-DPA1*02:01/DPB1*05:01	1	395	409	15	VISVTFEKA	DHQVISVTFEKALNA	0.2317	0.07
HLA-DRB1*11:01	1	512	526	15	YYNLERAHG	LEYYNLERAHGDTQH	0.9664	0.07
HLA-DRB1*03:01	1	760	774	15	LEMDRKSVE	LQALEMDRKSVEGRP	0.9667	0.07
HLA-DQA1*03:03/DQB1*03:01	1	931	945	15	PAAAPAVAA	ENGPAAAPAVAAPAA	0.1659	0.08
HLA-DPA1*02:01/DPB1*05:01	1	166	179	14	HVYDLFEKA	REHVYDLFEKAVKD	0.2207	0.08
HLA-DPA1*01:03/DPB1*04:02	1	395	408	14	VISVTFEKA	DHQVISVTFEKALN	0.4637	0.08
HLA-DQA1*01:02/DQB1*06:02	1	933	947	15	AAPAVAAPA	GPAAAPAVAAPAATE	0.8263	0.08
HLA-DRB1*04:01	1	68	81	14	YAMASSAES	DEYAMASSAESSPG	0.9376	0.08
HLA-DRB1*11:01	1	910	924	15	LSLLPRALQ	RTQLSLLPRALQRPS	0.9581	0.08
HLA-DRB1*11:01	1	910	923	14	LSLLPRALQ	RTQLSLLPRALQRP	0.9657	0.08
HLA-DPA1*02:01/DPB1*05:01	1	789	802	14	FRYSTSLEK	FKVFRYSTSLEKHK	0.2139	0.09
HLA-DPA1*01:03/DPB1*04:02	1	395	409	15	VISVTFEKA	DHQVISVTFEKALNA	0.5187	0.09
HLA-DRB1*16:02	1	229	242	14	YREFESAIV	EAYREFESAIVEAA	0.8731	0.09
HLA-DRB1*11:01	1	510	523	14	YYNLERAHG	MWLEYYNLERAHGD	0.9628	0.09
HLA-DQA1*03:03/DQB1*03:01	1	66	79	14	YAMASSAES	DGDEYAMASSAESS	0.1417	0.1
HLA-DQA1*03:03/DQB1*03:01	1	932	945	14	PAAAPAVAA	NGPAAAPAVAAPAA	0.1421	0.1
HLA-DPA1*02:01/DPB1*05:01	1	395	408	14	VISVTFEKA	DHQVISVTFEKALN	0.1927	0.1
HLA-DRB1*03:01	1	760	773	14	LEMDRKSVE	LQALEMDRKSVEGR	0.9476	0.1
HLA-DRB1*16:02	1	228	242	15	YREFESAIV	WEAYREFESAIVEAA	0.8722	0.11
HLA-DRB1*04:01	1	66	79	14	YAMASSAES	DGDEYAMASSAESS	0.9299	0.11
HLA-DRB1*03:01	1	761	774	14	LEMDRKSVE	QALEMDRKSVEGRP	0.9449	0.11
HLA-DQA1*01:02/DQB1*06:02	1	933	946	14	AAPAVAAPA	GPAAAPAVAAPAAT	0.7716	0.12
HLA-DRB1*16:02	1	67	81	15	YAMASSAES	GDEYAMASSAESSPG	0.8412	0.12
HLA-DRB1*16:02	1	228	241	14	YREFESAIV	WEAYREFESAIVEA	0.8434	0.12
HLA-DRB1*03:01	1	759	773	15	LEMDRKSVE	ALQALEMDRKSVEGR	0.948	0.12
HLA-DRB1*11:01	1	909	923	15	LSLLPRALQ	GRTQLSLLPRALQRP	0.9472	0.13
HLA-DQA1*03:03/DQB1*03:01	1	649	662	14	PAAGETQNV	NSIPAAGETQNVEV	0.1138	0.14
HLA-DQA1*03:03/DQB1*03:01	1	933	946	14	AAPAVAAPA	GPAAAPAVAAPAAT	0.1223	0.14
HLA-DPA1*02:01/DPB1*05:01	1	839	852	14	LAYVEYENE	KPKGLAYVEYENES	0.1876	0.14
HLA-DQA1*03:03/DQB1*03:01	1	930	944	15	PAAAPAVAA	AENGPAAAPAVAAPA	0.127	0.15
HLA-DQA1*03:03/DQB1*03:01	1	933	947	15	AAPAVAAPA	GPAAAPAVAAPAATE	0.1369	0.15
HLA-DQA1*03:03/DQB1*03:01	1	68	82	15	YAMASSAES	DEYAMASSAESSPGE	0.1369	0.15
HLA-DQA1*01:02/DQB1*06:02	1	934	947	14	AAPAVAAPA	PAAAPAVAAPAATE	0.7387	0.15
HLA-DRB1*04:01	1	751	764	14	FKEEKSALQ	VEFKEEKSALQALE	0.906	0.15
HLA-DRB1*04:01	1	749	762	14	FKEEKSALQ	CYVEFKEEKSALQA	0.9087	0.15
HLA-DRB1*04:01	1	750	763	14	FKEEKSALQ	YVEFKEEKSALQAL	0.9105	0.15
HLA-DRB1*07:01	1	216	229	14	LHMTKGLAL	SVGLHMTKGLALWE	0.9123	0.15
HLA-DRB1*11:01	1	509	523	15	YYNLERAHG	NMWLEYYNLERAHGD	0.9438	0.15
HLA-DQA1*03:03/DQB1*03:01	1	930	943	14	PAAAPAVAA	AENGPAAAPAVAAP	0.1102	0.16
HLA-DQA1*03:03/DQB1*03:01	1	65	79	15	YAMASSAES	SDGDEYAMASSAESS	0.1259	0.16
HLA-DRB1*11:01	1	911	924	14	LSLLPRALQ	TQLSLLPRALQRPS	0.9369	0.16
HLA-DRB1*07:01	1	216	230	15	LHMTKGLAL	SVGLHMTKGLALWEA	0.8997	0.17
HLA-DRB1*04:01	1	750	764	15	FKEEKSALQ	YVEFKEEKSALQALE	0.9207	0.17
HLA-DRB1*04:01	1	65	79	15	YAMASSAES	SDGDEYAMASSAESS	0.9209	0.17
HLA-DRB1*04:01	1	68	82	15	YAMASSAES	DEYAMASSAESSPGE	0.9223	0.17
HLA-DQA1*03:03/DQB1*03:01	1	932	946	15	AAPAVAAPA	NGPAAAPAVAAPAAT	0.1246	0.18
HLA-DPA1*02:01/DPB1*05:01	1	841	854	14	LAYVEYENE	KGLAYVEYENESQA	0.1772	0.18
HLA-DQA1*01:02/DQB1*06:02	1	932	946	15	AAPAVAAPA	NGPAAAPAVAAPAAT	0.7659	0.18
HLA-DRB1*03:01	1	761	775	15	LEMDRKSVE	QALEMDRKSVEGRPM	0.9352	0.18
HLA-DPA1*02:01/DPB1*05:01	1	790	803	14	FRYSTSLEK	KVFRYSTSLEKHKL	0.175	0.19
HLA-DRB1*16:02	1	227	241	15	YREFESAIV	LWEAYREFESAIVEA	0.8187	0.19
HLA-DRB1*13:01	1	361	374	14	LSVHNRAIR	KDLVLSVHNRAIRN	0.8911	0.19
HLA-DPA1*01:03/DPB1*04:02	1	394	408	15	VISVTFEKA	VDHQVISVTFEKALN	0.45	0.2
HLA-DPA1*01:03/DPB1*02:01	1	395	409	15	VISVTFEKA	DHQVISVTFEKALNA	0.8184	0.2
HLA-DRB1*11:01	1	909	922	14	LSLLPRALQ	GRTQLSLLPRALQR	0.9291	0.2
HLA-DQA1*01:01/DQB1*05:01	1	311	324	14	YQAYIDFEM	AEYQAYIDFEMKIG	0.0573	0.21
HLA-DQA1*03:03/DQB1*03:01	1	230	243	14	FESAIVEAA	AYREFESAIVEAAR	0.1046	0.21
HLA-DQA1*03:03/DQB1*03:01	1	231	245	15	FESAIVEAA	YREFESAIVEAARLE	0.1168	0.21
HLA-DRB1*07:01	1	215	229	15	LHMTKGLAL	SSVGLHMTKGLALWE	0.8841	0.21
HLA-DQA1*03:01/DQB1*03:02	1	67	80	14	YAMASSAES	GDEYAMASSAESSP	0.039	0.22
HLA-DQA1*03:03/DQB1*03:01	1	934	947	14	AAPAVAAPA	PAAAPAVAAPAATE	0.1029	0.22
HLA-DRB1*16:02	1	229	243	15	YREFESAIV	EAYREFESAIVEAAR	0.8079	0.22
HLA-DQA1*03:03/DQB1*03:01	1	649	663	15	PAAGETQNV	NSIPAAGETQNVEVA	0.1124	0.23
HLA-DRB1*16:02	1	66	80	15	YAMASSAES	DGDEYAMASSAESSP	0.7959	0.23
HLA-DQA1*03:01/DQB1*03:02	1	67	81	15	YAMASSAES	GDEYAMASSAESSPG	0.0368	0.24
HLA-DPA1*02:01/DPB1*05:01	1	788	802	15	FRYSTSLEK	DFKVFRYSTSLEKHK	0.1874	0.24
HLA-DPA1*02:01/DPB1*05:01	1	394	408	15	VISVTFEKA	VDHQVISVTFEKALN	0.193	0.24
HLA-DQA1*01:02/DQB1*06:02	1	932	945	14	AAPAVAAPA	NGPAAAPAVAAPAA	0.7016	0.24
HLA-DRB1*16:02	1	67	80	14	YAMASSAES	GDEYAMASSAESSP	0.7726	0.24
HLA-DPA1*02:01/DPB1*05:01	1	164	177	14	HVYDLFEKA	LDREHVYDLFEKAV	0.1659	0.25
HLA-DQA1*01:01/DQB1*05:01	1	310	324	15	YQAYIDFEM	LAEYQAYIDFEMKIG	0.0546	0.27
HLA-DPA1*02:01/DPB1*05:01	1	166	180	15	HVYDLFEKA	REHVYDLFEKAVKDY	0.1798	0.27
HLA-DPA1*01:03/DPB1*04:02	1	840	854	15	LAYVEYENE	PKGLAYVEYENESQA	0.4152	0.27
HLA-DQA1*01:01/DQB1*05:01	1	509	523	15	LEYYNLERA	NMWLEYYNLERAHGD	0.0537	0.28
HLA-DQA1*03:03/DQB1*03:01	1	232	245	14	FESAIVEAA	REFESAIVEAARLE	0.0969	0.28
HLA-DPA1*01:03/DPB1*02:01	1	395	408	14	VISVTFEKA	DHQVISVTFEKALN	0.7408	0.28
HLA-DRB1*04:01	1	749	763	15	FKEEKSALQ	CYVEFKEEKSALQAL	0.8724	0.28
HLA-DRB1*08:01	1	511	525	15	YYNLERAHG	WLEYYNLERAHGDTQ	0.873	0.28
HLA-DQA1*03:03/DQB1*03:01	1	231	244	14	FESAIVEAA	YREFESAIVEAARL	0.091	0.29
HLA-DPA1*01:03/DPB1*04:02	1	394	407	14	VISVTFEKA	VDHQVISVTFEKAL	0.3421	0.29
HLA-DRB1*04:01	1	732	746	15	IRPIFSNRG	VVQIRPIFSNRGDFR	0.8691	0.29
HLA-DPA1*01:03/DPB1*04:02	1	840	853	14	LAYVEYENE	PKGLAYVEYENESQ	0.339	0.3
HLA-DRB1*07:01	1	215	228	14	LHMTKGLAL	SSVGLHMTKGLALW	0.8613	0.3
HLA-DRB1*01:01	1	248	261	14	FRRQLAIPL	HSLFRRQLAIPLYD	0.9135	0.3
HLA-DRB1*01:01	1	67	81	15	YAMASSAES	GDEYAMASSAESSPG	0.9304	0.3
HLA-DQA1*03:03/DQB1*03:01	1	648	661	14	PAAGETQNV	ENSIPAAGETQNVE	0.0887	0.31
HLA-DPA1*01:03/DPB1*04:02	1	396	409	14	VISVTFEKA	HQVISVTFEKALNA	0.3319	0.31
HLA-DPA1*01:03/DPB1*02:01	1	394	408	15	VISVTFEKA	VDHQVISVTFEKALN	0.7541	0.32
HLA-DPA1*01:03/DPB1*04:02	1	165	179	15	HVYDLFEKA	DREHVYDLFEKAVKD	0.3699	0.33
HLA-DRB1*16:02	1	227	240	14	YREFESAIV	LWEAYREFESAIVE	0.7261	0.33
HLA-DRB1*08:01	1	512	525	14	YYNLERAHG	LEYYNLERAHGDTQ	0.8642	0.33
HLA-DQA1*01:01/DQB1*05:01	1	309	322	14	YQAYIDFEM	RLAEYQAYIDFEMK	0.0508	0.34
HLA-DQA1*03:03/DQB1*03:01	1	929	943	15	PAAAPAVAA	QAENGPAAAPAVAAP	0.0938	0.35
HLA-DPA1*02:01/DPB1*05:01	1	789	803	15	FRYSTSLEK	FKVFRYSTSLEKHKL	0.1728	0.35
HLA-DRB1*03:01	1	759	772	14	LEMDRKSVE	ALQALEMDRKSVEG	0.888	0.35
HLA-DRB1*07:01	1	217	230	14	LHMTKGLAL	VGLHMTKGLALWEA	0.8414	0.36
HLA-DPA1*01:03/DPB1*04:02	1	839	853	15	LAYVEYENE	KPKGLAYVEYENESQ	0.3488	0.37
HLA-DRB1*04:01	1	748	762	15	FKEEKSALQ	YCYVEFKEEKSALQA	0.8482	0.37
HLA-DQA1*03:03/DQB1*03:01	1	65	78	14	DEYAMASSA	SDGDEYAMASSAES	0.0837	0.38
HLA-DQA1*03:03/DQB1*03:01	1	648	662	15	PAAGETQNV	ENSIPAAGETQNVEV	0.0908	0.38
HLA-DPA1*01:03/DPB1*04:02	1	165	178	14	HVYDLFEKA	DREHVYDLFEKAVK	0.3061	0.38
HLA-DRB1*13:01	1	279	293	15	IQNYNKALQ	ESVIQNYNKALQQLE	0.8667	0.38
HLA-DRB1*13:01	1	362	376	15	LSVHNRAIR	DLVLSVHNRAIRNCP	0.8672	0.38
HLA-DQA1*03:01/DQB1*03:02	1	66	80	15	YAMASSAES	DGDEYAMASSAESSP	0.0314	0.39
HLA-DQA1*01:01/DQB1*05:01	1	308	322	15	YQAYIDFEM	PRLAEYQAYIDFEMK	0.0462	0.39
HLA-DQA1*01:01/DQB1*05:01	1	310	323	14	YQAYIDFEM	LAEYQAYIDFEMKI	0.0485	0.39
HLA-DRB1*08:01	1	511	524	14	YYNLERAHG	WLEYYNLERAHGDT	0.8536	0.39
HLA-DQA1*01:01/DQB1*05:01	1	309	323	15	YQAYIDFEM	RLAEYQAYIDFEMKI	0.0458	0.4
HLA-DQA1*03:03/DQB1*03:01	1	229	243	15	FESAIVEAA	EAYREFESAIVEAAR	0.0881	0.4
HLA-DRB1*13:01	1	362	375	14	LSVHNRAIR	DLVLSVHNRAIRNC	0.8413	0.4
HLA-DQA1*01:02/DQB1*06:02	1	931	945	15	AAPAVAAPA	ENGPAAAPAVAAPAA	0.6812	0.41
HLA-DQA1*01:02/DQB1*06:02	1	934	948	15	AAPAVAAPA	PAAAPAVAAPAATEA	0.6847	0.41
HLA-DRB1*16:02	1	68	81	14	YAMASSAES	DEYAMASSAESSPG	0.6848	0.41
HLA-DRB1*13:01	1	608	622	15	LKKKKKIRG	KKALKKKKKIRGPEK	0.8583	0.41
HLA-DQA1*03:03/DQB1*03:01	1	230	244	15	FESAIVEAA	AYREFESAIVEAARL	0.0844	0.42
HLA-DRB1*04:01	1	732	745	14	IRPIFSNRG	VVQIRPIFSNRGDF	0.8179	0.42
HLA-DQA1*01:01/DQB1*05:01	1	222	235	14	LALWEAYRE	TKGLALWEAYREFE	0.046	0.43
HLA-DQA1*03:03/DQB1*03:01	1	921	934	14	PSAAAPQAE	QRPSAAAPQAENGP	0.0797	0.43
HLA-DPA1*02:01/DPB1*05:01	1	838	852	15	LAYVEYENE	GKPKGLAYVEYENES	0.1666	0.43
HLA-DQA1*03:01/DQB1*03:02	1	4	17	14	TSASEPEAE	AAETSASEPEAESK	0.0295	0.44
HLA-DQA1*01:01/DQB1*05:01	1	311	325	15	YQAYIDFEM	AEYQAYIDFEMKIGD	0.0429	0.44
HLA-DQA1*03:03/DQB1*03:01	1	934	948	15	AAPAVAAPA	PAAAPAVAAPAATEA	0.0816	0.44
HLA-DQA1*01:01/DQB1*05:01	1	509	522	14	LEYYNLERA	NMWLEYYNLERAHG	0.0444	0.45
HLA-DQA1*03:03/DQB1*03:01	1	650	663	14	PAAGETQNV	SIPAAGETQNVEVA	0.0777	0.45
HLA-DRB1*07:01	1	214	228	15	LHMTKGLAL	LSSVGLHMTKGLALW	0.8068	0.45
HLA-DPA1*01:03/DPB1*04:02	1	393	407	15	VISVTFEKA	GVDHQVISVTFEKAL	0.2998	0.46
HLA-DRB1*07:01	1	214	227	14	LHMTKGLAL	LSSVGLHMTKGLAL	0.7914	0.46
HLA-DRB1*13:01	1	608	621	14	LKKKKKIRG	KKALKKKKKIRGPE	0.8247	0.46
HLA-DRB1*15:01	1	361	374	14	VLSVHNRAI	KDLVLSVHNRAIRN	0.764	0.47
HLA-DRB1*13:01	1	360	374	15	LSVHNRAIR	VKDLVLSVHNRAIRN	0.8449	0.47
HLA-DRB1*03:01	1	758	772	15	LEMDRKSVE	SALQALEMDRKSVEG	0.87	0.47
HLA-DRB1*15:01	1	701	714	14	ITVFVSNLP	KDSITVFVSNLPYS	0.7572	0.48
HLA-DRB1*08:01	1	510	524	15	YYNLERAHG	MWLEYYNLERAHGDT	0.8277	0.48
HLA-DRB1*13:01	1	607	621	15	LKKKKKIRG	EKKALKKKKKIRGPE	0.8435	0.48
HLA-DRB1*11:01	1	513	526	14	YYNLERAHG	EYYNLERAHGDTQH	0.8577	0.48
HLA-DPA1*01:03/DPB1*04:02	1	164	178	15	HVYDLFEKA	LDREHVYDLFEKAVK	0.297	0.5
HLA-DRB1*13:01	1	383	397	15	LLAMERHGV	SRYLLAMERHGVDHQ	0.8374	0.5
HLA-DPA1*01:03/DPB1*04:02	1	841	854	14	LAYVEYENE	KGLAYVEYENESQA	0.2494	0.51
HLA-DPA1*01:03/DPB1*02:01	1	396	409	14	VISVTFEKA	HQVISVTFEKALNA	0.6277	0.51
HLA-DRB1*01:01	1	66	80	15	YAMASSAES	DGDEYAMASSAESSP	0.8888	0.51
HLA-DPA1*01:03/DPB1*04:02	1	839	852	14	LAYVEYENE	KPKGLAYVEYENES	0.2386	0.52
HLA-DPA1*01:03/DPB1*04:02	1	166	179	14	HVYDLFEKA	REHVYDLFEKAVKD	0.2403	0.52
HLA-DRB1*08:01	1	510	523	14	YYNLERAHG	MWLEYYNLERAHGD	0.8126	0.52
HLA-DRB1*01:01	1	247	261	15	FRRQLAIPL	VHSLFRRQLAIPLYD	0.8842	0.52
HLA-DQA1*03:01/DQB1*03:02	1	230	243	14	FESAIVEAA	AYREFESAIVEAAR	0.0273	0.53
HLA-DQA1*01:01/DQB1*05:01	1	556	570	15	LEDWDIAVQ	EGSLEDWDIAVQKTE	0.0408	0.53
HLA-DRB1*16:02	1	66	79	14	YAMASSAES	DGDEYAMASSAESS	0.644	0.53
HLA-DRB1*07:01	1	229	242	14	YREFESAIV	EAYREFESAIVEAA	0.7605	0.53
HLA-DRB1*08:01	1	512	526	15	YYNLERAHG	LEYYNLERAHGDTQH	0.8125	0.53
HLA-DQA1*01:01/DQB1*05:01	1	510	523	14	LEYYNLERA	MWLEYYNLERAHGD	0.0403	0.54
HLA-DRB1*01:01	1	67	80	14	YAMASSAES	GDEYAMASSAESSP	0.874	0.54
HLA-DQA1*03:03/DQB1*03:01	1	935	949	15	PAVAAPAAT	AAAPAVAAPAATEAP	0.0729	0.55
HLA-DQA1*03:03/DQB1*03:01	1	920	934	15	PSAAAPQAE	LQRPSAAAPQAENGP	0.0732	0.55
HLA-DRB1*04:01	1	733	746	14	IRPIFSNRG	VQIRPIFSNRGDFR	0.7883	0.55
HLA-DRB1*13:01	1	235	249	15	IVEAARLEK	ESAIVEAARLEKVHS	0.8215	0.55
HLA-DQA1*03:01/DQB1*03:02	1	231	245	15	FESAIVEAA	YREFESAIVEAARLE	0.0273	0.56
HLA-DRB1*07:01	1	228	241	14	YREFESAIV	WEAYREFESAIVEA	0.7495	0.56
HLA-DRB1*01:01	1	248	262	15	FRRQLAIPL	HSLFRRQLAIPLYDM	0.8772	0.56
HLA-DRB1*07:01	1	228	242	15	YREFESAIV	WEAYREFESAIVEAA	0.7826	0.57
HLA-DQA1*03:01/DQB1*03:02	1	2	15	14	AETSASEPE	ATAAETSASEPEAE	0.0264	0.58
HLA-DQA1*03:03/DQB1*03:01	1	232	246	15	FESAIVEAA	REFESAIVEAARLEK	0.0715	0.58
HLA-DRB1*04:01	1	751	765	15	FKEEKSALQ	VEFKEEKSALQALEM	0.8138	0.58
HLA-DRB1*04:01	1	827	841	15	LRLVTNRAG	VKDLRLVTNRAGKPK	0.8158	0.58
HLA-DQA1*06:02/DQB1*02:02	1	2	16	15	AETSASEPE	ATAAETSASEPEAES	0.6063	0.59
HLA-DQA1*01:01/DQB1*05:01	1	222	236	15	LALWEAYRE	TKGLALWEAYREFES	0.0397	0.6
HLA-DPA1*01:03/DPB1*04:02	1	393	406	14	VISVTFEKA	GVDHQVISVTFEKA	0.2103	0.6
HLA-DPA1*01:03/DPB1*02:01	1	394	407	14	VISVTFEKA	VDHQVISVTFEKAL	0.5839	0.6
HLA-DRB1*11:01	1	908	922	15	LSLLPRALQ	KGRTQLSLLPRALQR	0.8652	0.6
HLA-DRB1*13:01	1	383	396	14	LLAMERHGV	SRYLLAMERHGVDH	0.7959	0.61
HLA-DRB1*13:01	1	278	292	15	IQNYNKALQ	PESVIQNYNKALQQL	0.814	0.61
HLA-DQA1*03:01/DQB1*03:02	1	3	16	14	AETSASEPE	TAAETSASEPEAES	0.0258	0.62
HLA-DQA1*03:01/DQB1*03:02	1	154	167	14	ISMAQDGLD	HDEISMAQDGLDRE	0.0255	0.64
HLA-DQA1*01:02/DQB1*06:02	1	654	668	15	TQNVEVAAG	AGETQNVEVAAGPAG	0.6288	0.64
HLA-DRB1*13:01	1	279	292	14	IQNYNKALQ	ESVIQNYNKALQQL	0.7827	0.64
HLA-DRB1*11:01	1	911	925	15	LSLLPRALQ	TQLSLLPRALQRPSA	0.8516	0.64
HLA-DQA1*03:01/DQB1*03:02	1	3	17	15	TSASEPEAE	TAAETSASEPEAESK	0.0253	0.65
HLA-DQA1*03:03/DQB1*03:01	1	69	82	14	AMASSAESS	EYAMASSAESSPGE	0.0654	0.65
HLA-DRB1*04:01	1	731	744	14	IRPIFSNRG	EVVQIRPIFSNRGD	0.752	0.65
HLA-DPA1*01:03/DPB1*04:02	1	396	410	15	VISVTFEKA	HQVISVTFEKALNAG	0.2537	0.66
HLA-DQA1*03:01/DQB1*03:02	1	231	244	14	FESAIVEAA	YREFESAIVEAARL	0.0248	0.67
HLA-DPA1*01:03/DPB1*02:01	1	840	854	15	LAYVEYENE	PKGLAYVEYENESQA	0.6129	0.67
HLA-DRB1*04:01	1	827	840	14	LRLVTNRAG	VKDLRLVTNRAGKP	0.7475	0.67
HLA-DQA1*03:01/DQB1*03:02	1	232	245	14	FESAIVEAA	REFESAIVEAARLE	0.0247	0.68
HLA-DQA1*03:03/DQB1*03:01	1	929	942	14	ENGPAAAPA	QAENGPAAAPAVAA	0.0633	0.68
HLA-DRB1*04:01	1	868	882	15	IKVAISNPP	ENIIKVAISNPPQRK	0.8057	0.68
HLA-DQA1*03:01/DQB1*03:02	1	2	16	15	AETSASEPE	ATAAETSASEPEAES	0.0248	0.69
HLA-DQA1*03:03/DQB1*03:01	1	928	942	15	ENGPAAAPA	PQAENGPAAAPAVAA	0.0668	0.69
HLA-DRB1*13:01	1	278	291	14	IQNYNKALQ	PESVIQNYNKALQQ	0.7694	0.69
HLA-DRB1*13:01	1	235	248	14	IVEAARLEK	ESAIVEAARLEKVH	0.772	0.69
HLA-DRB1*13:01	1	609	622	14	LKKKKKIRG	KALKKKKKIRGPEK	0.7743	0.69
HLA-DRB1*13:01	1	607	620	14	LKKKKKIRG	EKKALKKKKKIRGP	0.7753	0.69
HLA-DRB1*15:01	1	827	841	15	LRLVTNRAG	VKDLRLVTNRAGKPK	0.7477	0.7
HLA-DRB1*15:01	1	700	714	15	ITVFVSNLP	SKDSITVFVSNLPYS	0.7497	0.7
HLA-DQA1*03:01/DQB1*03:02	1	68	81	14	YAMASSAES	DEYAMASSAESSPG	0.0232	0.71
HLA-DPA1*01:03/DPB1*04:02	1	164	177	14	HVYDLFEKA	LDREHVYDLFEKAV	0.1845	0.72
HLA-DRB1*16:02	1	226	240	15	YREFESAIV	ALWEAYREFESAIVE	0.6514	0.72
HLA-DQA1*01:01/DQB1*05:01	1	556	569	14	LEDWDIAVQ	EGSLEDWDIAVQKT	0.0352	0.73
HLA-DQA1*03:03/DQB1*03:01	1	936	950	15	VAAPAATEA	AAPAVAAPAATEAPK	0.0649	0.73
HLA-DQA1*03:03/DQB1*03:01	1	647	661	15	PAAGETQNV	VENSIPAAGETQNVE	0.0653	0.73
HLA-DQA1*06:02/DQB1*02:02	1	2	15	14	AETSASEPE	ATAAETSASEPEAE	0.6184	0.73
HLA-DRB1*04:01	1	731	745	15	IRPIFSNRG	EVVQIRPIFSNRGDF	0.8017	0.73
HLA-DRB1*01:01	1	68	81	14	YAMASSAES	DEYAMASSAESSPG	0.811	0.73
HLA-DPA1*01:03/DPB1*04:02	1	838	852	15	LAYVEYENE	GKPKGLAYVEYENES	0.2207	0.74
HLA-DRB1*04:01	1	868	881	14	IKVAISNPP	ENIIKVAISNPPQR	0.7279	0.74
HLA-DRB1*13:01	1	361	375	15	LSVHNRAIR	KDLVLSVHNRAIRNC	0.7898	0.75
HLA-DQA1*01:01/DQB1*05:01	1	223	236	14	LALWEAYRE	KGLALWEAYREFES	0.0347	0.76
HLA-DQA1*03:03/DQB1*03:01	1	64	78	15	DEYAMASSA	ESDGDEYAMASSAES	0.0642	0.76
HLA-DRB1*13:01	1	363	376	14	LSVHNRAIR	LVLSVHNRAIRNCP	0.7489	0.76
HLA-DQA1*01:02/DQB1*06:02	1	655	668	14	TQNVEVAAG	GETQNVEVAAGPAG	0.5526	0.77
HLA-DQA1*05:01/DQB1*02:01	1	231	245	15	FESAIVEAA	YREFESAIVEAARLE	0.5546	0.77
HLA-DRB1*15:01	1	827	840	14	LRLVTNRAG	VKDLRLVTNRAGKP	0.6644	0.77
HLA-DQA1*03:03/DQB1*03:01	1	935	948	14	PAVAAPAAT	AAAPAVAAPAATEA	0.061	0.78
HLA-DQA1*05:01/DQB1*02:01	1	67	81	15	YAMASSAES	GDEYAMASSAESSPG	0.5518	0.78
HLA-DRB1*04:01	1	828	841	14	LRLVTNRAG	KDLRLVTNRAGKPK	0.7164	0.78
HLA-DRB1*04:01	1	232	245	14	FESAIVEAA	REFESAIVEAARLE	0.7176	0.78
HLA-DRB1*04:01	1	231	244	14	FESAIVEAA	YREFESAIVEAARL	0.7138	0.79
HLA-DRB1*15:01	1	360	374	15	VLSVHNRAI	VKDLVLSVHNRAIRN	0.7373	0.79
HLA-DRB1*08:01	1	910	923	14	LSLLPRALQ	RTQLSLLPRALQRP	0.7551	0.79
HLA-DQA1*01:01/DQB1*05:01	1	414	427	14	VEIWQAYLD	ATDYVEIWQAYLDY	0.0343	0.8
HLA-DRB1*01:01	1	299	313	15	LLQAEAPRL	EEALLQAEAPRLAEY	0.8274	0.8
HLA-DQA1*01:01/DQB1*05:01	1	415	429	15	VEIWQAYLD	TDYVEIWQAYLDYLR	0.0331	0.81
HLA-DQA1*01:01/DQB1*05:01	1	221	235	15	LALWEAYRE	MTKGLALWEAYREFE	0.0332	0.81
HLA-DQA1*01:01/DQB1*05:01	1	308	321	14	YQAYIDFEM	PRLAEYQAYIDFEM	0.0336	0.81
HLA-DRB1*13:01	1	910	924	15	LSLLPRALQ	RTQLSLLPRALQRPS	0.7838	0.81
HLA-DRB1*01:01	1	299	312	14	LLQAEAPRL	EEALLQAEAPRLAE	0.7912	0.81
HLA-DQA1*01:01/DQB1*05:01	1	307	321	15	YQAYIDFEM	APRLAEYQAYIDFEM	0.033	0.82
HLA-DQA1*03:03/DQB1*03:01	1	936	949	14	PAVAAPAAT	AAPAVAAPAATEAP	0.06	0.82
HLA-DPA1*01:03/DPB1*04:02	1	841	855	15	LAYVEYENE	KGLAYVEYENESQAS	0.206	0.82
HLA-DRB1*16:02	1	827	841	15	LRLVTNRAG	VKDLRLVTNRAGKPK	0.6387	0.82
HLA-DPA1*02:01/DPB1*05:01	1	394	407	14	VISVTFEKA	VDHQVISVTFEKAL	0.1229	0.83
HLA-DQA1*01:02/DQB1*06:02	1	654	667	14	TQNVEVAAG	AGETQNVEVAAGPA	0.5427	0.83
HLA-DRB1*08:01	1	45	59	15	YKTMGPAWD	AATYKTMGPAWDQQE	0.7596	0.83
HLA-DRB1*11:01	1	383	396	14	LLAMERHGV	SRYLLAMERHGVDH	0.7835	0.83
HLA-DPA1*02:01/DPB1*05:01	1	396	409	14	VISVTFEKA	HQVISVTFEKALNA	0.1224	0.84
HLA-DPA1*02:01/DPB1*05:01	1	841	855	15	LAYVEYENE	KGLAYVEYENESQAS	0.1384	0.84
HLA-DPA1*01:03/DPB1*02:01	1	393	407	15	VISVTFEKA	GVDHQVISVTFEKAL	0.5631	0.84
HLA-DQA1*06:02/DQB1*02:02	1	1	15	15	AETSASEPE	MATAAETSASEPEAE	0.5717	0.84
HLA-DRB1*13:01	1	910	923	14	LSLLPRALQ	RTQLSLLPRALQRP	0.732	0.84
HLA-DRB1*01:01	1	439	452	14	LEELRAAFT	SKELEELRAAFTRA	0.7826	0.84
HLA-DPA1*02:01/DPB1*05:01	1	229	243	15	REFESAIVE	EAYREFESAIVEAAR	0.1372	0.85
HLA-DPA1*02:01/DPB1*05:01	1	790	804	15	FRYSTSLEK	KVFRYSTSLEKHKLF	0.1373	0.85
HLA-DRB1*07:01	1	217	231	15	LHMTKGLAL	VGLHMTKGLALWEAY	0.7354	0.85
HLA-DRB1*13:01	1	277	291	15	IQNYNKALQ	IPESVIQNYNKALQQ	0.7782	0.85
HLA-DQA1*03:01/DQB1*03:02	1	66	79	14	YAMASSAES	DGDEYAMASSAESS	0.022	0.86
HLA-DQA1*03:01/DQB1*03:02	1	229	243	15	FESAIVEAA	EAYREFESAIVEAAR	0.0234	0.86
HLA-DPA1*01:03/DPB1*02:01	1	396	410	15	VISVTFEKA	HQVISVTFEKALNAG	0.5592	0.86
HLA-DRB1*16:02	1	68	82	15	YAMASSAES	DEYAMASSAESSPGE	0.631	0.86
HLA-DRB1*07:01	1	227	241	15	YREFESAIV	LWEAYREFESAIVEA	0.733	0.86
HLA-DQA1*03:01/DQB1*03:02	1	45	59	15	YKTMGPAWD	AATYKTMGPAWDQQE	0.0233	0.87
HLA-DQA1*03:03/DQB1*03:01	1	937	950	14	VAAPAATEA	APAVAAPAATEAPK	0.0578	0.87
HLA-DQA1*03:03/DQB1*03:01	1	920	933	14	PSAAAPQAE	LQRPSAAAPQAENG	0.0579	0.87
HLA-DRB1*04:01	1	230	243	14	FESAIVEAA	AYREFESAIVEAAR	0.7047	0.87
HLA-DRB1*15:01	1	701	715	15	ITVFVSNLP	KDSITVFVSNLPYSM	0.7153	0.87
HLA-DQA1*01:02/DQB1*06:02	1	655	669	15	NVEVAAGPA	GETQNVEVAAGPAGK	0.5784	0.88
HLA-DRB1*01:01	1	247	260	14	FRRQLAIPL	VHSLFRRQLAIPLY	0.7705	0.88
HLA-DRB1*16:02	1	65	79	15	YAMASSAES	SDGDEYAMASSAESS	0.619	0.89
HLA-DRB1*08:01	1	509	523	15	YYNLERAHG	NMWLEYYNLERAHGD	0.7496	0.89
HLA-DRB1*04:01	1	231	245	15	FESAIVEAA	YREFESAIVEAARLE	0.7772	0.89
HLA-DQA1*01:01/DQB1*05:01	1	418	431	14	WQAYLDYLR	VEIWQAYLDYLRRR	0.0324	0.9
HLA-DRB1*13:01	1	384	397	14	LLAMERHGV	RYLLAMERHGVDHQ	0.7181	0.9
HLA-DPA1*01:03/DPB1*04:02	1	409	423	15	IQATDYVEI	AGFIQATDYVEIWQA	0.2009	0.91
HLA-DPA1*01:03/DPB1*02:01	1	840	853	14	LAYVEYENE	PKGLAYVEYENESQ	0.4977	0.91
HLA-DRB1*13:01	1	606	620	15	LKKKKKIRG	AEKKALKKKKKIRGP	0.7716	0.91
HLA-DQA1*03:01/DQB1*03:02	1	4	18	15	TSASEPEAE	AAETSASEPEAESKA	0.0227	0.92
HLA-DQA1*03:03/DQB1*03:01	1	928	941	14	ENGPAAAPA	PQAENGPAAAPAVA	0.0565	0.92
HLA-DQA1*01:02/DQB1*06:02	1	656	669	14	NVEVAAGPA	ETQNVEVAAGPAGK	0.5199	0.92
HLA-DQA1*05:01/DQB1*02:01	1	230	243	14	FESAIVEAA	AYREFESAIVEAAR	0.5644	0.92
HLA-DQA1*06:02/DQB1*02:02	1	3	16	14	AETSASEPE	TAAETSASEPEAES	0.5768	0.92
HLA-DRB1*15:01	1	828	841	14	LRLVTNRAG	KDLRLVTNRAGKPK	0.6259	0.92
HLA-DQA1*03:01/DQB1*03:02	1	45	58	14	YKTMGPAWD	AATYKTMGPAWDQQ	0.0213	0.93
HLA-DQA1*01:01/DQB1*05:01	1	555	569	15	LEDWDIAVQ	TEGSLEDWDIAVQKT	0.0314	0.93
HLA-DQA1*01:01/DQB1*05:01	1	417	431	15	WQAYLDYLR	YVEIWQAYLDYLRRR	0.0314	0.93
HLA-DQA1*01:01/DQB1*05:01	1	266	279	14	YEEWSEDPI	FAEYEEWSEDPIPE	0.0318	0.93
HLA-DPA1*01:03/DPB1*04:02	1	409	422	14	IQATDYVEI	AGFIQATDYVEIWQ	0.1561	0.93
HLA-DQA1*05:01/DQB1*02:01	1	232	245	14	FESAIVEAA	REFESAIVEAARLE	0.5612	0.93
HLA-DRB1*16:02	1	292	306	15	YKPYEEALL	LEKYKPYEEALLQAE	0.6117	0.93
HLA-DRB1*13:01	1	382	396	15	LLAMERHGV	WSRYLLAMERHGVDH	0.7706	0.93
HLA-DRB1*16:02	1	248	261	14	FRRQLAIPL	HSLFRRQLAIPLYD	0.56	0.94
HLA-DRB1*13:01	1	280	293	14	IQNYNKALQ	SVIQNYNKALQQLE	0.7095	0.94
HLA-DRB1*01:01	1	249	262	14	FRRQLAIPL	SLFRRQLAIPLYDM	0.7663	0.94
HLA-DRB1*07:01	1	227	240	14	YREFESAIV	LWEAYREFESAIVE	0.6623	0.95
HLA-DRB1*11:01	1	383	397	15	LLAMERHGV	SRYLLAMERHGVDHQ	0.7896	0.95
HLA-DQA1*01:01/DQB1*05:01	1	266	280	15	YEEWSEDPI	FAEYEEWSEDPIPES	0.031	0.96
HLA-DPA1*01:03/DPB1*04:02	1	166	180	15	HVYDLFEKA	REHVYDLFEKAVKDY	0.1903	0.96
HLA-DQA1*02:01/DQB1*02:02	1	2	15	14	AETSASEPE	ATAAETSASEPEAE	0.6356	0.97
HLA-DPA1*01:03/DPB1*02:01	1	786	800	15	FKVFRYSTS	NPDFKVFRYSTSLEK	0.5402	0.98
HLA-DRB1*16:02	1	293	306	14	YKPYEEALL	EKYKPYEEALLQAE	0.5553	0.98
HLA-DRB1*16:02	1	431	444	14	FKQDSSKEL	RVDFKQDSSKELEE	0.5553	0.98
HLA-DRB1*13:01	1	234	248	15	IVEAARLEK	FESAIVEAARLEKVH	0.763	0.98
HLA-DQA1*01:01/DQB1*05:01	1	508	522	15	LEYYNLERA	ANMWLEYYNLERAHG	0.0307	0.99
HLA-DPA1*01:03/DPB1*02:01	1	839	853	15	LAYVEYENE	KPKGLAYVEYENESQ	0.5323	0.99
HLA-DQA1*01:02/DQB1*06:02	1	68	82	15	AMASSAESS	DEYAMASSAESSPGE	0.5631	0.99
HLA-DRB1*07:01	1	67	81	15	YAMASSAES	GDEYAMASSAESSPG	0.6996	0.99
HLA-DQA1*03:01/DQB1*03:02	1	154	168	15	ISMAQDGLD	HDEISMAQDGLDREH	0.0219	1
HLA-DQA1*01:01/DQB1*05:01	1	508	521	14	LEYYNLERA	ANMWLEYYNLERAH	0.0314	1
HLA-DQA1*02:01/DQB1*02:02	1	2	16	15	AETSASEPE	ATAAETSASEPEAES	0.596	1
HLA-DQA1*03:01/DQB1*03:02	1	921	934	14	PSAAAPQAE	QRPSAAAPQAENGP	0.0195	1.1
HLA-DQA1*03:01/DQB1*03:02	1	1	14	14	AETSASEPE	MATAAETSASEPEA	0.0201	1.1
HLA-DQA1*03:01/DQB1*03:02	1	1	15	15	AETSASEPE	MATAAETSASEPEAE	0.0209	1.1
HLA-DQA1*03:01/DQB1*03:02	1	230	244	15	FESAIVEAA	AYREFESAIVEAARL	0.0214	1.1
HLA-DQA1*01:01/DQB1*05:01	1	221	234	14	LALWEAYRE	MTKGLALWEAYREF	0.0297	1.1
HLA-DQA1*01:01/DQB1*05:01	1	416	429	14	VEIWQAYLD	DYVEIWQAYLDYLR	0.0302	1.1
HLA-DQA1*01:01/DQB1*05:01	1	415	428	14	VEIWQAYLD	TDYVEIWQAYLDYL	0.0305	1.1
HLA-DQA1*03:03/DQB1*03:01	1	921	935	15	PSAAAPQAE	QRPSAAAPQAENGPA	0.0549	1.1
HLA-DPA1*02:01/DPB1*05:01	1	163	177	15	HVYDLFEKA	GLDREHVYDLFEKAV	0.1301	1.1
HLA-DPA1*01:03/DPB1*02:01	1	786	799	14	FKVFRYSTS	NPDFKVFRYSTSLE	0.4591	1.1
HLA-DQA1*01:02/DQB1*06:02	1	68	81	14	AMASSAESS	DEYAMASSAESSPG	0.4875	1.1
HLA-DPA1*01:03/DPB1*02:01	1	409	423	15	IQATDYVEI	AGFIQATDYVEIWQA	0.4917	1.1
HLA-DPA1*01:03/DPB1*02:01	1	40	54	15	VAAATYKTM	SRAVAAATYKTMGPA	0.4922	1.1
HLA-DQA1*01:02/DQB1*06:02	1	230	243	14	FESAIVEAA	AYREFESAIVEAAR	0.4955	1.1
HLA-DQA1*01:02/DQB1*06:02	1	232	245	14	FESAIVEAA	REFESAIVEAARLE	0.4976	1.1
HLA-DQA1*05:01/DQB1*02:01	1	81	95	15	WEYDEEEEK	GEYEWEYDEEEEKNQ	0.5078	1.1
HLA-DQA1*05:01/DQB1*02:01	1	80	94	15	WEYDEEEEK	PGEYEWEYDEEEEKN	0.5137	1.1
HLA-DQA1*05:01/DQB1*02:01	1	231	244	14	FESAIVEAA	YREFESAIVEAARL	0.5356	1.1
HLA-DQA1*06:02/DQB1*02:02	1	3	17	15	AETSASEPE	TAAETSASEPEAESK	0.5424	1.1
HLA-DQA1*05:01/DQB1*02:01	1	67	80	14	YAMASSAES	GDEYAMASSAESSP	0.5461	1.1
HLA-DRB1*16:02	1	292	305	14	YKPYEEALL	LEKYKPYEEALLQA	0.5499	1.1
HLA-DRB1*16:02	1	827	840	14	LRLVTNRAG	VKDLRLVTNRAGKP	0.5538	1.1
HLA-DRB1*15:01	1	360	373	14	VLSVHNRAI	VKDLVLSVHNRAIR	0.59	1.1
HLA-DRB1*15:01	1	732	746	15	IRPIFSNRG	VVQIRPIFSNRGDFR	0.6813	1.1
HLA-DRB1*04:01	1	207	220	14	FERALSSVG	RSVFERALSSVGLH	0.6844	1.1
HLA-DRB1*07:01	1	213	227	15	LHMTKGLAL	ALSSVGLHMTKGLAL	0.6873	1.1
HLA-DRB1*08:01	1	422	435	14	LDYLRRRVD	QAYLDYLRRRVDFK	0.7108	1.1
HLA-DRB1*04:01	1	826	840	15	LRLVTNRAG	TVKDLRLVTNRAGKP	0.7366	1.1
HLA-DRB1*13:01	1	609	623	15	LKKKKKIRG	KALKKKKKIRGPEKR	0.7549	1.1
HLA-DQA1*03:01/DQB1*03:02	1	920	934	15	PSAAAPQAE	LQRPSAAAPQAENGP	0.0207	1.2
HLA-DQA1*01:01/DQB1*05:01	1	555	568	14	LEDWDIAVQ	TEGSLEDWDIAVQK	0.0289	1.2
HLA-DQA1*01:01/DQB1*05:01	1	417	430	14	WQAYLDYLR	YVEIWQAYLDYLRR	0.029	1.2
HLA-DQA1*01:01/DQB1*05:01	1	267	280	14	YEEWSEDPI	AEYEEWSEDPIPES	0.0292	1.2
HLA-DQA1*03:03/DQB1*03:01	1	650	664	15	PAAGETQNV	SIPAAGETQNVEVAA	0.0528	1.2
HLA-DPA1*02:01/DPB1*05:01	1	788	801	14	FRYSTSLEK	DFKVFRYSTSLEKH	0.1108	1.2
HLA-DPA1*01:03/DPB1*04:02	1	163	177	15	HVYDLFEKA	GLDREHVYDLFEKAV	0.1624	1.2
HLA-DPA1*01:03/DPB1*04:02	1	392	406	15	VISVTFEKA	HGVDHQVISVTFEKA	0.1628	1.2
HLA-DPA1*01:03/DPB1*04:02	1	786	800	15	FKVFRYSTS	NPDFKVFRYSTSLEK	0.172	1.2
HLA-DPA1*01:03/DPB1*02:01	1	409	422	14	IQATDYVEI	AGFIQATDYVEIWQ	0.417	1.2
HLA-DPA1*01:03/DPB1*02:01	1	787	800	14	FKVFRYSTS	PDFKVFRYSTSLEK	0.4233	1.2
HLA-DQA1*01:02/DQB1*06:02	1	568	581	14	TRLARVNEQ	KTETRLARVNEQRM	0.4718	1.2
HLA-DQA1*06:02/DQB1*02:02	1	231	245	15	FESAIVEAA	YREFESAIVEAARLE	0.5286	1.2
HLA-DQA1*06:02/DQB1*02:02	1	67	81	15	YAMASSAES	GDEYAMASSAESSPG	0.5309	1.2
HLA-DQA1*01:02/DQB1*06:02	1	568	582	15	TRLARVNEQ	KTETRLARVNEQRMK	0.535	1.2
HLA-DQA1*01:02/DQB1*06:02	1	653	667	15	TQNVEVAAG	AAGETQNVEVAAGPA	0.5407	1.2
HLA-DQA1*06:02/DQB1*02:02	1	232	245	14	FESAIVEAA	REFESAIVEAARLE	0.5518	1.2
HLA-DQA1*02:01/DQB1*02:02	1	1	15	15	AETSASEPE	MATAAETSASEPEAE	0.5679	1.2
HLA-DQA1*02:01/DQB1*02:02	1	231	245	15	FESAIVEAA	YREFESAIVEAARLE	0.573	1.2
HLA-DRB1*16:02	1	430	444	15	FKQDSSKEL	RRVDFKQDSSKELEE	0.5783	1.2
HLA-DRB1*15:01	1	732	745	14	IRPIFSNRG	VVQIRPIFSNRGDF	0.5825	1.2
HLA-DRB1*15:01	1	700	713	14	ITVFVSNLP	SKDSITVFVSNLPY	0.5881	1.2
HLA-DQA1*02:01/DQB1*02:02	1	230	243	14	FESAIVEAA	AYREFESAIVEAAR	0.5887	1.2
HLA-DRB1*07:01	1	67	80	14	YAMASSAES	GDEYAMASSAESSP	0.6196	1.2
HLA-DRB1*15:01	1	826	840	15	LRLVTNRAG	TVKDLRLVTNRAGKP	0.6649	1.2
HLA-DRB1*13:01	1	382	395	14	LLAMERHGV	WSRYLLAMERHGVD	0.6677	1.2
HLA-DRB1*08:01	1	45	58	14	YKTMGPAWD	AATYKTMGPAWDQQ	0.691	1.2
HLA-DRB1*11:01	1	608	621	14	LKKKKKIRG	KKALKKKKKIRGPE	0.7167	1.2
HLA-DRB1*01:01	1	66	79	14	YAMASSAES	DGDEYAMASSAESS	0.7177	1.2
HLA-DRB1*08:01	1	910	924	15	LSLLPRALQ	RTQLSLLPRALQRPS	0.7251	1.2
HLA-DRB1*11:01	1	608	622	15	LKKKKKIRG	KKALKKKKKIRGPEK	0.7692	1.2
HLA-DRB1*01:01	1	68	82	15	YAMASSAES	DEYAMASSAESSPGE	0.7734	1.2
HLA-DRB1*01:01	1	298	312	15	LLQAEAPRL	YEEALLQAEAPRLAE	0.7813	1.2
HLA-DQA1*03:01/DQB1*03:02	1	258	271	14	MEATFAEYE	PLYDMEATFAEYEE	0.0188	1.3
HLA-DQA1*03:01/DQB1*03:02	1	584	597	14	EAALVQQEE	AEKEAALVQQEEEK	0.0188	1.3
HLA-DQA1*03:01/DQB1*03:02	1	229	242	14	FESAIVEAA	EAYREFESAIVEAA	0.019	1.3
HLA-DQA1*03:01/DQB1*03:02	1	645	659	15	ENSIPAAGE	RRVENSIPAAGETQN	0.0193	1.3
HLA-DQA1*03:01/DQB1*03:02	1	583	597	15	KEAALVQQE	AAEKEAALVQQEEEK	0.0198	1.3
HLA-DQA1*03:03/DQB1*03:01	1	404	417	14	LNAGFIQAT	EKALNAGFIQATDY	0.0452	1.3
HLA-DQA1*03:03/DQB1*03:01	1	36	49	14	LSRAVAAAT	RKVLSRAVAAATYK	0.0464	1.3
HLA-DQA1*03:03/DQB1*03:01	1	919	933	15	PSAAAPQAE	ALQRPSAAAPQAENG	0.0478	1.3
HLA-DQA1*03:03/DQB1*03:01	1	937	951	15	VAAPAATEA	APAVAAPAATEAPKM	0.0485	1.3
HLA-DQA1*03:03/DQB1*03:01	1	69	83	15	AMASSAESS	EYAMASSAESSPGEY	0.049	1.3
HLA-DQA1*03:03/DQB1*03:01	1	927	941	15	ENGPAAAPA	APQAENGPAAAPAVA	0.0494	1.3
HLA-DPA1*02:01/DPB1*05:01	1	561	575	15	IAVQKTETR	DWDIAVQKTETRLAR	0.1217	1.3
HLA-DPA1*01:03/DPB1*04:02	1	786	799	14	FKVFRYSTS	NPDFKVFRYSTSLE	0.1258	1.3
HLA-DPA1*01:03/DPB1*04:02	1	408	422	15	IQATDYVEI	NAGFIQATDYVEIWQ	0.147	1.3
HLA-DPA1*01:03/DPB1*02:01	1	841	854	14	LAYVEYENE	KGLAYVEYENESQA	0.3893	1.3
HLA-DPA1*01:03/DPB1*02:01	1	40	53	14	VAAATYKTM	SRAVAAATYKTMGP	0.3983	1.3
HLA-DQA1*01:02/DQB1*06:02	1	231	244	14	FESAIVEAA	YREFESAIVEAARL	0.4695	1.3
HLA-DQA1*05:01/DQB1*02:01	1	66	80	15	YAMASSAES	DGDEYAMASSAESSP	0.4947	1.3
HLA-DRB1*16:02	1	828	841	14	LRLVTNRAG	KDLRLVTNRAGKPK	0.5106	1.3
HLA-DQA1*01:02/DQB1*06:02	1	231	245	15	FESAIVEAA	YREFESAIVEAARLE	0.5195	1.3
HLA-DQA1*01:02/DQB1*06:02	1	67	81	15	AMASSAESS	GDEYAMASSAESSPG	0.5275	1.3
HLA-DQA1*06:02/DQB1*02:02	1	1	14	14	AETSASEPE	MATAAETSASEPEA	0.5283	1.3
HLA-DQA1*06:02/DQB1*02:02	1	230	243	14	FESAIVEAA	AYREFESAIVEAAR	0.5333	1.3
HLA-DRB1*15:01	1	289	302	14	LEKYKPYEE	LQQLEKYKPYEEAL	0.5495	1.3
HLA-DQA1*02:01/DQB1*02:02	1	410	423	14	QATDYVEIW	GFIQATDYVEIWQA	0.5723	1.3
HLA-DQA1*02:01/DQB1*02:02	1	3	16	14	AETSASEPE	TAAETSASEPEAES	0.576	1.3
HLA-DQA1*02:01/DQB1*02:02	1	232	245	14	FESAIVEAA	REFESAIVEAARLE	0.5796	1.3
HLA-DRB1*07:01	1	299	312	14	LLQAEAPRL	EEALLQAEAPRLAE	0.6033	1.3
HLA-DRB1*03:01	1	762	775	14	LEMDRKSVE	ALEMDRKSVEGRPM	0.6536	1.3
HLA-DRB1*07:01	1	66	80	15	YAMASSAES	DGDEYAMASSAESSP	0.6634	1.3
HLA-DRB1*07:01	1	229	243	15	YREFESAIV	EAYREFESAIVEAAR	0.6641	1.3
HLA-DRB1*01:01	1	475	488	14	WARIEARLC	MQNWARIEARLCNN	0.6821	1.3
HLA-DRB1*13:01	1	909	923	15	LSLLPRALQ	GRTQLSLLPRALQRP	0.724	1.3
HLA-DQA1*03:01/DQB1*03:02	1	5	18	14	TSASEPEAE	AETSASEPEAESKA	0.0186	1.4
HLA-DQA1*03:01/DQB1*03:02	1	153	167	15	ISMAQDGLD	LHDEISMAQDGLDRE	0.0188	1.4
HLA-DQA1*01:01/DQB1*05:01	1	557	570	14	LEDWDIAVQ	GSLEDWDIAVQKTE	0.0267	1.4
HLA-DQA1*01:01/DQB1*05:01	1	307	320	14	LAEYQAYID	APRLAEYQAYIDFE	0.027	1.4
HLA-DQA1*01:01/DQB1*05:01	1	265	279	15	YEEWSEDPI	TFAEYEEWSEDPIPE	0.0277	1.4
HLA-DQA1*01:01/DQB1*05:01	1	416	430	15	VEIWQAYLD	DYVEIWQAYLDYLRR	0.0277	1.4
HLA-DQA1*03:03/DQB1*03:01	1	659	672	14	VAAGPAGKC	NVEVAAGPAGKCAA	0.0434	1.4
HLA-DQA1*03:03/DQB1*03:01	1	927	940	14	ENGPAAAPA	APQAENGPAAAPAV	0.0442	1.4
HLA-DQA1*03:03/DQB1*03:01	1	64	77	14	DEYAMASSA	ESDGDEYAMASSAE	0.0444	1.4
HLA-DQA1*03:03/DQB1*03:01	1	36	50	15	LSRAVAAAT	RKVLSRAVAAATYKT	0.0468	1.4
HLA-DPA1*01:03/DPB1*04:02	1	745	759	15	YCYVEFKEE	FRGYCYVEFKEEKSA	0.1422	1.4
HLA-DPA1*01:03/DPB1*02:01	1	393	406	14	VISVTFEKA	GVDHQVISVTFEKA	0.3709	1.4
HLA-DPA1*01:03/DPB1*02:01	1	839	852	14	LAYVEYENE	KPKGLAYVEYENES	0.3718	1.4
HLA-DPA1*01:03/DPB1*02:01	1	165	179	15	HVYDLFEKA	DREHVYDLFEKAVKD	0.435	1.4
HLA-DPA1*01:03/DPB1*02:01	1	785	799	15	FKVFRYSTS	KNPDFKVFRYSTSLE	0.4367	1.4
HLA-DQA1*05:01/DQB1*02:01	1	68	81	14	YAMASSAES	DEYAMASSAESSPG	0.5004	1.4
HLA-DRB1*16:02	1	361	374	14	VLSVHNRAI	KDLVLSVHNRAIRN	0.5046	1.4
HLA-DQA1*05:01/DQB1*02:01	1	82	95	14	WEYDEEEEK	EYEWEYDEEEEKNQ	0.5096	1.4
HLA-DQA1*05:01/DQB1*02:01	1	81	94	14	WEYDEEEEK	GEYEWEYDEEEEKN	0.5104	1.4
HLA-DQA1*06:02/DQB1*02:02	1	67	80	14	YAMASSAES	GDEYAMASSAESSP	0.5253	1.4
HLA-DQA1*02:01/DQB1*02:02	1	231	244	14	FESAIVEAA	YREFESAIVEAARL	0.556	1.4
HLA-DRB1*16:02	1	431	445	15	FKQDSSKEL	RVDFKQDSSKELEEL	0.563	1.4
HLA-DRB1*04:01	1	869	882	14	IKVAISNPP	NIIKVAISNPPQRK	0.6313	1.4
HLA-DRB1*13:01	1	236	249	14	IVEAARLEK	SAIVEAARLEKVHS	0.6433	1.4
HLA-DRB1*07:01	1	298	312	15	LLQAEAPRL	YEEALLQAEAPRLAE	0.6458	1.4
HLA-DRB1*11:01	1	114	127	14	LIRLLRLEG	CHVDLIRLLRLEGE	0.672	1.4
HLA-DRB1*11:01	1	382	395	14	LLAMERHGV	WSRYLLAMERHGVD	0.6731	1.4
HLA-DRB1*08:01	1	422	436	15	LDYLRRRVD	QAYLDYLRRRVDFKQ	0.7026	1.4
HLA-DRB1*04:01	1	730	744	15	IRPIFSNRG	GEVVQIRPIFSNRGD	0.7085	1.4
HLA-DRB1*01:01	1	438	452	15	LEELRAAFT	SSKELEELRAAFTRA	0.7428	1.4
HLA-DRB1*11:01	1	814	828	15	LEEICKAHG	KEELEEICKAHGTVK	0.7449	1.4
HLA-DQA1*03:01/DQB1*03:02	1	155	168	14	ISMAQDGLD	DEISMAQDGLDREH	0.0179	1.5
HLA-DQA1*03:01/DQB1*03:02	1	584	598	15	EAALVQQEE	AEKEAALVQQEEEKA	0.0183	1.5
HLA-DQA1*01:01/DQB1*05:01	1	229	242	14	YREFESAIV	EAYREFESAIVEAA	0.0258	1.5
HLA-DQA1*01:01/DQB1*05:01	1	154	167	14	ISMAQDGLD	HDEISMAQDGLDRE	0.0264	1.5
HLA-DPA1*02:01/DPB1*05:01	1	167	180	14	YDLFEKAVK	EHVYDLFEKAVKDY	0.1032	1.5
HLA-DPA1*01:03/DPB1*04:02	1	410	423	14	IQATDYVEI	GFIQATDYVEIWQA	0.117	1.5
HLA-DPA1*01:03/DPB1*02:01	1	785	798	14	FKVFRYSTS	KNPDFKVFRYSTSL	0.3511	1.5
HLA-DPA1*01:03/DPB1*02:01	1	165	178	14	HVYDLFEKA	DREHVYDLFEKAVK	0.3619	1.5
HLA-DPA1*01:03/DPB1*02:01	1	39	53	15	VAAATYKTM	LSRAVAAATYKTMGP	0.4076	1.5
HLA-DQA1*01:02/DQB1*06:02	1	236	249	14	VEAARLEKV	SAIVEAARLEKVHS	0.4503	1.5
HLA-DQA1*05:01/DQB1*02:01	1	230	244	15	FESAIVEAA	AYREFESAIVEAARL	0.4568	1.5
HLA-DQA1*05:01/DQB1*02:01	1	68	82	15	AMASSAESS	DEYAMASSAESSPGE	0.458	1.5
HLA-DQA1*05:01/DQB1*02:01	1	229	243	15	FESAIVEAA	EAYREFESAIVEAAR	0.4588	1.5
HLA-DQA1*01:02/DQB1*06:02	1	582	596	15	EKEAALVQQ	KAAEKEAALVQQEEE	0.5014	1.5
HLA-DRB1*15:01	1	733	746	14	IRPIFSNRG	VQIRPIFSNRGDFR	0.524	1.5
HLA-DQA1*02:01/DQB1*02:02	1	67	81	15	YAMASSAES	GDEYAMASSAESSPG	0.529	1.5
HLA-DRB1*16:02	1	826	840	15	LRLVTNRAG	TVKDLRLVTNRAGKP	0.5414	1.5
HLA-DRB1*07:01	1	431	444	14	FKQDSSKEL	RVDFKQDSSKELEE	0.5727	1.5
HLA-DRB1*07:01	1	789	802	14	FRYSTSLEK	FKVFRYSTSLEKHK	0.5761	1.5
HLA-DRB1*04:01	1	65	78	14	YAMASSAES	SDGDEYAMASSAES	0.6163	1.5
HLA-DRB1*13:01	1	234	247	14	IVEAARLEK	FESAIVEAARLEKV	0.6266	1.5
HLA-DRB1*07:01	1	299	313	15	LLQAEAPRL	EEALLQAEAPRLAEY	0.6281	1.5
HLA-DRB1*11:01	1	384	397	14	LLAMERHGV	RYLLAMERHGVDHQ	0.6529	1.5
HLA-DRB1*01:01	1	300	313	14	LLQAEAPRL	EALLQAEAPRLAEY	0.6564	1.5
HLA-DRB1*08:01	1	909	923	15	LSLLPRALQ	GRTQLSLLPRALQRP	0.6878	1.5
HLA-DRB1*08:01	1	44	58	15	YKTMGPAWD	AAATYKTMGPAWDQQ	0.6908	1.5
HLA-DRB1*04:01	1	733	747	15	IRPIFSNRG	VQIRPIFSNRGDFRG	0.6934	1.5
HLA-DRB1*04:01	1	867	881	15	IKVAISNPP	KENIIKVAISNPPQR	0.6948	1.5
HLA-DRB1*11:01	1	382	396	15	LLAMERHGV	WSRYLLAMERHGVDH	0.7365	1.5
HLA-DRB1*11:01	1	513	527	15	YYNLERAHG	EYYNLERAHGDTQHC	0.7386	1.5
HLA-DQA1*03:01/DQB1*03:02	1	645	658	14	ENSIPAAGE	RRVENSIPAAGETQ	0.0173	1.6
HLA-DQA1*03:01/DQB1*03:02	1	920	933	14	PSAAAPQAE	LQRPSAAAPQAENG	0.0173	1.6
HLA-DQA1*03:01/DQB1*03:02	1	259	272	14	MEATFAEYE	LYDMEATFAEYEEW	0.0175	1.6
HLA-DQA1*03:01/DQB1*03:02	1	260	273	14	MEATFAEYE	YDMEATFAEYEEWS	0.0177	1.6
HLA-DQA1*03:01/DQB1*03:02	1	153	166	14	ISMAQDGLD	LHDEISMAQDGLDR	0.0177	1.6
HLA-DQA1*03:01/DQB1*03:02	1	259	273	15	MEATFAEYE	LYDMEATFAEYEEWS	0.018	1.6
HLA-DQA1*03:01/DQB1*03:02	1	644	658	15	ENSIPAAGE	RRRVENSIPAAGETQ	0.018	1.6
HLA-DQA1*01:01/DQB1*05:01	1	265	278	14	YEEWSEDPI	TFAEYEEWSEDPIP	0.025	1.6
HLA-DQA1*01:01/DQB1*05:01	1	312	325	14	YQAYIDFEM	EYQAYIDFEMKIGD	0.0253	1.6
HLA-DQA1*01:01/DQB1*05:01	1	154	168	15	ISMAQDGLD	HDEISMAQDGLDREH	0.0258	1.6
HLA-DQA1*03:03/DQB1*03:01	1	403	416	14	LNAGFIQAT	FEKALNAGFIQATD	0.0396	1.6
HLA-DQA1*03:03/DQB1*03:01	1	229	242	14	FESAIVEAA	EAYREFESAIVEAA	0.0404	1.6
HLA-DQA1*03:03/DQB1*03:01	1	919	932	14	PSAAAPQAE	ALQRPSAAAPQAEN	0.0404	1.6
HLA-DQA1*03:03/DQB1*03:01	1	404	418	15	LNAGFIQAT	EKALNAGFIQATDYV	0.0436	1.6
HLA-DPA1*01:03/DPB1*04:02	1	745	758	14	YCYVEFKEE	FRGYCYVEFKEEKS	0.1081	1.6
HLA-DPA1*02:01/DPB1*05:01	1	235	249	15	VEAARLEKV	ESAIVEAARLEKVHS	0.1158	1.6
HLA-DPA1*02:01/DPB1*05:01	1	396	410	15	VISVTFEKA	HQVISVTFEKALNAG	0.1158	1.6
HLA-DPA1*01:03/DPB1*04:02	1	785	799	15	FKVFRYSTS	KNPDFKVFRYSTSLE	0.1242	1.6
HLA-DPA1*01:03/DPB1*02:01	1	41	54	14	VAAATYKTM	RAVAAATYKTMGPA	0.3225	1.6
HLA-DPA1*01:03/DPB1*02:01	1	410	423	14	IQATDYVEI	GFIQATDYVEIWQA	0.339	1.6
HLA-DPA1*01:03/DPB1*02:01	1	408	422	15	IQATDYVEI	NAGFIQATDYVEIWQ	0.4003	1.6
HLA-DRB1*16:02	1	230	243	14	YREFESAIV	AYREFESAIVEAAR	0.4693	1.6
HLA-DQA1*06:02/DQB1*02:02	1	66	80	15	YAMASSAES	DGDEYAMASSAESSP	0.4936	1.6
HLA-DRB1*15:01	1	288	301	14	LEKYKPYEE	ALQQLEKYKPYEEA	0.4986	1.6
HLA-DRB1*15:01	1	826	839	14	LRLVTNRAG	TVKDLRLVTNRAGK	0.5052	1.6
HLA-DQA1*06:02/DQB1*02:02	1	231	244	14	FESAIVEAA	YREFESAIVEAARL	0.5095	1.6
HLA-DQA1*02:01/DQB1*02:02	1	409	423	15	QATDYVEIW	AGFIQATDYVEIWQA	0.5201	1.6
HLA-DQA1*02:01/DQB1*02:02	1	67	80	14	YAMASSAES	GDEYAMASSAESSP	0.5312	1.6
HLA-DQA1*02:01/DQB1*02:02	1	1	14	14	AETSASEPE	MATAAETSASEPEA	0.5369	1.6
HLA-DRB1*16:02	1	291	305	15	YKPYEEALL	QLEKYKPYEEALLQA	0.5378	1.6
HLA-DRB1*15:01	1	731	745	15	IRPIFSNRG	EVVQIRPIFSNRGDF	0.5743	1.6
HLA-DRB1*15:01	1	222	236	15	LALWEAYRE	TKGLALWEAYREFES	0.5814	1.6
HLA-DRB1*04:01	1	547	561	15	LTMERTEGS	EVLLTMERTEGSLED	0.6756	1.6
HLA-DRB1*13:01	1	280	294	15	IQNYNKALQ	SVIQNYNKALQQLEK	0.6788	1.6
HLA-DQA1*03:01/DQB1*03:02	1	46	59	14	YKTMGPAWD	ATYKTMGPAWDQQE	0.0168	1.7
HLA-DQA1*03:01/DQB1*03:02	1	232	246	15	FESAIVEAA	REFESAIVEAARLEK	0.0172	1.7
HLA-DQA1*03:01/DQB1*03:02	1	257	271	15	MEATFAEYE	IPLYDMEATFAEYEE	0.0172	1.7
HLA-DQA1*03:01/DQB1*03:02	1	68	82	15	YAMASSAES	DEYAMASSAESSPGE	0.0175	1.7
HLA-DQA1*03:01/DQB1*03:02	1	80	94	15	YEWEYDEEE	PGEYEWEYDEEEEKN	0.0175	1.7
HLA-DQA1*01:01/DQB1*05:01	1	293	306	14	YKPYEEALL	EKYKPYEEALLQAE	0.0244	1.7
HLA-DQA1*03:03/DQB1*03:01	1	35	49	15	LSRAVAAAT	RRKVLSRAVAAATYK	0.0416	1.7
HLA-DQA1*03:03/DQB1*03:01	1	403	417	15	LNAGFIQAT	FEKALNAGFIQATDY	0.042	1.7
HLA-DPA1*02:01/DPB1*05:01	1	230	243	14	REFESAIVE	AYREFESAIVEAAR	0.1001	1.7
HLA-DPA1*02:01/DPB1*05:01	1	229	242	14	REFESAIVE	EAYREFESAIVEAA	0.101	1.7
HLA-DPA1*01:03/DPB1*04:02	1	787	800	14	FKVFRYSTS	PDFKVFRYSTSLEK	0.1036	1.7
HLA-DPA1*01:03/DPB1*04:02	1	746	759	14	YCYVEFKEE	RGYCYVEFKEEKSA	0.1036	1.7
HLA-DPA1*01:03/DPB1*04:02	1	948	962	15	MSNADFAKL	APKMSNADFAKLFLR	0.1198	1.7
HLA-DPA1*01:03/DPB1*02:01	1	166	179	14	HVYDLFEKA	REHVYDLFEKAVKD	0.3035	1.7
HLA-DQA1*01:02/DQB1*06:02	1	567	580	14	TRLARVNEQ	QKTETRLARVNEQR	0.4174	1.7
HLA-DQA1*01:02/DQB1*06:02	1	67	80	14	YAMASSAES	GDEYAMASSAESSP	0.4221	1.7
HLA-DQA1*01:02/DQB1*06:02	1	569	582	14	TRLARVNEQ	TETRLARVNEQRMK	0.4234	1.7
HLA-DQA1*01:02/DQB1*06:02	1	931	944	14	AAPAVAAPA	ENGPAAAPAVAAPA	0.4289	1.7
HLA-DQA1*05:01/DQB1*02:01	1	232	246	15	FESAIVEAA	REFESAIVEAARLEK	0.4347	1.7
HLA-DQA1*06:02/DQB1*02:02	1	649	663	15	PAAGETQNV	NSIPAAGETQNVEVA	0.4801	1.7
HLA-DRB1*15:01	1	229	242	14	YREFESAIV	EAYREFESAIVEAA	0.4942	1.7
HLA-DQA1*06:02/DQB1*02:02	1	410	423	14	QATDYVEIW	GFIQATDYVEIWQA	0.501	1.7
HLA-DQA1*02:01/DQB1*02:02	1	410	424	15	QATDYVEIW	GFIQATDYVEIWQAY	0.5094	1.7
HLA-DQA1*02:01/DQB1*02:02	1	3	17	15	AETSASEPE	TAAETSASEPEAESK	0.5124	1.7
HLA-DQA1*02:01/DQB1*02:02	1	700	713	14	SITVFVSNL	SKDSITVFVSNLPY	0.5267	1.7
HLA-DQA1*02:01/DQB1*02:02	1	699	712	14	SITVFVSNL	SSKDSITVFVSNLP	0.5271	1.7
HLA-DRB1*16:02	1	247	261	15	FRRQLAIPL	VHSLFRRQLAIPLYD	0.5273	1.7
HLA-DRB1*07:01	1	361	374	14	VLSVHNRAI	KDLVLSVHNRAIRN	0.5351	1.7
HLA-DRB1*15:01	1	288	302	15	LEKYKPYEE	ALQQLEKYKPYEEAL	0.5554	1.7
HLA-DRB1*15:01	1	361	375	15	VLSVHNRAI	KDLVLSVHNRAIRNC	0.5597	1.7
HLA-DRB1*15:01	1	828	842	15	LRLVTNRAG	KDLRLVTNRAGKPKG	0.5636	1.7
HLA-DRB1*13:01	1	911	924	14	LSLLPRALQ	TQLSLLPRALQRPS	0.5932	1.7
HLA-DRB1*07:01	1	430	444	15	FKQDSSKEL	RRVDFKQDSSKELEE	0.607	1.7
HLA-DRB1*11:01	1	814	827	14	LEEICKAHG	KEELEEICKAHGTV	0.6174	1.7
HLA-DRB1*08:01	1	513	526	14	YYNLERAHG	EYYNLERAHGDTQH	0.6242	1.7
HLA-DRB1*08:01	1	384	397	14	LAMERHGVD	RYLLAMERHGVDHQ	0.6244	1.7
HLA-DRB1*11:01	1	509	522	14	YYNLERAHG	NMWLEYYNLERAHG	0.6319	1.7
HLA-DRB1*04:01	1	230	244	15	FESAIVEAA	AYREFESAIVEAARL	0.6561	1.7
HLA-DRB1*08:01	1	67	81	15	YAMASSAES	GDEYAMASSAESSPG	0.6703	1.7
HLA-DRB1*01:01	1	439	453	15	LEELRAAFT	SKELEELRAAFTRAL	0.692	1.7
HLA-DRB1*01:01	1	246	260	15	FRRQLAIPL	KVHSLFRRQLAIPLY	0.6935	1.7
HLA-DRB1*01:01	1	65	79	15	YAMASSAES	SDGDEYAMASSAESS	0.6944	1.7
HLA-DRB1*11:01	1	607	621	15	LKKKKKIRG	EKKALKKKKKIRGPE	0.7047	1.7
HLA-DRB1*11:01	1	827	841	15	LRLVTNRAG	VKDLRLVTNRAGKPK	0.7061	1.7
HLA-DQA1*03:01/DQB1*03:02	1	583	596	14	KEAALVQQE	AAEKEAALVQQEEE	0.0166	1.8
HLA-DQA1*03:01/DQB1*03:02	1	44	58	15	YKTMGPAWD	AAATYKTMGPAWDQQ	0.0169	1.8
HLA-DQA1*01:01/DQB1*05:01	1	413	427	15	VEIWQAYLD	QATDYVEIWQAYLDY	0.0241	1.8
HLA-DQA1*01:01/DQB1*05:01	1	554	568	15	LEDWDIAVQ	RTEGSLEDWDIAVQK	0.0241	1.8
HLA-DQA1*01:01/DQB1*05:01	1	292	306	15	YKPYEEALL	LEKYKPYEEALLQAE	0.0242	1.8
HLA-DQA1*01:01/DQB1*05:01	1	223	237	15	LALWEAYRE	KGLALWEAYREFESA	0.0244	1.8
HLA-DQA1*01:01/DQB1*05:01	1	228	242	15	YREFESAIV	WEAYREFESAIVEAA	0.0245	1.8
HLA-DPA1*02:01/DPB1*05:01	1	393	407	15	VISVTFEKA	GVDHQVISVTFEKAL	0.1105	1.8
HLA-DPA1*01:03/DPB1*04:02	1	40	54	15	VAAATYKTM	SRAVAAATYKTMGPA	0.1166	1.8
HLA-DPA1*01:03/DPB1*02:01	1	838	852	15	LAYVEYENE	GKPKGLAYVEYENES	0.3772	1.8
HLA-DQA1*01:02/DQB1*06:02	1	653	666	14	TQNVEVAAG	AAGETQNVEVAAGP	0.4092	1.8
HLA-DQA1*01:02/DQB1*06:02	1	583	596	14	KEAALVQQE	AAEKEAALVQQEEE	0.4146	1.8
HLA-DQA1*05:01/DQB1*02:01	1	649	663	15	PAAGETQNV	NSIPAAGETQNVEVA	0.4286	1.8
HLA-DRB1*16:02	1	842	855	14	YVEYENESQ	GLAYVEYENESQAS	0.4446	1.8
HLA-DQA1*01:02/DQB1*06:02	1	583	597	15	KEAALVQQE	AAEKEAALVQQEEEK	0.4593	1.8
HLA-DRB1*15:01	1	293	306	14	YKPYEEALL	EKYKPYEEALLQAE	0.4755	1.8
HLA-DRB1*15:01	1	222	235	14	LALWEAYRE	TKGLALWEAYREFE	0.4774	1.8
HLA-DRB1*15:01	1	731	744	14	IRPIFSNRG	EVVQIRPIFSNRGD	0.4808	1.8
HLA-DQA1*06:02/DQB1*02:02	1	4	17	14	TSASEPEAE	AAETSASEPEAESK	0.4842	1.8
HLA-DQA1*06:02/DQB1*02:02	1	68	81	14	YAMASSAES	DEYAMASSAESSPG	0.4885	1.8
HLA-DQA1*06:02/DQB1*02:02	1	850	863	14	QASQAVMKM	NESQASQAVMKMDG	0.4894	1.8
HLA-DQA1*02:01/DQB1*02:02	1	409	422	14	QATDYVEIW	AGFIQATDYVEIWQ	0.5063	1.8
HLA-DRB1*07:01	1	298	311	14	LLQAEAPRL	YEEALLQAEAPRLA	0.5103	1.8
HLA-DRB1*07:01	1	66	79	14	YAMASSAES	DGDEYAMASSAESS	0.5144	1.8
HLA-DRB1*16:02	1	842	856	15	YVEYENESQ	GLAYVEYENESQASQ	0.5178	1.8
HLA-DRB1*15:01	1	289	303	15	LEKYKPYEE	LQQLEKYKPYEEALL	0.5326	1.8
HLA-DRB1*07:01	1	226	240	15	YREFESAIV	ALWEAYREFESAIVE	0.5887	1.8
HLA-DRB1*08:01	1	383	396	14	LLAMERHGV	SRYLLAMERHGVDH	0.6115	1.8
HLA-DRB1*11:01	1	609	622	14	LKKKKKIRG	KALKKKKKIRGPEK	0.6136	1.8
HLA-DRB1*08:01	1	450	463	14	LEYLKQEVE	TRALEYLKQEVEER	0.6149	1.8
HLA-DRB1*03:01	1	870	884	15	VAISNPPQR	IIKVAISNPPQRKVP	0.6235	1.8
HLA-DRB1*04:01	1	257	271	15	YDMEATFAE	IPLYDMEATFAEYEE	0.6387	1.8
HLA-DRB1*08:01	1	282	296	15	YNKALQQLE	IQNYNKALQQLEKYK	0.6392	1.8
HLA-DRB1*08:01	1	383	397	15	LLAMERHGV	SRYLLAMERHGVDHQ	0.6527	1.8
HLA-DQA1*03:01/DQB1*03:02	1	258	272	15	MEATFAEYE	PLYDMEATFAEYEEW	0.0165	1.9
HLA-DQA1*03:01/DQB1*03:02	1	919	933	15	PSAAAPQAE	ALQRPSAAAPQAENG	0.0167	1.9
HLA-DQA1*01:01/DQB1*05:01	1	418	432	15	WQAYLDYLR	VEIWQAYLDYLRRRV	0.0235	1.9
HLA-DQA1*01:01/DQB1*05:01	1	414	428	15	VEIWQAYLD	ATDYVEIWQAYLDYL	0.024	1.9
HLA-DPA1*01:03/DPB1*04:02	1	397	410	14	VISVTFEKA	QVISVTFEKALNAG	0.0891	1.9
HLA-DPA1*01:03/DPB1*04:02	1	40	53	14	VAAATYKTM	SRAVAAATYKTMGP	0.0926	1.9
HLA-DPA1*02:01/DPB1*05:01	1	235	248	14	IVEAARLEK	ESAIVEAARLEKVH	0.0983	1.9
HLA-DPA1*01:03/DPB1*02:01	1	355	368	14	LKVKDLVLS	DRQLKVKDLVLSVH	0.2839	1.9
HLA-DPA1*01:03/DPB1*02:01	1	742	755	14	FRGYCYVEF	RGDFRGYCYVEFKE	0.2843	1.9
HLA-DPA1*01:03/DPB1*02:01	1	948	962	15	MSNADFAKL	APKMSNADFAKLFLR	0.3554	1.9
HLA-DPA1*01:03/DPB1*02:01	1	841	855	15	LAYVEYENE	KGLAYVEYENESQAS	0.3582	1.9
HLA-DQA1*05:01/DQB1*02:01	1	82	96	15	WEYDEEEEK	EYEWEYDEEEEKNQL	0.415	1.9
HLA-DQA1*05:01/DQB1*02:01	1	2	16	15	AETSASEPE	ATAAETSASEPEAES	0.418	1.9
HLA-DRB1*16:02	1	291	304	14	YKPYEEALL	QLEKYKPYEEALLQ	0.4369	1.9
HLA-DQA1*05:01/DQB1*02:01	1	80	93	14	YEWEYDEEE	PGEYEWEYDEEEEK	0.4429	1.9
HLA-DRB1*15:01	1	292	305	14	YKPYEEALL	LEKYKPYEEALLQA	0.4718	1.9
HLA-DQA1*06:02/DQB1*02:02	1	649	662	14	PAAGETQNV	NSIPAAGETQNVEV	0.4812	1.9
HLA-DQA1*02:01/DQB1*02:02	1	649	663	15	PAAGETQNV	NSIPAAGETQNVEVA	0.4849	1.9
HLA-DQA1*02:01/DQB1*02:02	1	80	94	15	YEWEYDEEE	PGEYEWEYDEEEEKN	0.4863	1.9
HLA-DRB1*16:02	1	248	262	15	FRRQLAIPL	HSLFRRQLAIPLYDM	0.5058	1.9
HLA-DRB1*16:02	1	732	746	15	IRPIFSNRG	VVQIRPIFSNRGDFR	0.5101	1.9
HLA-DRB1*15:01	1	292	306	15	YKPYEEALL	LEKYKPYEEALLQAE	0.5316	1.9
HLA-DRB1*15:01	1	699	713	15	ITVFVSNLP	SSKDSITVFVSNLPY	0.5325	1.9
HLA-DRB1*04:01	1	547	560	14	LTMERTEGS	EVLLTMERTEGSLE	0.5721	1.9
HLA-DRB1*04:01	1	826	839	14	LRLVTNRAG	TVKDLRLVTNRAGK	0.582	1.9
HLA-DRB1*11:01	1	607	620	14	LKKKKKIRG	EKKALKKKKKIRGP	0.5912	1.9
HLA-DRB1*11:01	1	827	840	14	LRLVTNRAG	VKDLRLVTNRAGKP	0.5968	1.9
HLA-DRB1*01:01	1	398	411	14	VTFEKALNA	VISVTFEKALNAGF	0.5969	1.9
HLA-DRB1*08:01	1	46	59	14	YKTMGPAWD	ATYKTMGPAWDQQE	0.5994	1.9
HLA-DRB1*08:01	1	909	922	14	LSLLPRALQ	GRTQLSLLPRALQR	0.6057	1.9
HLA-DRB1*04:01	1	229	243	15	FESAIVEAA	EAYREFESAIVEAAR	0.6146	1.9
HLA-DRB1*04:01	1	206	220	15	FERALSSVG	VRSVFERALSSVGLH	0.6222	1.9
HLA-DRB1*04:01	1	828	842	15	LRLVTNRAG	KDLRLVTNRAGKPKG	0.6271	1.9
HLA-DRB1*08:01	1	421	435	15	LDYLRRRVD	WQAYLDYLRRRVDFK	0.6356	1.9
HLA-DRB1*11:01	1	578	592	15	MKAAEKEAA	EQRMKAAEKEAALVQ	0.6777	1.9
HLA-DQA1*03:01/DQB1*03:02	1	260	274	15	MEATFAEYE	YDMEATFAEYEEWSE	0.0164	2
HLA-DQA1*03:01/DQB1*03:02	1	228	242	15	FESAIVEAA	WEAYREFESAIVEAA	0.0164	2
HLA-DQA1*01:01/DQB1*05:01	1	413	426	14	VEIWQAYLD	QATDYVEIWQAYLD	0.0217	2
HLA-DQA1*01:01/DQB1*05:01	1	292	305	14	YKPYEEALL	LEKYKPYEEALLQA	0.0222	2
HLA-DQA1*01:01/DQB1*05:01	1	228	241	14	YREFESAIV	WEAYREFESAIVEA	0.0228	2
HLA-DQA1*03:03/DQB1*03:01	1	4	17	14	TSASEPEAE	AAETSASEPEAESK	0.0356	2
HLA-DPA1*02:01/DPB1*05:01	1	236	249	14	VEAARLEKV	SAIVEAARLEKVHS	0.0946	2
HLA-DPA1*01:03/DPB1*04:02	1	744	758	15	YCYVEFKEE	DFRGYCYVEFKEEKS	0.1064	2
HLA-DPA1*02:01/DPB1*05:01	1	786	800	15	FKVFRYSTS	NPDFKVFRYSTSLEK	0.1081	2
HLA-DPA1*01:03/DPB1*02:01	1	344	357	14	IRYSQYLDR	PDLWIRYSQYLDRQ	0.2777	2
HLA-DPA1*01:03/DPB1*02:01	1	787	801	15	FKVFRYSTS	PDFKVFRYSTSLEKH	0.3429	2
HLA-DPA1*01:03/DPB1*02:01	1	745	759	15	YCYVEFKEE	FRGYCYVEFKEEKSA	0.3432	2
HLA-DPA1*01:03/DPB1*02:01	1	164	178	15	HVYDLFEKA	LDREHVYDLFEKAVK	0.3501	2
HLA-DRB1*16:02	1	311	324	14	YQAYIDFEM	AEYQAYIDFEMKIG	0.4288	2
HLA-DQA1*05:01/DQB1*02:01	1	649	662	14	PAAGETQNV	NSIPAAGETQNVEV	0.4383	2
HLA-DQA1*01:02/DQB1*06:02	1	230	244	15	FESAIVEAA	AYREFESAIVEAARL	0.4457	2
HLA-DQA1*06:02/DQB1*02:02	1	232	246	15	FESAIVEAA	REFESAIVEAARLEK	0.4599	2
HLA-DRB1*15:01	1	290	303	14	LEKYKPYEE	QQLEKYKPYEEALL	0.4601	2
HLA-DQA1*06:02/DQB1*02:02	1	68	82	15	AMASSAESS	DEYAMASSAESSPGE	0.4606	2
HLA-DQA1*06:02/DQB1*02:02	1	569	582	14	LARVNEQRM	TETRLARVNEQRMK	0.4643	2
HLA-DQA1*06:02/DQB1*02:02	1	203	216	14	VRSVFERAL	LEKVRSVFERALSS	0.4644	2
HLA-DQA1*06:02/DQB1*02:02	1	570	583	14	LARVNEQRM	ETRLARVNEQRMKA	0.4695	2
HLA-DQA1*06:02/DQB1*02:02	1	859	872	14	GMTIKENII	MKMDGMTIKENIIK	0.4697	2
HLA-DQA1*02:01/DQB1*02:02	1	230	244	15	FESAIVEAA	AYREFESAIVEAARL	0.4705	2
HLA-DQA1*06:02/DQB1*02:02	1	860	873	14	GMTIKENII	KMDGMTIKENIIKV	0.4753	2
HLA-DQA1*02:01/DQB1*02:02	1	66	80	15	YAMASSAES	DGDEYAMASSAESSP	0.4789	2
HLA-DQA1*02:01/DQB1*02:02	1	229	243	15	FESAIVEAA	EAYREFESAIVEAAR	0.4798	2
HLA-DRB1*03:01	1	870	883	14	VAISNPPQR	IIKVAISNPPQRKV	0.4843	2
HLA-DRB1*03:01	1	758	771	14	LEMDRKSVE	SALQALEMDRKSVE	0.4903	2
HLA-DRB1*16:02	1	293	307	15	YKPYEEALL	EKYKPYEEALLQAEA	0.4906	2
HLA-DQA1*02:01/DQB1*02:02	1	859	872	14	GMTIKENII	MKMDGMTIKENIIK	0.4917	2
HLA-DRB1*07:01	1	430	443	14	FKQDSSKEL	RRVDFKQDSSKELE	0.4932	2
HLA-DRB1*07:01	1	68	81	14	YAMASSAES	DEYAMASSAESSPG	0.4935	2
HLA-DQA1*02:01/DQB1*02:02	1	860	873	14	GMTIKENII	KMDGMTIKENIIKV	0.4953	2
HLA-DRB1*15:01	1	359	373	15	VLSVHNRAI	KVKDLVLSVHNRAIR	0.5133	2
HLA-DRB1*13:01	1	909	922	14	LSLLPRALQ	GRTQLSLLPRALQR	0.5536	2
HLA-DRB1*13:01	1	360	373	14	LSVHNRAIR	VKDLVLSVHNRAIR	0.5537	2
HLA-DRB1*07:01	1	431	445	15	FKQDSSKEL	RVDFKQDSSKELEEL	0.5605	2
HLA-DRB1*04:01	1	69	82	14	YAMASSAES	EYAMASSAESSPGE	0.5643	2
HLA-DRB1*01:01	1	298	311	14	LLQAEAPRL	YEEALLQAEAPRLA	0.5766	2
HLA-DRB1*01:01	1	438	451	14	LEELRAAFT	SSKELEELRAAFTR	0.5832	2
HLA-DRB1*01:01	1	474	488	15	WARIEARLC	IMQNWARIEARLCNN	0.6595	2
HLA-DRB1*11:01	1	67	81	15	YAMASSAES	GDEYAMASSAESSPG	0.673	2
HLA-DQA1*03:01/DQB1*03:02	1	80	93	14	YEWEYDEEE	PGEYEWEYDEEEEK	0.0156	2.1
HLA-DQA1*03:01/DQB1*03:02	1	936	950	15	AVAAPAATE	AAPAVAAPAATEAPK	0.0156	2.1
HLA-DQA1*03:01/DQB1*03:02	1	44	57	14	YKTMGPAWD	AAATYKTMGPAWDQ	0.0158	2.1
HLA-DQA1*03:01/DQB1*03:02	1	65	79	15	YAMASSAES	SDGDEYAMASSAESS	0.016	2.1
HLA-DQA1*01:01/DQB1*05:01	1	263	276	14	FAEYEEWSE	EATFAEYEEWSEDP	0.0215	2.1
HLA-DQA1*01:01/DQB1*05:01	1	827	841	15	LRLVTNRAG	VKDLRLVTNRAGKPK	0.0219	2.1
HLA-DQA1*01:01/DQB1*05:01	1	510	524	15	LEYYNLERA	MWLEYYNLERAHGDT	0.022	2.1
HLA-DQA1*01:01/DQB1*05:01	1	264	278	15	YEEWSEDPI	ATFAEYEEWSEDPIP	0.0222	2.1
HLA-DQA1*03:03/DQB1*03:01	1	37	50	14	LSRAVAAAT	KVLSRAVAAATYKT	0.0343	2.1
HLA-DQA1*03:03/DQB1*03:01	1	659	673	15	VAAGPAGKC	NVEVAAGPAGKCAAV	0.0372	2.1
HLA-DPA1*01:03/DPB1*04:02	1	947	960	14	MSNADFAKL	EAPKMSNADFAKLF	0.082	2.1
HLA-DPA1*01:03/DPB1*04:02	1	93	106	14	LEIERLEEQ	KNQLEIERLEEQLS	0.0822	2.1
HLA-DPA1*01:03/DPB1*04:02	1	948	961	14	MSNADFAKL	APKMSNADFAKLFL	0.0833	2.1
HLA-DPA1*02:01/DPB1*05:01	1	561	574	14	IAVQKTETR	DWDIAVQKTETRLA	0.0932	2.1
HLA-DPA1*02:01/DPB1*05:01	1	134	147	14	KMSEIFPLT	ARQKMSEIFPLTEE	0.0938	2.1
HLA-DPA1*01:03/DPB1*02:01	1	39	52	14	VAAATYKTM	LSRAVAAATYKTMG	0.2582	2.1
HLA-DPA1*01:03/DPB1*02:01	1	345	358	14	IRYSQYLDR	DLWIRYSQYLDRQL	0.2642	2.1
HLA-DPA1*01:03/DPB1*02:01	1	746	759	14	YCYVEFKEE	RGYCYVEFKEEKSA	0.2701	2.1
HLA-DPA1*01:03/DPB1*02:01	1	355	369	15	LKVKDLVLS	DRQLKVKDLVLSVHN	0.3298	2.1
HLA-DPA1*01:03/DPB1*02:01	1	742	756	15	FRGYCYVEF	RGDFRGYCYVEFKEE	0.3388	2.1
HLA-DRB1*16:02	1	732	745	14	IRPIFSNRG	VVQIRPIFSNRGDF	0.4161	2.1
HLA-DRB1*16:02	1	430	443	14	FKQDSSKEL	RRVDFKQDSSKELE	0.4197	2.1
HLA-DQA1*05:01/DQB1*02:01	1	570	583	14	LARVNEQRM	ETRLARVNEQRMKA	0.425	2.1
HLA-DQA1*05:01/DQB1*02:01	1	2	15	14	AETSASEPE	ATAAETSASEPEAE	0.4285	2.1
HLA-DQA1*01:02/DQB1*06:02	1	680	694	15	EKAASLKRD	KQKEKAASLKRDMPK	0.4317	2.1
HLA-DRB1*15:01	1	307	320	14	LAEYQAYID	APRLAEYQAYIDFE	0.4367	2.1
HLA-DQA1*01:02/DQB1*06:02	1	567	581	15	TRLARVNEQ	QKTETRLARVNEQRM	0.4378	2.1
HLA-DRB1*15:01	1	228	241	14	YREFESAIV	WEAYREFESAIVEA	0.4409	2.1
HLA-DQA1*06:02/DQB1*02:02	1	409	423	15	QATDYVEIW	AGFIQATDYVEIWQA	0.4522	2.1
HLA-DQA1*06:02/DQB1*02:02	1	229	243	15	FESAIVEAA	EAYREFESAIVEAAR	0.4531	2.1
HLA-DQA1*02:01/DQB1*02:02	1	700	714	15	SITVFVSNL	SKDSITVFVSNLPYS	0.4644	2.1
HLA-DQA1*02:01/DQB1*02:02	1	81	95	15	WEYDEEEEK	GEYEWEYDEEEEKNQ	0.4645	2.1
HLA-DRB1*03:01	1	235	248	14	IVEAARLEK	ESAIVEAARLEKVH	0.4759	2.1
HLA-DQA1*02:01/DQB1*02:02	1	649	662	14	PAAGETQNV	NSIPAAGETQNVEV	0.4859	2.1
HLA-DQA1*02:01/DQB1*02:02	1	68	81	14	YAMASSAES	DEYAMASSAESSPG	0.4877	2.1
HLA-DRB1*04:01	1	431	444	14	FKQDSSKEL	RVDFKQDSSKELEE	0.5474	2.1
HLA-DRB1*01:01	1	476	489	14	WARIEARLC	QNWARIEARLCNNM	0.5584	2.1
HLA-DRB1*01:01	1	119	132	14	LLRLEGELT	IRLLRLEGELTKVR	0.5586	2.1
HLA-DRB1*11:01	1	578	591	14	MKAAEKEAA	EQRMKAAEKEAALV	0.5664	2.1
HLA-DRB1*01:01	1	855	868	14	VMKMDGMTI	SQAVMKMDGMTIKE	0.5671	2.1
HLA-DRB1*11:01	1	115	128	14	LIRLLRLEG	HVDLIRLLRLEGEL	0.5782	2.1
HLA-DRB1*08:01	1	911	924	14	LSLLPRALQ	TQLSLLPRALQRPS	0.5784	2.1
HLA-DRB1*08:01	1	67	80	14	YAMASSAES	GDEYAMASSAESSP	0.5792	2.1
HLA-DRB1*04:01	1	207	221	15	FERALSSVG	RSVFERALSSVGLHM	0.5877	2.1
HLA-DRB1*08:01	1	314	328	15	IDFEMKIGD	QAYIDFEMKIGDPAR	0.6124	2.1
HLA-DRB1*13:01	1	561	575	15	IAVQKTETR	DWDIAVQKTETRLAR	0.629	2.1
HLA-DRB1*01:01	1	249	263	15	FRRQLAIPL	SLFRRQLAIPLYDME	0.6449	2.1
HLA-DRB1*01:01	1	475	489	15	WARIEARLC	MQNWARIEARLCNNM	0.6456	2.1
HLA-DRB1*01:01	1	855	869	15	VMKMDGMTI	SQAVMKMDGMTIKEN	0.6543	2.1
HLA-DQA1*03:01/DQB1*03:02	1	936	949	14	AVAAPAATE	AAPAVAAPAATEAP	0.0149	2.2
HLA-DQA1*03:01/DQB1*03:02	1	919	932	14	PSAAAPQAE	ALQRPSAAAPQAEN	0.0154	2.2
HLA-DQA1*01:01/DQB1*05:01	1	263	277	15	FAEYEEWSE	EATFAEYEEWSEDPI	0.0213	2.2
HLA-DQA1*01:01/DQB1*05:01	1	312	326	15	YQAYIDFEM	EYQAYIDFEMKIGDP	0.0216	2.2
HLA-DQA1*01:01/DQB1*05:01	1	507	521	15	LEYYNLERA	YANMWLEYYNLERAH	0.0217	2.2
HLA-DQA1*03:03/DQB1*03:01	1	583	596	14	KEAALVQQE	AAEKEAALVQQEEE	0.0333	2.2
HLA-DPA1*01:03/DPB1*04:02	1	408	421	14	IQATDYVEI	NAGFIQATDYVEIW	0.0817	2.2
HLA-DPA1*02:01/DPB1*05:01	1	787	801	15	FRYSTSLEK	PDFKVFRYSTSLEKH	0.1027	2.2
HLA-DPA1*01:03/DPB1*02:01	1	164	177	14	HVYDLFEKA	LDREHVYDLFEKAV	0.2467	2.2
HLA-DPA1*01:03/DPB1*02:01	1	408	421	14	IQATDYVEI	NAGFIQATDYVEIW	0.2471	2.2
HLA-DPA1*01:03/DPB1*02:01	1	947	960	14	MSNADFAKL	EAPKMSNADFAKLF	0.2482	2.2
HLA-DPA1*01:03/DPB1*02:01	1	948	961	14	MSNADFAKL	APKMSNADFAKLFL	0.2497	2.2
HLA-DPA1*01:03/DPB1*02:01	1	745	758	14	YCYVEFKEE	FRGYCYVEFKEEKS	0.2498	2.2
HLA-DRB1*16:02	1	789	802	14	FRYSTSLEK	FKVFRYSTSLEKHK	0.4112	2.2
HLA-DQA1*01:02/DQB1*06:02	1	229	243	15	FESAIVEAA	EAYREFESAIVEAAR	0.4267	2.2
HLA-DQA1*06:02/DQB1*02:02	1	230	244	15	FESAIVEAA	AYREFESAIVEAARL	0.4389	2.2
HLA-DQA1*06:02/DQB1*02:02	1	4	18	15	TSASEPEAE	AAETSASEPEAESKA	0.4395	2.2
HLA-DQA1*06:02/DQB1*02:02	1	650	663	14	PAAGETQNV	SIPAAGETQNVEVA	0.4534	2.2
HLA-DQA1*02:01/DQB1*02:02	1	68	82	15	AMASSAESS	DEYAMASSAESSPGE	0.457	2.2
HLA-DQA1*02:01/DQB1*02:02	1	232	246	15	FESAIVEAA	REFESAIVEAARLEK	0.4574	2.2
HLA-DRB1*07:01	1	248	261	14	FRRQLAIPL	HSLFRRQLAIPLYD	0.4676	2.2
HLA-DQA1*02:01/DQB1*02:02	1	81	94	14	WEYDEEEEK	GEYEWEYDEEEEKN	0.4767	2.2
HLA-DRB1*15:01	1	290	304	15	LEKYKPYEE	QQLEKYKPYEEALLQ	0.4939	2.2
HLA-DRB1*15:01	1	868	882	15	IKVAISNPP	ENIIKVAISNPPQRK	0.4981	2.2
HLA-DRB1*11:01	1	828	841	14	LRLVTNRAG	KDLRLVTNRAGKPK	0.5632	2.2
HLA-DRB1*08:01	1	44	57	14	YKTMGPAWD	AAATYKTMGPAWDQ	0.5697	2.2
HLA-DRB1*03:01	1	762	776	15	LEMDRKSVE	ALEMDRKSVEGRPMF	0.5713	2.2
HLA-DRB1*13:01	1	384	398	15	LLAMERHGV	RYLLAMERHGVDHQV	0.6203	2.2
HLA-DQA1*03:01/DQB1*03:02	1	921	935	15	PSAAAPQAE	QRPSAAAPQAENGPA	0.015	2.3
HLA-DQA1*01:01/DQB1*05:01	1	155	168	14	ISMAQDGLD	DEISMAQDGLDREH	0.0206	2.3
HLA-DQA1*01:01/DQB1*05:01	1	220	234	15	LALWEAYRE	HMTKGLALWEAYREF	0.0211	2.3
HLA-DQA1*03:03/DQB1*03:01	1	938	951	14	VAAPAATEA	PAVAAPAATEAPKM	0.0321	2.3
HLA-DQA1*03:03/DQB1*03:01	1	922	935	14	PSAAAPQAE	RPSAAAPQAENGPA	0.0322	2.3
HLA-DQA1*03:03/DQB1*03:01	1	233	246	14	FESAIVEAA	EFESAIVEAARLEK	0.0331	2.3
HLA-DQA1*03:03/DQB1*03:01	1	926	940	15	ENGPAAAPA	AAPQAENGPAAAPAV	0.0357	2.3
HLA-DPA1*01:03/DPB1*04:02	1	838	851	14	LAYVEYENE	GKPKGLAYVEYENE	0.0746	2.3
HLA-DPA1*01:03/DPB1*04:02	1	744	757	14	YCYVEFKEE	DFRGYCYVEFKEEK	0.075	2.3
HLA-DPA1*01:03/DPB1*04:02	1	785	798	14	FKVFRYSTS	KNPDFKVFRYSTSL	0.0772	2.3
HLA-DPA1*01:03/DPB1*02:01	1	784	797	14	FKVFRYSTS	SKNPDFKVFRYSTS	0.2384	2.3
HLA-DPA1*01:03/DPB1*02:01	1	784	798	15	FKVFRYSTS	SKNPDFKVFRYSTSL	0.3113	2.3
HLA-DPA1*01:03/DPB1*02:01	1	392	406	15	VISVTFEKA	HGVDHQVISVTFEKA	0.3175	2.3
HLA-DPA1*01:03/DPB1*02:01	1	345	359	15	IRYSQYLDR	DLWIRYSQYLDRQLK	0.3196	2.3
HLA-DQA1*01:02/DQB1*06:02	1	582	595	14	EKEAALVQQ	KAAEKEAALVQQEE	0.3817	2.3
HLA-DQA1*05:01/DQB1*02:01	1	648	662	15	PAAGETQNV	ENSIPAAGETQNVEV	0.3903	2.3
HLA-DRB1*15:01	1	311	324	14	YQAYIDFEM	AEYQAYIDFEMKIG	0.3989	2.3
HLA-DQA1*05:01/DQB1*02:01	1	569	582	14	LARVNEQRM	TETRLARVNEQRMK	0.4082	2.3
HLA-DQA1*01:02/DQB1*06:02	1	644	658	15	VENSIPAAG	RRRVENSIPAAGETQ	0.4184	2.3
HLA-DQA1*06:02/DQB1*02:02	1	410	424	15	QATDYVEIW	GFIQATDYVEIWQAY	0.4335	2.3
HLA-DQA1*06:02/DQB1*02:02	1	409	422	14	QATDYVEIW	AGFIQATDYVEIWQ	0.4496	2.3
HLA-DQA1*06:02/DQB1*02:02	1	699	712	14	SITVFVSNL	SSKDSITVFVSNLP	0.4498	2.3
HLA-DQA1*06:02/DQB1*02:02	1	849	862	14	QASQAVMKM	ENESQASQAVMKMD	0.4529	2.3
HLA-DRB1*03:01	1	871	884	14	VAISNPPQR	IKVAISNPPQRKVP	0.4531	2.3
HLA-DRB1*16:02	1	360	374	15	VLSVHNRAI	VKDLVLSVHNRAIRN	0.4705	2.3
HLA-DQA1*02:01/DQB1*02:02	1	203	216	14	VRSVFERAL	LEKVRSVFERALSS	0.4716	2.3
HLA-DRB1*15:01	1	291	305	15	YKPYEEALL	QLEKYKPYEEALLQA	0.4762	2.3
HLA-DRB1*15:01	1	287	301	15	LEKYKPYEE	KALQQLEKYKPYEEA	0.4763	2.3
HLA-DRB1*15:01	1	228	242	15	YREFESAIV	WEAYREFESAIVEAA	0.4833	2.3
HLA-DRB1*15:01	1	221	235	15	LALWEAYRE	MTKGLALWEAYREFE	0.4834	2.3
HLA-DRB1*15:01	1	788	802	15	VFRYSTSLE	DFKVFRYSTSLEKHK	0.4877	2.3
HLA-DRB1*04:01	1	867	880	14	IKVAISNPP	KENIIKVAISNPPQ	0.5177	2.3
HLA-DRB1*07:01	1	788	802	15	FRYSTSLEK	DFKVFRYSTSLEKHK	0.5263	2.3
HLA-DRB1*07:01	1	360	374	15	VLSVHNRAI	VKDLVLSVHNRAIRN	0.529	2.3
HLA-DRB1*03:01	1	235	249	15	IVEAARLEK	ESAIVEAARLEKVHS	0.5581	2.3
HLA-DRB1*08:01	1	423	436	14	LDYLRRRVD	AYLDYLRRRVDFKQ	0.565	2.3
HLA-DRB1*08:01	1	421	434	14	LDYLRRRVD	WQAYLDYLRRRVDF	0.5667	2.3
HLA-DRB1*13:01	1	381	395	15	LLAMERHGV	LWSRYLLAMERHGVD	0.6015	2.3
HLA-DRB1*08:01	1	449	463	15	LEYLKQEVE	FTRALEYLKQEVEER	0.6042	2.3
HLA-DRB1*13:01	1	827	841	15	LRLVTNRAG	VKDLRLVTNRAGKPK	0.6051	2.3
HLA-DQA1*03:01/DQB1*03:02	1	931	945	15	PAAAPAVAA	ENGPAAAPAVAAPAA	0.0148	2.4
HLA-DQA1*03:01/DQB1*03:02	1	933	947	15	AAPAVAAPA	GPAAAPAVAAPAATE	0.0149	2.4
HLA-DPA1*01:03/DPB1*04:02	1	355	368	14	LKVKDLVLS	DRQLKVKDLVLSVH	0.0705	2.4
HLA-DPA1*01:03/DPB1*04:02	1	236	249	14	VEAARLEKV	SAIVEAARLEKVHS	0.0718	2.4
HLA-DPA1*01:03/DPB1*04:02	1	355	369	15	LKVKDLVLS	DRQLKVKDLVLSVHN	0.0889	2.4
HLA-DPA1*02:01/DPB1*05:01	1	345	359	15	IRYSQYLDR	DLWIRYSQYLDRQLK	0.0995	2.4
HLA-DPA1*02:01/DPB1*05:01	1	228	242	15	REFESAIVE	WEAYREFESAIVEAA	0.1002	2.4
HLA-DPA1*02:01/DPB1*05:01	1	565	579	15	KTETRLARV	AVQKTETRLARVNEQ	0.1003	2.4
HLA-DRB1*15:01	1	278	291	14	VIQNYNKAL	PESVIQNYNKALQQ	0.3935	2.4
HLA-DRB1*16:02	1	826	839	14	LRLVTNRAG	TVKDLRLVTNRAGK	0.3973	2.4
HLA-DQA1*05:01/DQB1*02:01	1	410	423	14	QATDYVEIW	GFIQATDYVEIWQA	0.4002	2.4
HLA-DQA1*01:02/DQB1*06:02	1	232	246	15	FESAIVEAA	REFESAIVEAARLEK	0.4046	2.4
HLA-DQA1*01:02/DQB1*06:02	1	235	249	15	VEAARLEKV	ESAIVEAARLEKVHS	0.4055	2.4
HLA-DQA1*01:02/DQB1*06:02	1	66	80	15	YAMASSAES	DGDEYAMASSAESSP	0.4135	2.4
HLA-DQA1*06:02/DQB1*02:02	1	80	94	15	YEWEYDEEE	PGEYEWEYDEEEEKN	0.4319	2.4
HLA-DQA1*06:02/DQB1*02:02	1	648	662	15	PAAGETQNV	ENSIPAAGETQNVEV	0.433	2.4
HLA-DQA1*06:02/DQB1*02:02	1	81	95	15	WEYDEEEEK	GEYEWEYDEEEEKNQ	0.4332	2.4
HLA-DRB1*07:01	1	788	801	14	FRYSTSLEK	DFKVFRYSTSLEKH	0.4474	2.4
HLA-DRB1*07:01	1	360	373	14	VLSVHNRAI	VKDLVLSVHNRAIR	0.4487	2.4
HLA-DQA1*02:01/DQB1*02:02	1	650	663	14	PAAGETQNV	SIPAAGETQNVEVA	0.4644	2.4
HLA-DQA1*02:01/DQB1*02:02	1	82	95	14	WEYDEEEEK	EYEWEYDEEEEKNQ	0.4646	2.4
HLA-DRB1*13:01	1	561	574	14	IAVQKTETR	DWDIAVQKTETRLA	0.5051	2.4
HLA-DRB1*07:01	1	65	79	15	YAMASSAES	SDGDEYAMASSAESS	0.5076	2.4
HLA-DRB1*04:01	1	257	270	14	YDMEATFAE	IPLYDMEATFAEYE	0.5088	2.4
HLA-DRB1*04:01	1	232	246	15	FESAIVEAA	REFESAIVEAARLEK	0.557	2.4
HLA-DQA1*03:01/DQB1*03:02	1	644	657	14	ENSIPAAGE	RRRVENSIPAAGET	0.0138	2.5
HLA-DQA1*03:01/DQB1*03:02	1	585	598	14	AALVQQEEE	EKEAALVQQEEEKA	0.0139	2.5
HLA-DQA1*01:01/DQB1*05:01	1	262	276	15	FAEYEEWSE	MEATFAEYEEWSEDP	0.0202	2.5
HLA-DQA1*01:01/DQB1*05:01	1	306	320	15	LAEYQAYID	EAPRLAEYQAYIDFE	0.0204	2.5
HLA-DQA1*03:03/DQB1*03:01	1	658	671	14	VAAGPAGKC	QNVEVAAGPAGKCA	0.0314	2.5
HLA-DQA1*03:03/DQB1*03:01	1	63	77	15	DEYAMASSA	SESDGDEYAMASSAE	0.0342	2.5
HLA-DQA1*03:03/DQB1*03:01	1	583	597	15	KEAALVQQE	AAEKEAALVQQEEEK	0.0345	2.5
HLA-DQA1*03:03/DQB1*03:01	1	918	932	15	PSAAAPQAE	RALQRPSAAAPQAEN	0.0345	2.5
HLA-DQA1*03:03/DQB1*03:01	1	228	242	15	FESAIVEAA	WEAYREFESAIVEAA	0.0348	2.5
HLA-DPA1*01:03/DPB1*04:02	1	41	54	14	VAAATYKTM	RAVAAATYKTMGPA	0.069	2.5
HLA-DPA1*02:01/DPB1*05:01	1	93	106	14	LEIERLEEQ	KNQLEIERLEEQLS	0.0879	2.5
HLA-DPA1*01:03/DPB1*04:02	1	39	53	15	VAAATYKTM	LSRAVAAATYKTMGP	0.0882	2.5
HLA-DQA1*01:02/DQB1*06:02	1	69	82	14	AMASSAESS	EYAMASSAESSPGE	0.3644	2.5
HLA-DQA1*05:01/DQB1*02:01	1	79	93	15	YEWEYDEEE	SPGEYEWEYDEEEEK	0.3786	2.5
HLA-DRB1*15:01	1	509	522	14	LEYYNLERA	NMWLEYYNLERAHG	0.379	2.5
HLA-DQA1*05:01/DQB1*02:01	1	3	16	14	AETSASEPE	TAAETSASEPEAES	0.3975	2.5
HLA-DQA1*01:02/DQB1*06:02	1	930	944	15	AAPAVAAPA	AENGPAAAPAVAAPA	0.4004	2.5
HLA-DRB1*03:01	1	685	698	14	LKRDMPKVL	AASLKRDMPKVLHD	0.4042	2.5
HLA-DRB1*03:01	1	869	882	14	VAISNPPQR	NIIKVAISNPPQRK	0.4053	2.5
HLA-DRB1*03:01	1	735	748	14	IFSNRGDFR	IRPIFSNRGDFRGY	0.4097	2.5
HLA-DQA1*06:02/DQB1*02:02	1	849	863	15	QASQAVMKM	ENESQASQAVMKMDG	0.4243	2.5
HLA-DQA1*06:02/DQB1*02:02	1	860	874	15	GMTIKENII	KMDGMTIKENIIKVA	0.4259	2.5
HLA-DQA1*02:01/DQB1*02:02	1	408	422	15	QATDYVEIW	NAGFIQATDYVEIWQ	0.4343	2.5
HLA-DQA1*02:01/DQB1*02:02	1	699	713	15	SITVFVSNL	SSKDSITVFVSNLPY	0.4395	2.5
HLA-DQA1*06:02/DQB1*02:02	1	202	215	14	VRSVFERAL	GLEKVRSVFERALS	0.4401	2.5
HLA-DQA1*06:02/DQB1*02:02	1	700	713	14	SITVFVSNL	SKDSITVFVSNLPY	0.4425	2.5
HLA-DQA1*06:02/DQB1*02:02	1	648	661	14	PAAGETQNV	ENSIPAAGETQNVE	0.4431	2.5
HLA-DRB1*16:02	1	310	324	15	YQAYIDFEM	LAEYQAYIDFEMKIG	0.455	2.5
HLA-DRB1*15:01	1	307	321	15	LAEYQAYID	APRLAEYQAYIDFEM	0.4621	2.5
HLA-DRB1*15:01	1	825	839	15	LRLVTNRAG	GTVKDLRLVTNRAGK	0.465	2.5
HLA-DRB1*13:01	1	606	619	14	LKKKKKIRG	AEKKALKKKKKIRG	0.4917	2.5
HLA-DRB1*01:01	1	474	487	14	WARIEARLC	IMQNWARIEARLCN	0.4972	2.5
HLA-DRB1*01:01	1	229	242	14	YREFESAIV	EAYREFESAIVEAA	0.4983	2.5
HLA-DRB1*03:01	1	234	248	15	IVEAARLEK	FESAIVEAARLEKVH	0.5129	2.5
HLA-DRB1*03:01	1	869	883	15	VAISNPPQR	NIIKVAISNPPQRKV	0.5214	2.5
HLA-DRB1*11:01	1	67	80	14	YAMASSAES	GDEYAMASSAESSP	0.5222	2.5
HLA-DRB1*04:01	1	45	59	15	YKTMGPAWD	AATYKTMGPAWDQQE	0.5441	2.5
HLA-DRB1*08:01	1	282	295	14	YNKALQQLE	IQNYNKALQQLEKY	0.5462	2.5
HLA-DRB1*13:01	1	363	377	15	LSVHNRAIR	LVLSVHNRAIRNCPW	0.5839	2.5
HLA-DRB1*01:01	1	300	314	15	LQAEAPRLA	EALLQAEAPRLAEYQ	0.6041	2.5
HLA-DQA1*03:01/DQB1*03:02	1	931	944	14	PAAAPAVAA	ENGPAAAPAVAAPA	0.0138	2.6
HLA-DQA1*01:01/DQB1*05:01	1	511	524	14	LEYYNLERA	WLEYYNLERAHGDT	0.0191	2.6
HLA-DQA1*01:01/DQB1*05:01	1	224	237	14	LALWEAYRE	GLALWEAYREFESA	0.0193	2.6
HLA-DQA1*01:01/DQB1*05:01	1	153	167	15	ISMAQDGLD	LHDEISMAQDGLDRE	0.0194	2.6
HLA-DQA1*01:01/DQB1*05:01	1	267	281	15	YEEWSEDPI	AEYEEWSEDPIPESV	0.0195	2.6
HLA-DQA1*03:03/DQB1*03:01	1	3	16	14	TSASEPEAE	TAAETSASEPEAES	0.0304	2.6
HLA-DQA1*03:03/DQB1*03:01	1	658	672	15	VAAGPAGKC	QNVEVAAGPAGKCAA	0.0339	2.6
HLA-DQA1*03:03/DQB1*03:01	1	402	416	15	LNAGFIQAT	TFEKALNAGFIQATD	0.034	2.6
HLA-DPA1*01:03/DPB1*04:02	1	789	802	14	FRYSTSLEK	FKVFRYSTSLEKHK	0.0663	2.6
HLA-DPA1*01:03/DPB1*04:02	1	949	962	14	MSNADFAKL	PKMSNADFAKLFLR	0.0667	2.6
HLA-DPA1*01:03/DPB1*04:02	1	410	424	15	IQATDYVEI	GFIQATDYVEIWQAY	0.0836	2.6
HLA-DPA1*01:03/DPB1*04:02	1	787	801	15	FKVFRYSTS	PDFKVFRYSTSLEKH	0.0848	2.6
HLA-DPA1*01:03/DPB1*02:01	1	236	249	14	VEAARLEKV	SAIVEAARLEKVHS	0.2058	2.6
HLA-DPA1*01:03/DPB1*02:01	1	949	962	14	MSNADFAKL	PKMSNADFAKLFLR	0.21	2.6
HLA-DQA1*01:02/DQB1*06:02	1	644	657	14	VENSIPAAG	RRRVENSIPAAGET	0.3613	2.6
HLA-DRB1*15:01	1	291	304	14	YKPYEEALL	QLEKYKPYEEALLQ	0.3762	2.6
HLA-DRB1*16:02	1	247	260	14	FRRQLAIPL	VHSLFRRQLAIPLY	0.378	2.6
HLA-DRB1*16:02	1	310	323	14	YQAYIDFEM	LAEYQAYIDFEMKI	0.3817	2.6
HLA-DQA1*05:01/DQB1*02:01	1	66	79	14	YAMASSAES	DGDEYAMASSAESS	0.3874	2.6
HLA-DQA1*05:01/DQB1*02:01	1	650	663	14	PAAGETQNV	SIPAAGETQNVEVA	0.3883	2.6
HLA-DQA1*01:02/DQB1*06:02	1	652	666	15	TQNVEVAAG	PAAGETQNVEVAAGP	0.3916	2.6
HLA-DQA1*05:01/DQB1*02:01	1	648	661	14	PAAGETQNV	ENSIPAAGETQNVE	0.3932	2.6
HLA-DQA1*01:02/DQB1*06:02	1	918	932	15	QRPSAAAPQ	RALQRPSAAAPQAEN	0.3937	2.6
HLA-DRB1*07:01	1	790	803	14	FRYSTSLEK	KVFRYSTSLEKHKL	0.422	2.6
HLA-DRB1*07:01	1	218	231	14	LHMTKGLAL	GLHMTKGLALWEAY	0.426	2.6
HLA-DQA1*02:01/DQB1*02:02	1	648	662	15	PAAGETQNV	ENSIPAAGETQNVEV	0.4312	2.6
HLA-DRB1*16:02	1	841	855	15	YVEYENESQ	KGLAYVEYENESQAS	0.4398	2.6
HLA-DQA1*02:01/DQB1*02:02	1	4	17	14	TSASEPEAE	AAETSASEPEAESK	0.4495	2.6
HLA-DQA1*02:01/DQB1*02:02	1	570	583	14	LARVNEQRM	ETRLARVNEQRMKA	0.4529	2.6
HLA-DRB1*04:01	1	258	271	14	YDMEATFAE	PLYDMEATFAEYEE	0.4792	2.6
HLA-DRB1*01:01	1	397	410	14	VTFEKALNA	QVISVTFEKALNAG	0.4818	2.6
HLA-DRB1*01:01	1	440	453	14	LEELRAAFT	KELEELRAAFTRAL	0.4914	2.6
HLA-DRB1*04:01	1	430	444	15	FKQDSSKEL	RRVDFKQDSSKELEE	0.5407	2.6
HLA-DRB1*08:01	1	66	80	15	YAMASSAES	DGDEYAMASSAESSP	0.577	2.6
HLA-DRB1*13:01	1	233	247	15	IVEAARLEK	EFESAIVEAARLEKV	0.5791	2.6
HLA-DRB1*11:01	1	826	840	15	LRLVTNRAG	TVKDLRLVTNRAGKP	0.5825	2.6
HLA-DRB1*01:01	1	397	411	15	VTFEKALNA	QVISVTFEKALNAGF	0.5877	2.6
HLA-DRB1*01:01	1	118	132	15	LLRLEGELT	LIRLLRLEGELTKVR	0.5909	2.6
HLA-DRB1*11:01	1	813	827	15	LEEICKAHG	TKEELEEICKAHGTV	0.5941	2.6
HLA-DRB1*11:01	1	115	129	15	LIRLLRLEG	HVDLIRLLRLEGELT	0.5982	2.6
HLA-DQA1*03:01/DQB1*03:02	1	257	270	14	MEATFAEYE	IPLYDMEATFAEYE	0.0134	2.7
HLA-DQA1*03:01/DQB1*03:02	1	585	599	15	AALVQQEEE	EKEAALVQQEEEKAE	0.0142	2.7
HLA-DQA1*01:01/DQB1*05:01	1	220	233	14	LALWEAYRE	HMTKGLALWEAYRE	0.0189	2.7
HLA-DQA1*01:01/DQB1*05:01	1	557	571	15	LEDWDIAVQ	GSLEDWDIAVQKTET	0.019	2.7
HLA-DQA1*01:01/DQB1*05:01	1	229	243	15	YREFESAIV	EAYREFESAIVEAAR	0.0191	2.7
HLA-DPA1*01:03/DPB1*04:02	1	163	176	14	HVYDLFEKA	GLDREHVYDLFEKA	0.0635	2.7
HLA-DPA1*01:03/DPB1*04:02	1	93	107	15	LEIERLEEQ	KNQLEIERLEEQLSI	0.082	2.7
HLA-DPA1*02:01/DPB1*05:01	1	910	923	14	LSLLPRALQ	RTQLSLLPRALQRP	0.0861	2.7
HLA-DPA1*02:01/DPB1*05:01	1	325	339	15	RIQLIFERA	DPARIQLIFERALVE	0.0948	2.7
HLA-DPA1*01:03/DPB1*02:01	1	354	367	14	LKVKDLVLS	LDRQLKVKDLVLSV	0.2001	2.7
HLA-DPA1*01:03/DPB1*02:01	1	743	756	14	FRGYCYVEF	GDFRGYCYVEFKEE	0.2001	2.7
HLA-DPA1*01:03/DPB1*02:01	1	41	55	15	VAAATYKTM	RAVAAATYKTMGPAW	0.2732	2.7
HLA-DQA1*01:02/DQB1*06:02	1	680	693	14	EKAASLKRD	KQKEKAASLKRDMP	0.3507	2.7
HLA-DQA1*01:02/DQB1*06:02	1	935	948	14	AAPAVAAPA	AAAPAVAAPAATEA	0.3568	2.7
HLA-DQA1*05:01/DQB1*02:01	1	409	423	15	QATDYVEIW	AGFIQATDYVEIWQA	0.367	2.7
HLA-DQA1*05:01/DQB1*02:01	1	933	947	15	AAPAVAAPA	GPAAAPAVAAPAATE	0.3671	2.7
HLA-DRB1*03:01	1	234	247	14	IVEAARLEK	FESAIVEAARLEKV	0.3817	2.7
HLA-DQA1*01:02/DQB1*06:02	1	865	879	15	ENIIKVAIS	TIKENIIKVAISNPP	0.3844	2.7
HLA-DQA1*02:01/DQB1*02:02	1	860	874	15	GMTIKENII	KMDGMTIKENIIKVA	0.4227	2.7
HLA-DQA1*06:02/DQB1*02:02	1	81	94	14	WEYDEEEEK	GEYEWEYDEEEEKN	0.4328	2.7
HLA-DRB1*16:02	1	828	842	15	LRLVTNRAG	KDLRLVTNRAGKPKG	0.437	2.7
HLA-DQA1*02:01/DQB1*02:02	1	80	93	14	YEWEYDEEE	PGEYEWEYDEEEEK	0.4434	2.7
HLA-DQA1*02:01/DQB1*02:02	1	202	215	14	VRSVFERAL	GLEKVRSVFERALS	0.445	2.7
HLA-DRB1*15:01	1	730	744	15	IRPIFSNRG	GEVVQIRPIFSNRGD	0.445	2.7
HLA-DQA1*02:01/DQB1*02:02	1	569	582	14	LARVNEQRM	TETRLARVNEQRMK	0.4462	2.7
HLA-DQA1*02:01/DQB1*02:02	1	648	661	14	PAAGETQNV	ENSIPAAGETQNVE	0.4463	2.7
HLA-DQA1*02:01/DQB1*02:02	1	850	863	14	QASQAVMKM	NESQASQAVMKMDG	0.4483	2.7
HLA-DRB1*15:01	1	306	320	15	LAEYQAYID	EAPRLAEYQAYIDFE	0.4491	2.7
HLA-DRB1*15:01	1	509	523	15	LEYYNLERA	NMWLEYYNLERAHGD	0.4512	2.7
HLA-DRB1*01:01	1	118	131	14	LLRLEGELT	LIRLLRLEGELTKV	0.4681	2.7
HLA-DRB1*11:01	1	235	248	14	IVEAARLEK	ESAIVEAARLEKVH	0.505	2.7
HLA-DRB1*08:01	1	283	296	14	YNKALQQLE	QNYNKALQQLEKYK	0.5267	2.7
HLA-DRB1*11:01	1	113	127	15	LIRLLRLEG	NCHVDLIRLLRLEGE	0.5773	2.7
HLA-DRB1*01:01	1	398	412	15	VTFEKALNA	VISVTFEKALNAGFI	0.5789	2.7
HLA-DQA1*03:01/DQB1*03:02	1	81	94	14	YEWEYDEEE	GEYEWEYDEEEEKN	0.0132	2.8
HLA-DQA1*03:01/DQB1*03:02	1	935	949	15	AVAAPAATE	AAAPAVAAPAATEAP	0.0139	2.8
HLA-DQA1*03:01/DQB1*03:02	1	918	932	15	PSAAAPQAE	RALQRPSAAAPQAEN	0.014	2.8
HLA-DQA1*03:03/DQB1*03:01	1	3	17	15	TSASEPEAE	TAAETSASEPEAESK	0.0323	2.8
HLA-DPA1*02:01/DPB1*05:01	1	383	397	15	LLAMERHGV	SRYLLAMERHGVDHQ	0.0941	2.8
HLA-DPA1*01:03/DPB1*02:01	1	346	359	14	IRYSQYLDR	LWIRYSQYLDRQLK	0.1996	2.8
HLA-DPA1*01:03/DPB1*02:01	1	356	369	14	LKVKDLVLS	RQLKVKDLVLSVHN	0.2	2.8
HLA-DPA1*01:03/DPB1*02:01	1	354	368	15	LKVKDLVLS	LDRQLKVKDLVLSVH	0.2692	2.8
HLA-DQA1*01:02/DQB1*06:02	1	235	248	14	VEAARLEKV	ESAIVEAARLEKVH	0.3454	2.8
HLA-DRB1*15:01	1	868	881	14	IKVAISNPP	ENIIKVAISNPPQR	0.3501	2.8
HLA-DRB1*15:01	1	702	715	14	ITVFVSNLP	DSITVFVSNLPYSM	0.3506	2.8
HLA-DRB1*15:01	1	788	801	14	VFRYSTSLE	DFKVFRYSTSLEKH	0.3521	2.8
HLA-DRB1*16:02	1	733	746	14	IRPIFSNRG	VQIRPIFSNRGDFR	0.3642	2.8
HLA-DQA1*05:01/DQB1*02:01	1	1	15	15	AETSASEPE	MATAAETSASEPEAE	0.3643	2.8
HLA-DQA1*05:01/DQB1*02:01	1	3	17	15	TSASEPEAE	TAAETSASEPEAESK	0.3666	2.8
HLA-DQA1*01:02/DQB1*06:02	1	656	670	15	NVEVAAGPA	ETQNVEVAAGPAGKC	0.3832	2.8
HLA-DQA1*06:02/DQB1*02:02	1	859	873	15	GMTIKENII	MKMDGMTIKENIIKV	0.4101	2.8
HLA-DQA1*02:01/DQB1*02:02	1	859	873	15	GMTIKENII	MKMDGMTIKENIIKV	0.4131	2.8
HLA-DQA1*02:01/DQB1*02:02	1	698	712	15	SITVFVSNL	DSSKDSITVFVSNLP	0.4157	2.8
HLA-DQA1*06:02/DQB1*02:02	1	82	95	14	WEYDEEEEK	EYEWEYDEEEEKNQ	0.4294	2.8
HLA-DRB1*15:01	1	293	307	15	YKPYEEALL	EKYKPYEEALLQAEA	0.4432	2.8
HLA-DRB1*01:01	1	431	444	14	FKQDSSKEL	RVDFKQDSSKELEE	0.4492	2.8
HLA-DRB1*01:01	1	856	869	14	VMKMDGMTI	QAVMKMDGMTIKEN	0.4494	2.8
HLA-DRB1*04:01	1	206	219	14	FERALSSVG	VRSVFERALSSVGL	0.4667	2.8
HLA-DRB1*03:01	1	685	699	15	LKRDMPKVL	AASLKRDMPKVLHDS	0.4738	2.8
HLA-DRB1*07:01	1	297	311	15	LLQAEAPRL	PYEEALLQAEAPRLA	0.4835	2.8
HLA-DRB1*07:01	1	429	443	15	FKQDSSKEL	RRRVDFKQDSSKELE	0.4874	2.8
HLA-DRB1*04:01	1	546	560	15	LTMERTEGS	CEVLLTMERTEGSLE	0.5194	2.8
HLA-DRB1*04:01	1	64	78	15	YAMASSAES	ESDGDEYAMASSAES	0.5206	2.8
HLA-DRB1*13:01	1	236	250	15	IVEAARLEK	SAIVEAARLEKVHSL	0.5484	2.8
HLA-DRB1*11:01	1	66	80	15	YAMASSAES	DGDEYAMASSAESSP	0.5621	2.8
HLA-DRB1*08:01	1	450	464	15	LEYLKQEVE	TRALEYLKQEVEERF	0.5709	2.8
HLA-DQA1*03:01/DQB1*03:02	1	582	596	15	KEAALVQQE	KAAEKEAALVQQEEE	0.0137	2.9
HLA-DQA1*01:01/DQB1*05:01	1	419	432	14	WQAYLDYLR	EIWQAYLDYLRRRV	0.0179	2.9
HLA-DQA1*01:01/DQB1*05:01	1	507	520	14	LEYYNLERA	YANMWLEYYNLERA	0.018	2.9
HLA-DQA1*03:03/DQB1*03:01	1	35	48	14	LSRAVAAAT	RRKVLSRAVAAATY	0.0288	2.9
HLA-DQA1*03:03/DQB1*03:01	1	70	83	14	ASSAESSPG	YAMASSAESSPGEY	0.0289	2.9
HLA-DPA1*01:03/DPB1*04:02	1	230	243	14	FESAIVEAA	AYREFESAIVEAAR	0.0603	2.9
HLA-DPA1*01:03/DPB1*04:02	1	746	760	15	YCYVEFKEE	RGYCYVEFKEEKSAL	0.0793	2.9
HLA-DPA1*01:03/DPB1*04:02	1	92	106	15	LEIERLEEQ	EKNQLEIERLEEQLS	0.0798	2.9
HLA-DPA1*02:01/DPB1*05:01	1	838	851	14	LAYVEYENE	GKPKGLAYVEYENE	0.0838	2.9
HLA-DPA1*02:01/DPB1*05:01	1	344	357	14	IRYSQYLDR	PDLWIRYSQYLDRQ	0.0839	2.9
HLA-DPA1*02:01/DPB1*05:01	1	241	254	14	LEKVHSLFR	AARLEKVHSLFRRQ	0.0842	2.9
HLA-DPA1*02:01/DPB1*05:01	1	565	578	14	KTETRLARV	AVQKTETRLARVNE	0.0842	2.9
HLA-DPA1*02:01/DPB1*05:01	1	326	340	15	LIFERALVE	PARIQLIFERALVEN	0.0919	2.9
HLA-DPA1*02:01/DPB1*05:01	1	754	768	15	KSALQALEM	KEEKSALQALEMDRK	0.0924	2.9
HLA-DPA1*02:01/DPB1*05:01	1	601	615	15	ARAEKKALK	RKRARAEKKALKKKK	0.0925	2.9
HLA-DPA1*01:03/DPB1*02:01	1	744	758	15	YCYVEFKEE	DFRGYCYVEFKEEKS	0.2592	2.9
HLA-DPA1*01:03/DPB1*02:01	1	410	424	15	IQATDYVEI	GFIQATDYVEIWQAY	0.2614	2.9
HLA-DRB1*03:01	1	82	95	14	WEYDEEEEK	EYEWEYDEEEEKNQ	0.3455	2.9
HLA-DRB1*03:01	1	734	747	14	IFSNRGDFR	QIRPIFSNRGDFRG	0.3543	2.9
HLA-DRB1*16:02	1	360	373	14	VLSVHNRAI	VKDLVLSVHNRAIR	0.3571	2.9
HLA-DQA1*05:01/DQB1*02:01	1	570	584	15	LARVNEQRM	ETRLARVNEQRMKAA	0.3586	2.9
HLA-DQA1*01:02/DQB1*06:02	1	123	137	15	GELTKVRMA	RLEGELTKVRMARQK	0.3778	2.9
HLA-DQA1*06:02/DQB1*02:02	1	933	947	15	AAPAVAAPA	GPAAAPAVAAPAATE	0.4051	2.9
HLA-DRB1*15:01	1	733	747	15	IRPIFSNRG	VQIRPIFSNRGDFRG	0.4369	2.9
HLA-DRB1*08:01	1	314	327	14	IDFEMKIGD	QAYIDFEMKIGDPA	0.5034	2.9
HLA-DRB1*04:01	1	431	445	15	FKQDSSKEL	RVDFKQDSSKELEEL	0.5064	2.9
HLA-DRB1*04:01	1	80	94	15	YEWEYDEEE	PGEYEWEYDEEEEKN	0.5111	2.9
HLA-DRB1*04:01	1	825	839	15	LRLVTNRAG	GTVKDLRLVTNRAGK	0.5157	2.9
HLA-DRB1*11:01	1	114	128	15	LIRLLRLEG	CHVDLIRLLRLEGEL	0.5468	2.9
HLA-DRB1*08:01	1	382	396	15	LLAMERHGV	WSRYLLAMERHGVDH	0.5514	2.9
HLA-DRB1*11:01	1	381	395	15	LLAMERHGV	LWSRYLLAMERHGVD	0.5529	2.9
HLA-DRB1*11:01	1	577	591	15	MKAAEKEAA	NEQRMKAAEKEAALV	0.5533	2.9
HLA-DRB1*08:01	1	384	398	15	LAMERHGVD	RYLLAMERHGVDHQV	0.5549	2.9
HLA-DQA1*03:01/DQB1*03:02	1	233	246	14	FESAIVEAA	EFESAIVEAARLEK	0.0127	3
HLA-DQA1*03:01/DQB1*03:02	1	932	945	14	AAPAVAAPA	NGPAAAPAVAAPAA	0.0127	3
HLA-DQA1*01:01/DQB1*05:01	1	306	319	14	LAEYQAYID	EAPRLAEYQAYIDF	0.0175	3
HLA-DQA1*01:01/DQB1*05:01	1	291	304	14	YKPYEEALL	QLEKYKPYEEALLQ	0.0176	3
HLA-DQA1*01:01/DQB1*05:01	1	348	361	14	YSQYLDRQL	IRYSQYLDRQLKVK	0.0178	3
HLA-DQA1*01:01/DQB1*05:01	1	227	241	15	YREFESAIV	LWEAYREFESAIVEA	0.018	3
HLA-DQA1*03:03/DQB1*03:01	1	584	597	14	KEAALVQQE	AEKEAALVQQEEEK	0.0285	3
HLA-DQA1*03:03/DQB1*03:01	1	233	247	15	FESAIVEAA	EFESAIVEAARLEKV	0.0308	3
HLA-DPA1*02:01/DPB1*05:01	1	163	176	14	HVYDLFEKA	GLDREHVYDLFEKA	0.0815	3
HLA-DPA1*02:01/DPB1*05:01	1	449	463	15	LEYLKQEVE	FTRALEYLKQEVEER	0.0901	3
HLA-DPA1*02:01/DPB1*05:01	1	452	466	15	YLKQEVEER	ALEYLKQEVEERFNE	0.0902	3
HLA-DPA1*02:01/DPB1*05:01	1	564	578	15	KTETRLARV	IAVQKTETRLARVNE	0.0904	3
HLA-DPA1*02:01/DPB1*05:01	1	745	759	15	YCYVEFKEE	FRGYCYVEFKEEKSA	0.0916	3
HLA-DPA1*01:03/DPB1*02:01	1	166	180	15	HVYDLFEKA	REHVYDLFEKAVKDY	0.2485	3
HLA-DPA1*01:03/DPB1*02:01	1	741	755	15	FRGYCYVEF	NRGDFRGYCYVEFKE	0.2514	3
HLA-DQA1*01:02/DQB1*06:02	1	563	576	14	VQKTETRLA	DIAVQKTETRLARV	0.3307	3
HLA-DRB1*03:01	1	561	574	14	IAVQKTETR	DWDIAVQKTETRLA	0.331	3
HLA-DQA1*01:02/DQB1*06:02	1	918	931	14	QRPSAAAPQ	RALQRPSAAAPQAE	0.3346	3
HLA-DRB1*15:01	1	348	361	14	YSQYLDRQL	IRYSQYLDRQLKVK	0.3421	3
HLA-DRB1*15:01	1	223	236	14	LALWEAYRE	KGLALWEAYREFES	0.3446	3
HLA-DQA1*05:01/DQB1*02:01	1	569	583	15	LARVNEQRM	TETRLARVNEQRMKA	0.3545	3
HLA-DQA1*05:01/DQB1*02:01	1	410	424	15	QATDYVEIW	GFIQATDYVEIWQAY	0.3565	3
HLA-DQA1*06:02/DQB1*02:02	1	700	714	15	SITVFVSNL	SKDSITVFVSNLPYS	0.3978	3
HLA-DQA1*06:02/DQB1*02:02	1	570	584	15	LARVNEQRM	ETRLARVNEQRMKAA	0.3983	3
HLA-DQA1*02:01/DQB1*02:02	1	17	31	15	PKADGEEDE	KAGPKADGEEDEVKA	0.3992	3
HLA-DQA1*06:02/DQB1*02:02	1	202	216	15	VRSVFERAL	GLEKVRSVFERALSS	0.4004	3
HLA-DQA1*06:02/DQB1*02:02	1	569	583	15	LARVNEQRM	TETRLARVNEQRMKA	0.4017	3
HLA-DRB1*04:01	1	748	761	14	FKEEKSALQ	YCYVEFKEEKSALQ	0.4496	3
HLA-DRB1*13:01	1	827	840	14	LRLVTNRAG	VKDLRLVTNRAGKP	0.4509	3
HLA-DRB1*11:01	1	547	560	14	LLTMERTEG	EVLLTMERTEGSLE	0.4667	3
HLA-DRB1*11:01	1	813	826	14	LEEICKAHG	TKEELEEICKAHGT	0.4716	3
HLA-DRB1*01:01	1	231	245	15	FESAIVEAA	YREFESAIVEAARLE	0.5385	3
HLA-DRB1*11:01	1	606	620	15	LKKKKKIRG	AEKKALKKKKKIRGP	0.5389	3
HLA-DRB1*11:01	1	235	249	15	IVEAARLEK	ESAIVEAARLEKVHS	0.5408	3
HLA-DRB1*08:01	1	827	841	15	LRLVTNRAG	VKDLRLVTNRAGKPK	0.545	3
HLA-DQA1*03:01/DQB1*03:02	1	934	947	14	AAPAVAAPA	PAAAPAVAAPAATE	0.0124	3.1
HLA-DQA1*03:01/DQB1*03:02	1	79	93	15	YEWEYDEEE	SPGEYEWEYDEEEEK	0.0134	3.1
HLA-DQA1*01:01/DQB1*05:01	1	291	305	15	YKPYEEALL	QLEKYKPYEEALLQA	0.0178	3.1
HLA-DQA1*03:03/DQB1*03:01	1	70	84	15	ASSAESSPG	YAMASSAESSPGEYE	0.0301	3.1
HLA-DPA1*01:03/DPB1*04:02	1	704	718	15	FVSNLPYSM	ITVFVSNLPYSMQEP	0.0732	3.1
HLA-DPA1*01:03/DPB1*04:02	1	231	245	15	FESAIVEAA	YREFESAIVEAARLE	0.0753	3.1
HLA-DPA1*02:01/DPB1*05:01	1	383	396	14	LLAMERHGV	SRYLLAMERHGVDH	0.0804	3.1
HLA-DPA1*02:01/DPB1*05:01	1	327	340	14	LIFERALVE	ARIQLIFERALVEN	0.081	3.1
HLA-DPA1*01:03/DPB1*02:01	1	397	410	14	VISVTFEKA	QVISVTFEKALNAG	0.1807	3.1
HLA-DPA1*01:03/DPB1*02:01	1	741	754	14	FRGYCYVEF	NRGDFRGYCYVEFK	0.1813	3.1
HLA-DPA1*01:03/DPB1*02:01	1	38	52	15	VAAATYKTM	VLSRAVAAATYKTMG	0.2387	3.1
HLA-DRB1*15:01	1	310	323	14	YQAYIDFEM	LAEYQAYIDFEMKI	0.3345	3.1
HLA-DRB1*16:02	1	216	229	14	LHMTKGLAL	SVGLHMTKGLALWE	0.3449	3.1
HLA-DRB1*16:02	1	299	312	14	LLQAEAPRL	EEALLQAEAPRLAE	0.3465	3.1
HLA-DRB1*16:02	1	309	322	14	YQAYIDFEM	RLAEYQAYIDFEMK	0.3492	3.1
HLA-DQA1*01:02/DQB1*06:02	1	566	580	15	TRLARVNEQ	VQKTETRLARVNEQR	0.366	3.1
HLA-DQA1*01:02/DQB1*06:02	1	563	577	15	VQKTETRLA	DIAVQKTETRLARVN	0.3695	3.1
HLA-DRB1*07:01	1	400	413	14	FEKALNAGF	SVTFEKALNAGFIQ	0.3779	3.1
HLA-DQA1*02:01/DQB1*02:02	1	650	664	15	PAAGETQNV	SIPAAGETQNVEVAA	0.3905	3.1
HLA-DQA1*02:01/DQB1*02:02	1	933	947	15	AAPAVAAPA	GPAAAPAVAAPAATE	0.3917	3.1
HLA-DQA1*06:02/DQB1*02:02	1	17	31	15	PKADGEEDE	KAGPKADGEEDEVKA	0.3921	3.1
HLA-DQA1*06:02/DQB1*02:02	1	940	953	14	PAATEAPKM	VAAPAATEAPKMSN	0.4139	3.1
HLA-DRB1*16:02	1	750	764	15	FKEEKSALQ	YVEFKEEKSALQALE	0.4155	3.1
HLA-DRB1*16:02	1	216	230	15	LHMTKGLAL	SVGLHMTKGLALWEA	0.4169	3.1
HLA-DRB1*15:01	1	310	324	15	YQAYIDFEM	LAEYQAYIDFEMKIG	0.4182	3.1
HLA-DRB1*01:01	1	228	241	14	YREFESAIV	WEAYREFESAIVEA	0.4236	3.1
HLA-DRB1*13:01	1	828	841	14	LRLVTNRAG	KDLRLVTNRAGKPK	0.4411	3.1
HLA-DRB1*03:01	1	561	575	15	IAVQKTETR	DWDIAVQKTETRLAR	0.4417	3.1
HLA-DRB1*11:01	1	908	921	14	LSLLPRALQ	KGRTQLSLLPRALQ	0.458	3.1
HLA-DRB1*08:01	1	509	522	14	YYNLERAHG	NMWLEYYNLERAHG	0.4915	3.1
HLA-DRB1*04:01	1	256	270	15	YDMEATFAE	AIPLYDMEATFAEYE	0.4927	3.1
HLA-DRB1*01:01	1	216	230	15	LHMTKGLAL	SVGLHMTKGLALWEA	0.5213	3.1
HLA-DRB1*01:01	1	228	242	15	YREFESAIV	WEAYREFESAIVEAA	0.5261	3.1
HLA-DRB1*11:01	1	609	623	15	LKKKKKIRG	KALKKKKKIRGPEKR	0.5336	3.1
HLA-DQA1*03:01/DQB1*03:02	1	261	274	14	MEATFAEYE	DMEATFAEYEEWSE	0.0123	3.2
HLA-DQA1*03:03/DQB1*03:01	1	2	15	14	AETSASEPE	ATAAETSASEPEAE	0.0277	3.2
HLA-DQA1*03:03/DQB1*03:01	1	801	815	15	FISGLPFSC	HKLFISGLPFSCTKE	0.0297	3.2
HLA-DQA1*03:03/DQB1*03:01	1	644	658	15	VENSIPAAG	RRRVENSIPAAGETQ	0.0299	3.2
HLA-DPA1*01:03/DPB1*04:02	1	231	244	14	FESAIVEAA	YREFESAIVEAARL	0.0547	3.2
HLA-DPA1*01:03/DPB1*04:02	1	743	757	15	YCYVEFKEE	GDFRGYCYVEFKEEK	0.0711	3.2
HLA-DPA1*02:01/DPB1*05:01	1	450	463	14	LEYLKQEVE	TRALEYLKQEVEER	0.08	3.2
HLA-DPA1*02:01/DPB1*05:01	1	745	758	14	YCYVEFKEE	FRGYCYVEFKEEKS	0.0801	3.2
HLA-DPA1*02:01/DPB1*05:01	1	560	574	15	IAVQKTETR	EDWDIAVQKTETRLA	0.087	3.2
HLA-DPA1*02:01/DPB1*05:01	1	355	369	15	LKVKDLVLS	DRQLKVKDLVLSVHN	0.0878	3.2
HLA-DRB1*03:01	1	236	249	14	IVEAARLEK	SAIVEAARLEKVHS	0.309	3.2
HLA-DQA1*01:02/DQB1*06:02	1	124	137	14	GELTKVRMA	LEGELTKVRMARQK	0.3186	3.2
HLA-DQA1*01:02/DQB1*06:02	1	645	658	14	VENSIPAAG	RRVENSIPAAGETQ	0.324	3.2
HLA-DRB1*15:01	1	842	855	14	YVEYENESQ	GLAYVEYENESQAS	0.3334	3.2
HLA-DRB1*16:02	1	843	856	14	YVEYENESQ	LAYVEYENESQASQ	0.3381	3.2
HLA-DRB1*16:02	1	731	744	14	IRPIFSNRG	EVVQIRPIFSNRGD	0.3415	3.2
HLA-DRB1*16:02	1	750	763	14	FKEEKSALQ	YVEFKEEKSALQAL	0.3424	3.2
HLA-DRB1*16:02	1	249	262	14	FRRQLAIPL	SLFRRQLAIPLYDM	0.3426	3.2
HLA-DQA1*01:02/DQB1*06:02	1	236	250	15	VEAARLEKV	SAIVEAARLEKVHSL	0.3627	3.2
HLA-DQA1*02:01/DQB1*02:02	1	858	872	15	GMTIKENII	VMKMDGMTIKENIIK	0.382	3.2
HLA-DQA1*02:01/DQB1*02:02	1	79	93	15	YEWEYDEEE	SPGEYEWEYDEEEEK	0.3859	3.2
HLA-DQA1*02:01/DQB1*02:02	1	4	18	15	TSASEPEAE	AAETSASEPEAESKA	0.3893	3.2
HLA-DQA1*02:01/DQB1*02:02	1	202	216	15	VRSVFERAL	GLEKVRSVFERALSS	0.3895	3.2
HLA-DQA1*06:02/DQB1*02:02	1	650	664	15	PAAGETQNV	SIPAAGETQNVEVAA	0.3897	3.2
HLA-DRB1*16:02	1	429	443	15	FKQDSSKEL	RRRVDFKQDSSKELE	0.3997	3.2
HLA-DRB1*16:02	1	731	745	15	IRPIFSNRG	EVVQIRPIFSNRGDF	0.4014	3.2
HLA-DRB1*01:01	1	216	229	14	LHMTKGLAL	SVGLHMTKGLALWE	0.4029	3.2
HLA-DRB1*16:02	1	868	882	15	IKVAISNPP	ENIIKVAISNPPQRK	0.4089	3.2
HLA-DQA1*06:02/DQB1*02:02	1	17	30	14	PKADGEEDE	KAGPKADGEEDEVK	0.41	3.2
HLA-DRB1*01:01	1	231	244	14	FESAIVEAA	YREFESAIVEAARL	0.4113	3.2
HLA-DRB1*01:01	1	232	245	14	FESAIVEAA	REFESAIVEAARLE	0.4119	3.2
HLA-DQA1*02:01/DQB1*02:02	1	849	862	14	QASQAVMKM	ENESQASQAVMKMD	0.4144	3.2
HLA-DRB1*04:01	1	548	561	14	LTMERTEGS	VLLTMERTEGSLED	0.4285	3.2
HLA-DRB1*13:01	1	562	575	14	IAVQKTETR	WDIAVQKTETRLAR	0.4316	3.2
HLA-DRB1*11:01	1	815	828	14	LEEICKAHG	EELEEICKAHGTVK	0.4346	3.2
HLA-DRB1*03:01	1	871	885	15	VAISNPPQR	IKVAISNPPQRKVPE	0.4389	3.2
HLA-DRB1*11:01	1	422	435	14	LDYLRRRVD	QAYLDYLRRRVDFK	0.4453	3.2
HLA-DRB1*07:01	1	789	803	15	FRYSTSLEK	FKVFRYSTSLEKHKL	0.4477	3.2
HLA-DRB1*07:01	1	68	82	15	YAMASSAES	DEYAMASSAESSPGE	0.4494	3.2
HLA-DRB1*04:01	1	869	883	15	IKVAISNPP	NIIKVAISNPPQRKV	0.4834	3.2
HLA-DRB1*13:01	1	560	574	15	IAVQKTETR	EDWDIAVQKTETRLA	0.5162	3.2
HLA-DQA1*03:01/DQB1*03:02	1	56	69	14	EEGVSESDG	DQQEEGVSESDGDE	0.012	3.3
HLA-DQA1*03:01/DQB1*03:02	1	646	659	14	ENSIPAAGE	RVENSIPAAGETQN	0.012	3.3
HLA-DQA1*03:01/DQB1*03:02	1	937	950	14	AVAAPAATE	APAVAAPAATEAPK	0.012	3.3
HLA-DQA1*03:01/DQB1*03:02	1	933	946	14	AAPAVAAPA	GPAAAPAVAAPAAT	0.0122	3.3
HLA-DQA1*03:01/DQB1*03:02	1	152	166	15	ISMAQDGLD	WLHDEISMAQDGLDR	0.0128	3.3
HLA-DQA1*01:01/DQB1*05:01	1	264	277	14	FAEYEEWSE	ATFAEYEEWSEDPI	0.0167	3.3
HLA-DQA1*01:01/DQB1*05:01	1	840	854	15	LAYVEYENE	PKGLAYVEYENESQA	0.0171	3.3
HLA-DQA1*03:03/DQB1*03:01	1	37	51	15	LSRAVAAAT	KVLSRAVAAATYKTM	0.0288	3.3
HLA-DQA1*03:03/DQB1*03:01	1	4	18	15	TSASEPEAE	AAETSASEPEAESKA	0.0294	3.3
HLA-DPA1*01:03/DPB1*04:02	1	705	718	14	FVSNLPYSM	TVFVSNLPYSMQEP	0.0531	3.3
HLA-DPA1*01:03/DPB1*04:02	1	407	421	15	IQATDYVEI	LNAGFIQATDYVEIW	0.0663	3.3
HLA-DPA1*01:03/DPB1*04:02	1	507	521	15	MWLEYYNLE	YANMWLEYYNLERAH	0.0663	3.3
HLA-DPA1*01:03/DPB1*04:02	1	947	961	15	MSNADFAKL	EAPKMSNADFAKLFL	0.0667	3.3
HLA-DPA1*01:03/DPB1*04:02	1	295	309	15	YEEALLQAE	YKPYEEALLQAEAPR	0.0678	3.3
HLA-DPA1*01:03/DPB1*04:02	1	235	249	15	VEAARLEKV	ESAIVEAARLEKVHS	0.0679	3.3
HLA-DPA1*01:03/DPB1*04:02	1	229	243	15	FESAIVEAA	EAYREFESAIVEAAR	0.0688	3.3
HLA-DPA1*02:01/DPB1*05:01	1	231	245	15	FESAIVEAA	YREFESAIVEAARLE	0.0852	3.3
HLA-DPA1*02:01/DPB1*05:01	1	230	244	15	FESAIVEAA	AYREFESAIVEAARL	0.0852	3.3
HLA-DPA1*02:01/DPB1*05:01	1	910	924	15	LSLLPRALQ	RTQLSLLPRALQRPS	0.0854	3.3
HLA-DPA1*02:01/DPB1*05:01	1	450	464	15	LEYLKQEVE	TRALEYLKQEVEERF	0.0859	3.3
HLA-DPA1*01:03/DPB1*02:01	1	744	757	14	YCYVEFKEE	DFRGYCYVEFKEEK	0.1731	3.3
HLA-DPA1*01:03/DPB1*02:01	1	343	357	15	IRYSQYLDR	VPDLWIRYSQYLDRQ	0.2295	3.3
HLA-DPA1*01:03/DPB1*02:01	1	344	358	15	IRYSQYLDR	PDLWIRYSQYLDRQL	0.2328	3.3
HLA-DQA1*01:02/DQB1*06:02	1	865	878	14	ENIIKVAIS	TIKENIIKVAISNP	0.3116	3.3
HLA-DQA1*01:02/DQB1*06:02	1	584	597	14	KEAALVQQE	AEKEAALVQQEEEK	0.3152	3.3
HLA-DRB1*15:01	1	279	292	14	IQNYNKALQ	ESVIQNYNKALQQL	0.321	3.3
HLA-DQA1*05:01/DQB1*02:01	1	409	422	14	QATDYVEIW	AGFIQATDYVEIWQ	0.3513	3.3
HLA-DQA1*01:02/DQB1*06:02	1	581	595	15	EKEAALVQQ	MKAAEKEAALVQQEE	0.3564	3.3
HLA-DQA1*01:02/DQB1*06:02	1	65	79	15	DEYAMASSA	SDGDEYAMASSAESS	0.3583	3.3
HLA-DQA1*02:01/DQB1*02:02	1	569	583	15	LARVNEQRM	TETRLARVNEQRMKA	0.3784	3.3
HLA-DQA1*02:01/DQB1*02:02	1	82	96	15	WEYDEEEEK	EYEWEYDEEEEKNQL	0.3786	3.3
HLA-DQA1*02:01/DQB1*02:02	1	647	661	15	PAAGETQNV	VENSIPAAGETQNVE	0.3794	3.3
HLA-DQA1*06:02/DQB1*02:02	1	408	422	15	QATDYVEIW	NAGFIQATDYVEIWQ	0.3842	3.3
HLA-DQA1*06:02/DQB1*02:02	1	647	661	15	PAAGETQNV	VENSIPAAGETQNVE	0.3873	3.3
HLA-DRB1*16:02	1	299	313	15	LLQAEAPRL	EEALLQAEAPRLAEY	0.3919	3.3
HLA-DRB1*16:02	1	290	304	15	YKPYEEALL	QQLEKYKPYEEALLQ	0.3928	3.3
HLA-DRB1*01:01	1	399	412	14	VTFEKALNA	ISVTFEKALNAGFI	0.3932	3.3
HLA-DQA1*06:02/DQB1*02:02	1	204	217	14	VRSVFERAL	EKVRSVFERALSSV	0.4019	3.3
HLA-DQA1*06:02/DQB1*02:02	1	66	79	14	YAMASSAES	DGDEYAMASSAESS	0.4022	3.3
HLA-DRB1*15:01	1	229	243	15	YREFESAIV	EAYREFESAIVEAAR	0.4022	3.3
HLA-DQA1*06:02/DQB1*02:02	1	233	246	14	SAIVEAARL	EFESAIVEAARLEK	0.4034	3.3
HLA-DRB1*15:01	1	227	241	15	YREFESAIV	LWEAYREFESAIVEA	0.4046	3.3
HLA-DRB1*15:01	1	842	856	15	YVEYENESQ	GLAYVEYENESQASQ	0.4064	3.3
HLA-DRB1*03:01	1	868	882	15	VAISNPPQR	ENIIKVAISNPPQRK	0.4227	3.3
HLA-DRB1*04:01	1	45	58	14	YKTMGPAWD	AATYKTMGPAWDQQ	0.423	3.3
HLA-DRB1*04:01	1	430	443	14	FKQDSSKEL	RRVDFKQDSSKELE	0.4246	3.3
HLA-DRB1*03:01	1	734	748	15	IFSNRGDFR	QIRPIFSNRGDFRGY	0.4257	3.3
HLA-DRB1*13:01	1	245	258	14	VHSLFRRQL	EKVHSLFRRQLAIP	0.4294	3.3
HLA-DRB1*07:01	1	247	261	15	FRRQLAIPL	VHSLFRRQLAIPLYD	0.4439	3.3
HLA-DRB1*08:01	1	281	294	14	YNKALQQLE	VIQNYNKALQQLEK	0.4747	3.3
HLA-DRB1*01:01	1	854	868	15	VMKMDGMTI	ASQAVMKMDGMTIKE	0.5084	3.3
HLA-DRB1*13:01	1	376	390	15	VALWSRYLL	PWTVALWSRYLLAME	0.5105	3.3
HLA-DRB1*08:01	1	760	774	15	LEMDRKSVE	LQALEMDRKSVEGRP	0.515	3.3
HLA-DRB1*08:01	1	46	60	15	YKTMGPAWD	ATYKTMGPAWDQQEE	0.5211	3.3
HLA-DRB1*08:01	1	43	57	15	YKTMGPAWD	VAAATYKTMGPAWDQ	0.5234	3.3
HLA-DQA1*03:01/DQB1*03:02	1	643	657	15	ENSIPAAGE	KRRRVENSIPAAGET	0.0125	3.4
HLA-DQA1*03:01/DQB1*03:02	1	81	95	15	WEYDEEEEK	GEYEWEYDEEEEKNQ	0.0127	3.4
HLA-DQA1*01:01/DQB1*05:01	1	293	307	15	YKPYEEALL	EKYKPYEEALLQAEA	0.0166	3.4
HLA-DQA1*03:03/DQB1*03:01	1	926	939	14	ENGPAAAPA	AAPQAENGPAAAPA	0.0262	3.4
HLA-DQA1*03:03/DQB1*03:01	1	405	418	14	LNAGFIQAT	KALNAGFIQATDYV	0.0264	3.4
HLA-DQA1*03:03/DQB1*03:01	1	660	673	14	VAAGPAGKC	VEVAAGPAGKCAAV	0.0264	3.4
HLA-DQA1*03:03/DQB1*03:01	1	1	14	14	ATAAETSAS	MATAAETSASEPEA	0.0264	3.4
HLA-DQA1*03:03/DQB1*03:01	1	45	59	15	YKTMGPAWD	AATYKTMGPAWDQQE	0.0283	3.4
HLA-DPA1*01:03/DPB1*04:02	1	508	521	14	MWLEYYNLE	ANMWLEYYNLERAH	0.0522	3.4
HLA-DPA1*01:03/DPB1*04:02	1	92	105	14	LEIERLEEQ	EKNQLEIERLEEQL	0.0522	3.4
HLA-DPA1*01:03/DPB1*04:02	1	354	368	15	LKVKDLVLS	LDRQLKVKDLVLSVH	0.0645	3.4
HLA-DPA1*01:03/DPB1*04:02	1	784	798	15	FKVFRYSTS	SKNPDFKVFRYSTSL	0.0649	3.4
HLA-DPA1*02:01/DPB1*05:01	1	446	459	14	FTRALEYLK	RAAFTRALEYLKQE	0.0781	3.4
HLA-DPA1*02:01/DPB1*05:01	1	446	460	15	FTRALEYLK	RAAFTRALEYLKQEV	0.0848	3.4
HLA-DPA1*01:03/DPB1*02:01	1	838	851	14	LAYVEYENE	GKPKGLAYVEYENE	0.169	3.4
HLA-DPA1*01:03/DPB1*02:01	1	746	760	15	YCYVEFKEE	RGYCYVEFKEEKSAL	0.2245	3.4
HLA-DRB1*03:01	1	431	444	14	FKQDSSKEL	RVDFKQDSSKELEE	0.2944	3.4
HLA-DRB1*15:01	1	789	802	14	VFRYSTSLE	FKVFRYSTSLEKHK	0.3136	3.4
HLA-DRB1*16:02	1	841	854	14	YVEYENESQ	KGLAYVEYENESQA	0.3232	3.4
HLA-DRB1*16:02	1	432	445	14	FKQDSSKEL	VDFKQDSSKELEEL	0.3276	3.4
HLA-DQA1*01:02/DQB1*06:02	1	679	693	15	EKAASLKRD	SKQKEKAASLKRDMP	0.3441	3.4
HLA-DQA1*05:01/DQB1*02:01	1	233	246	14	SAIVEAARL	EFESAIVEAARLEK	0.3453	3.4
HLA-DQA1*01:02/DQB1*06:02	1	569	583	15	TRLARVNEQ	TETRLARVNEQRMKA	0.3461	3.4
HLA-DQA1*02:01/DQB1*02:02	1	570	584	15	LARVNEQRM	ETRLARVNEQRMKAA	0.3734	3.4
HLA-DRB1*01:01	1	36	49	14	LSRAVAAAT	RKVLSRAVAAATYK	0.3768	3.4
HLA-DQA1*06:02/DQB1*02:02	1	699	713	15	SITVFVSNL	SSKDSITVFVSNLPY	0.3785	3.4
HLA-DQA1*06:02/DQB1*02:02	1	858	872	15	GMTIKENII	VMKMDGMTIKENIIK	0.3822	3.4
HLA-DQA1*06:02/DQB1*02:02	1	203	217	15	VRSVFERAL	LEKVRSVFERALSSV	0.3822	3.4
HLA-DQA1*06:02/DQB1*02:02	1	850	864	15	QASQAVMKM	NESQASQAVMKMDGM	0.3825	3.4
HLA-DRB1*16:02	1	788	802	15	FRYSTSLEK	DFKVFRYSTSLEKHK	0.3883	3.4
HLA-DRB1*15:01	1	508	522	15	LEYYNLERA	ANMWLEYYNLERAHG	0.3979	3.4
HLA-DQA1*02:01/DQB1*02:02	1	17	30	14	PKADGEEDE	KAGPKADGEEDEVK	0.4067	3.4
HLA-DRB1*11:01	1	579	592	14	MKAAEKEAA	QRMKAAEKEAALVQ	0.4134	3.4
HLA-DRB1*13:01	1	241	254	14	LEKVHSLFR	AARLEKVHSLFRRQ	0.4157	3.4
HLA-DRB1*03:01	1	684	698	15	LKRDMPKVL	KAASLKRDMPKVLHD	0.4179	3.4
HLA-DRB1*11:01	1	68	81	14	YAMASSAES	DEYAMASSAESSPG	0.42	3.4
HLA-DRB1*08:01	1	827	840	14	LRLVTNRAG	VKDLRLVTNRAGKP	0.4678	3.4
HLA-DRB1*08:01	1	382	395	14	LLAMERHGV	WSRYLLAMERHGVD	0.4712	3.4
HLA-DRB1*01:01	1	297	311	15	LLQAEAPRL	PYEEALLQAEAPRLA	0.4998	3.4
HLA-DRB1*13:01	1	244	258	15	VHSLFRRQL	LEKVHSLFRRQLAIP	0.5009	3.4
HLA-DQA1*03:01/DQB1*03:02	1	82	95	14	WEYDEEEEK	EYEWEYDEEEEKNQ	0.0117	3.5
HLA-DQA1*03:01/DQB1*03:02	1	46	60	15	YKTMGPAWD	ATYKTMGPAWDQQEE	0.0124	3.5
HLA-DQA1*01:01/DQB1*05:01	1	506	520	15	LEYYNLERA	KYANMWLEYYNLERA	0.0165	3.5
HLA-DQA1*03:03/DQB1*03:01	1	644	657	14	VENSIPAAG	RRRVENSIPAAGET	0.0258	3.5
HLA-DQA1*03:03/DQB1*03:01	1	2	16	15	AETSASEPE	ATAAETSASEPEAES	0.0277	3.5
HLA-DPA1*01:03/DPB1*04:02	1	327	340	14	LIFERALVE	ARIQLIFERALVEN	0.0508	3.5
HLA-DPA1*01:03/DPB1*04:02	1	397	411	15	VISVTFEKA	QVISVTFEKALNAGF	0.0626	3.5
HLA-DPA1*02:01/DPB1*05:01	1	746	759	14	YCYVEFKEE	RGYCYVEFKEEKSA	0.0771	3.5
HLA-DPA1*02:01/DPB1*05:01	1	562	575	14	IAVQKTETR	WDIAVQKTETRLAR	0.0771	3.5
HLA-DPA1*02:01/DPB1*05:01	1	393	406	14	VISVTFEKA	GVDHQVISVTFEKA	0.0773	3.5
HLA-DPA1*02:01/DPB1*05:01	1	601	614	14	ARAEKKALK	RKRARAEKKALKKK	0.0775	3.5
HLA-DPA1*01:03/DPB1*02:01	1	947	961	15	MSNADFAKL	EAPKMSNADFAKLFL	0.2145	3.5
HLA-DPA1*01:03/DPB1*02:01	1	407	421	15	IQATDYVEI	LNAGFIQATDYVEIW	0.2185	3.5
HLA-DRB1*03:01	1	686	699	14	LKRDMPKVL	ASLKRDMPKVLHDS	0.2884	3.5
HLA-DRB1*03:01	1	856	869	14	MKMDGMTIK	QAVMKMDGMTIKEN	0.2898	3.5
HLA-DQA1*01:02/DQB1*06:02	1	66	79	14	YAMASSAES	DGDEYAMASSAESS	0.3002	3.5
HLA-DQA1*01:02/DQB1*06:02	1	123	136	14	GELTKVRMA	RLEGELTKVRMARQ	0.303	3.5
HLA-DQA1*01:02/DQB1*06:02	1	866	879	14	ENIIKVAIS	IKENIIKVAISNPP	0.3047	3.5
HLA-DRB1*15:01	1	418	431	14	WQAYLDYLR	VEIWQAYLDYLRRR	0.3056	3.5
HLA-DRB1*15:01	1	227	240	14	YREFESAIV	LWEAYREFESAIVE	0.3067	3.5
HLA-DQA1*05:01/DQB1*02:01	1	45	59	15	YKTMGPAWD	AATYKTMGPAWDQQE	0.3275	3.5
HLA-DQA1*05:01/DQB1*02:01	1	647	661	15	PAAGETQNV	VENSIPAAGETQNVE	0.3303	3.5
HLA-DQA1*01:02/DQB1*06:02	1	929	943	15	NGPAAAPAV	QAENGPAAAPAVAAP	0.3408	3.5
HLA-DRB1*07:01	1	300	313	14	LLQAEAPRL	EALLQAEAPRLAEY	0.3415	3.5
HLA-DQA1*05:01/DQB1*02:01	1	933	946	14	AAPAVAAPA	GPAAAPAVAAPAAT	0.3421	3.5
HLA-DQA1*05:01/DQB1*02:01	1	4	17	14	TSASEPEAE	AAETSASEPEAESK	0.3427	3.5
HLA-DQA1*05:01/DQB1*02:01	1	138	151	14	IFPLTEELW	MSEIFPLTEELWLE	0.3439	3.5
HLA-DRB1*01:01	1	230	243	14	FESAIVEAA	AYREFESAIVEAAR	0.3648	3.5
HLA-DQA1*02:01/DQB1*02:02	1	203	217	15	VRSVFERAL	LEKVRSVFERALSSV	0.3695	3.5
HLA-DQA1*02:01/DQB1*02:02	1	16	30	15	PKADGEEDE	SKAGPKADGEEDEVK	0.3706	3.5
HLA-DRB1*15:01	1	216	230	15	LHMTKGLAL	SVGLHMTKGLALWEA	0.3886	3.5
HLA-DQA1*06:02/DQB1*02:02	1	154	167	14	EISMAQDGL	HDEISMAQDGLDRE	0.3954	3.5
HLA-DRB1*11:01	1	912	925	14	LSLLPRALQ	QLSLLPRALQRPSA	0.4013	3.5
HLA-DRB1*11:01	1	577	590	14	MKAAEKEAA	NEQRMKAAEKEAAL	0.4033	3.5
HLA-DRB1*03:01	1	757	771	15	LEMDRKSVE	KSALQALEMDRKSVE	0.4055	3.5
HLA-DRB1*11:01	1	826	839	14	LRLVTNRAG	TVKDLRLVTNRAGK	0.4066	3.5
HLA-DRB1*13:01	1	496	509	14	IMTRGNAKY	WDSIMTRGNAKYAN	0.4107	3.5
HLA-DRB1*13:01	1	610	623	14	LKKKKKIRG	ALKKKKKIRGPEKR	0.4147	3.5
HLA-DRB1*01:01	1	437	451	15	LEELRAAFT	DSSKELEELRAAFTR	0.4812	3.5
HLA-DRB1*13:01	1	911	925	15	LSLLPRALQ	TQLSLLPRALQRPSA	0.4881	3.5
HLA-DRB1*13:01	1	908	922	15	LSLLPRALQ	KGRTQLSLLPRALQR	0.4885	3.5
HLA-DRB1*11:01	1	279	293	15	IQNYNKALQ	ESVIQNYNKALQQLE	0.4956	3.5
HLA-DRB1*11:01	1	422	436	15	LDYLRRRVD	QAYLDYLRRRVDFKQ	0.4962	3.5
HLA-DQA1*03:01/DQB1*03:02	1	408	422	15	FIQATDYVE	NAGFIQATDYVEIWQ	0.0122	3.6
HLA-DQA1*01:01/DQB1*05:01	1	840	853	14	LAYVEYENE	PKGLAYVEYENESQ	0.0158	3.6
HLA-DQA1*01:01/DQB1*05:01	1	227	240	14	YREFESAIV	LWEAYREFESAIVE	0.0159	3.6
HLA-DQA1*01:01/DQB1*05:01	1	841	854	14	LAYVEYENE	KGLAYVEYENESQA	0.0159	3.6
HLA-DQA1*01:01/DQB1*05:01	1	165	179	15	HVYDLFEKA	DREHVYDLFEKAVKD	0.0163	3.6
HLA-DQA1*03:03/DQB1*03:01	1	1	15	15	AETSASEPE	MATAAETSASEPEAE	0.0271	3.6
HLA-DPA1*01:03/DPB1*04:02	1	167	180	14	HVYDLFEKA	EHVYDLFEKAVKDY	0.0501	3.6
HLA-DPA1*02:01/DPB1*05:01	1	345	358	14	IRYSQYLDR	DLWIRYSQYLDRQL	0.0756	3.6
HLA-DPA1*02:01/DPB1*05:01	1	325	338	14	RIQLIFERA	DPARIQLIFERALV	0.0757	3.6
HLA-DPA1*02:01/DPB1*05:01	1	167	181	15	YDLFEKAVK	EHVYDLFEKAVKDYI	0.0836	3.6
HLA-DPA1*01:03/DPB1*02:01	1	163	177	15	HVYDLFEKA	GLDREHVYDLFEKAV	0.2134	3.6
HLA-DRB1*15:01	1	309	322	14	YQAYIDFEM	RLAEYQAYIDFEMK	0.2939	3.6
HLA-DRB1*15:01	1	326	339	14	IQLIFERAL	PARIQLIFERALVE	0.2958	3.6
HLA-DQA1*01:02/DQB1*06:02	1	681	694	14	EKAASLKRD	QKEKAASLKRDMPK	0.2967	3.6
HLA-DRB1*16:02	1	751	764	14	FKEEKSALQ	VEFKEEKSALQALE	0.3126	3.6
HLA-DRB1*16:02	1	749	762	14	FKEEKSALQ	CYVEFKEEKSALQA	0.3137	3.6
HLA-DQA1*05:01/DQB1*02:01	1	65	79	15	YAMASSAES	SDGDEYAMASSAESS	0.323	3.6
HLA-DQA1*05:01/DQB1*02:01	1	630	644	15	WGDDEEEQP	EKEWGDDEEEQPSKR	0.326	3.6
HLA-DQA1*05:01/DQB1*02:01	1	931	945	15	AAPAVAAPA	ENGPAAAPAVAAPAA	0.3262	3.6
HLA-DQA1*05:01/DQB1*02:01	1	203	216	14	VRSVFERAL	LEKVRSVFERALSS	0.3371	3.6
HLA-DQA1*01:02/DQB1*06:02	1	643	657	15	VENSIPAAG	KRRRVENSIPAAGET	0.3384	3.6
HLA-DQA1*05:01/DQB1*02:01	1	932	945	14	AAPAVAAPA	NGPAAAPAVAAPAA	0.3387	3.6
HLA-DQA1*02:01/DQB1*02:02	1	849	863	15	QASQAVMKM	ENESQASQAVMKMDG	0.3661	3.6
HLA-DRB1*15:01	1	277	291	15	VIQNYNKAL	IPESVIQNYNKALQQ	0.3782	3.6
HLA-DRB1*15:01	1	278	292	15	IQNYNKALQ	PESVIQNYNKALQQL	0.3789	3.6
HLA-DRB1*04:01	1	752	765	14	FKEEKSALQ	EFKEEKSALQALEM	0.3894	3.6
HLA-DRB1*04:01	1	789	802	14	FRYSTSLEK	FKVFRYSTSLEKHK	0.3939	3.6
HLA-DQA1*02:01/DQB1*02:02	1	701	714	14	SITVFVSNL	KDSITVFVSNLPYS	0.3966	3.6
HLA-DRB1*04:01	1	845	858	14	YENESQASQ	YVEYENESQASQAV	0.398	3.6
HLA-DRB1*04:01	1	80	93	14	YEWEYDEEE	PGEYEWEYDEEEEK	0.4014	3.6
HLA-DRB1*07:01	1	868	882	15	IKVAISNPP	ENIIKVAISNPPQRK	0.4132	3.6
HLA-DRB1*01:01	1	256	270	15	LYDMEATFA	AIPLYDMEATFAEYE	0.4716	3.6
HLA-DRB1*13:01	1	286	300	15	LQQLEKYKP	NKALQQLEKYKPYEE	0.4837	3.6
HLA-DRB1*08:01	1	513	527	15	YYNLERAHG	EYYNLERAHGDTQHC	0.4965	3.6
HLA-DRB1*08:01	1	281	295	15	YNKALQQLE	VIQNYNKALQQLEKY	0.4973	3.6
HLA-DQA1*03:01/DQB1*03:02	1	65	78	14	YAMASSAES	SDGDEYAMASSAES	0.0113	3.7
HLA-DQA1*03:01/DQB1*03:02	1	256	270	15	MEATFAEYE	AIPLYDMEATFAEYE	0.012	3.7
HLA-DQA1*03:03/DQB1*03:01	1	34	48	15	LSRAVAAAT	TRRKVLSRAVAAATY	0.0271	3.7
HLA-DPA1*01:03/DPB1*04:02	1	39	52	14	VAAATYKTM	LSRAVAAATYKTMG	0.0489	3.7
HLA-DPA1*01:03/DPB1*04:02	1	360	373	14	LVLSVHNRA	VKDLVLSVHNRAIR	0.0493	3.7
HLA-DPA1*01:03/DPB1*04:02	1	344	357	14	IRYSQYLDR	PDLWIRYSQYLDRQ	0.0493	3.7
HLA-DPA1*01:03/DPB1*04:02	1	235	248	14	VEAARLEKV	ESAIVEAARLEKVH	0.0499	3.7
HLA-DPA1*01:03/DPB1*04:02	1	704	717	14	FVSNLPYSM	ITVFVSNLPYSMQE	0.05	3.7
HLA-DPA1*02:01/DPB1*05:01	1	234	248	15	IVEAARLEK	FESAIVEAARLEKVH	0.0828	3.7
HLA-DPA1*01:03/DPB1*02:01	1	235	249	15	VEAARLEKV	ESAIVEAARLEKVHS	0.2041	3.7
HLA-DPA1*01:03/DPB1*02:01	1	743	757	15	YCYVEFKEE	GDFRGYCYVEFKEEK	0.2085	3.7
HLA-DRB1*15:01	1	216	229	14	LHMTKGLAL	SVGLHMTKGLALWE	0.287	3.7
HLA-DRB1*15:01	1	221	234	14	LALWEAYRE	MTKGLALWEAYREF	0.2874	3.7
HLA-DRB1*15:01	1	508	521	14	LEYYNLERA	ANMWLEYYNLERAH	0.2879	3.7
HLA-DQA1*01:02/DQB1*06:02	1	919	932	14	QRPSAAAPQ	ALQRPSAAAPQAEN	0.292	3.7
HLA-DRB1*16:02	1	790	803	14	FRYSTSLEK	KVFRYSTSLEKHKL	0.3042	3.7
HLA-DQA1*05:01/DQB1*02:01	1	629	643	15	WGDDEEEQP	DEKEWGDDEEEQPSK	0.3199	3.7
HLA-DRB1*07:01	1	247	260	14	FRRQLAIPL	VHSLFRRQLAIPLY	0.3248	3.7
HLA-DRB1*07:01	1	230	243	14	FESAIVEAA	AYREFESAIVEAAR	0.3289	3.7
HLA-DQA1*05:01/DQB1*02:01	1	229	242	14	FESAIVEAA	EAYREFESAIVEAA	0.3365	3.7
HLA-DQA1*06:02/DQB1*02:02	1	848	862	15	QASQAVMKM	YENESQASQAVMKMD	0.3686	3.7
HLA-DQA1*06:02/DQB1*02:02	1	652	666	15	GETQNVEVA	PAAGETQNVEVAAGP	0.3686	3.7
HLA-DQA1*06:02/DQB1*02:02	1	568	582	15	LARVNEQRM	KTETRLARVNEQRMK	0.3694	3.7
HLA-DRB1*15:01	1	326	340	15	IQLIFERAL	PARIQLIFERALVEN	0.3702	3.7
HLA-DRB1*15:01	1	415	429	15	VEIWQAYLD	TDYVEIWQAYLDYLR	0.377	3.7
HLA-DRB1*03:01	1	233	247	15	IVEAARLEK	EFESAIVEAARLEKV	0.3793	3.7
HLA-DRB1*03:01	1	81	95	15	WEYDEEEEK	GEYEWEYDEEEEKNQ	0.3839	3.7
HLA-DQA1*06:02/DQB1*02:02	1	229	242	14	FESAIVEAA	EAYREFESAIVEAA	0.3873	3.7
HLA-DRB1*11:01	1	167	180	14	YDLFEKAVK	EHVYDLFEKAVKDY	0.3876	3.7
HLA-DRB1*11:01	1	279	292	14	IQNYNKALQ	ESVIQNYNKALQQL	0.3887	3.7
HLA-DQA1*02:01/DQB1*02:02	1	204	217	14	VRSVFERAL	EKVRSVFERALSSV	0.3896	3.7
HLA-DRB1*07:01	1	248	262	15	FRRQLAIPL	HSLFRRQLAIPLYDM	0.3988	3.7
HLA-DRB1*07:01	1	359	373	15	VLSVHNRAI	KVKDLVLSVHNRAIR	0.399	3.7
HLA-DRB1*04:01	1	842	856	15	YVEYENESQ	GLAYVEYENESQASQ	0.4472	3.7
HLA-DRB1*04:01	1	44	58	15	YKTMGPAWD	AAATYKTMGPAWDQQ	0.4473	3.7
HLA-DRB1*08:01	1	68	81	14	YAMASSAES	DEYAMASSAESSPG	0.4524	3.7
HLA-DRB1*01:01	1	430	444	15	FKQDSSKEL	RRVDFKQDSSKELEE	0.4604	3.7
HLA-DRB1*01:01	1	229	243	15	YREFESAIV	EAYREFESAIVEAAR	0.4661	3.7
HLA-DQA1*03:01/DQB1*03:02	1	935	948	14	AVAAPAATE	AAAPAVAAPAATEA	0.0111	3.8
HLA-DQA1*03:01/DQB1*03:02	1	5	19	15	TSASEPEAE	AETSASEPEAESKAG	0.0118	3.8
HLA-DQA1*03:01/DQB1*03:02	1	155	169	15	ISMAQDGLD	DEISMAQDGLDREHV	0.0118	3.8
HLA-DQA1*01:01/DQB1*05:01	1	554	567	14	LEDWDIAVQ	RTEGSLEDWDIAVQ	0.0154	3.8
HLA-DQA1*01:01/DQB1*05:01	1	627	641	15	EKEWGDDEE	EDDEKEWGDDEEEQP	0.0159	3.8
HLA-DQA1*01:01/DQB1*05:01	1	347	361	15	YSQYLDRQL	WIRYSQYLDRQLKVK	0.016	3.8
HLA-DQA1*03:03/DQB1*03:01	1	647	660	14	PAAGETQNV	VENSIPAAGETQNV	0.0244	3.8
HLA-DQA1*03:03/DQB1*03:01	1	154	167	14	ISMAQDGLD	HDEISMAQDGLDRE	0.0245	3.8
HLA-DPA1*01:03/DPB1*04:02	1	232	245	14	FESAIVEAA	REFESAIVEAARLE	0.0487	3.8
HLA-DPA1*02:01/DPB1*05:01	1	355	368	14	LKVKDLVLS	DRQLKVKDLVLSVH	0.0737	3.8
HLA-DPA1*02:01/DPB1*05:01	1	228	241	14	REFESAIVE	WEAYREFESAIVEA	0.0745	3.8
HLA-DPA1*02:01/DPB1*05:01	1	453	466	14	LKQEVEERF	LEYLKQEVEERFNE	0.0746	3.8
HLA-DPA1*02:01/DPB1*05:01	1	447	461	15	RALEYLKQE	AAFTRALEYLKQEVE	0.0815	3.8
HLA-DPA1*01:03/DPB1*02:01	1	378	391	14	LWSRYLLAM	TVALWSRYLLAMER	0.1529	3.8
HLA-DPA1*01:03/DPB1*02:01	1	783	797	15	FKVFRYSTS	KSKNPDFKVFRYSTS	0.1995	3.8
HLA-DPA1*01:03/DPB1*02:01	1	378	392	15	LWSRYLLAM	TVALWSRYLLAMERH	0.2015	3.8
HLA-DRB1*15:01	1	299	312	14	LLQAEAPRL	EEALLQAEAPRLAE	0.2811	3.8
HLA-DRB1*15:01	1	308	321	14	LAEYQAYID	PRLAEYQAYIDFEM	0.2844	3.8
HLA-DQA1*05:01/DQB1*02:01	1	650	664	15	PAAGETQNV	SIPAAGETQNVEVAA	0.3152	3.8
HLA-DQA1*05:01/DQB1*02:01	1	17	31	15	PKADGEEDE	KAGPKADGEEDEVKA	0.3178	3.8
HLA-DRB1*07:01	1	868	881	14	IKVAISNPP	ENIIKVAISNPPQR	0.3222	3.8
HLA-DQA1*01:02/DQB1*06:02	1	917	931	15	QRPSAAAPQ	PRALQRPSAAAPQAE	0.3236	3.8
HLA-DQA1*05:01/DQB1*02:01	1	17	30	14	PKADGEEDE	KAGPKADGEEDEVK	0.3276	3.8
HLA-DRB1*16:02	1	309	323	15	YQAYIDFEM	RLAEYQAYIDFEMKI	0.3601	3.8
HLA-DQA1*06:02/DQB1*02:02	1	16	30	15	PKADGEEDE	SKAGPKADGEEDEVK	0.3659	3.8
HLA-DQA1*06:02/DQB1*02:02	1	153	167	15	EISMAQDGL	LHDEISMAQDGLDRE	0.3679	3.8
HLA-DRB1*03:01	1	82	96	15	WEYDEEEEK	EYEWEYDEEEEKNQL	0.3734	3.8
HLA-DQA1*06:02/DQB1*02:02	1	267	280	14	EWSEDPIPE	AEYEEWSEDPIPES	0.3811	3.8
HLA-DRB1*08:01	1	315	328	14	IDFEMKIGD	AYIDFEMKIGDPAR	0.4439	3.8
HLA-DRB1*01:01	1	476	490	15	WARIEARLC	QNWARIEARLCNNMQ	0.4543	3.8
HLA-DRB1*11:01	1	750	764	15	FKEEKSALQ	YVEFKEEKSALQALE	0.4693	3.8
HLA-DRB1*08:01	1	313	327	15	IDFEMKIGD	YQAYIDFEMKIGDPA	0.483	3.8
HLA-DQA1*03:01/DQB1*03:02	1	407	420	14	FIQATDYVE	LNAGFIQATDYVEI	0.0111	3.9
HLA-DQA1*01:01/DQB1*05:01	1	261	275	15	FAEYEEWSE	DMEATFAEYEEWSED	0.0159	3.9
HLA-DQA1*03:03/DQB1*03:01	1	582	596	15	KEAALVQQE	KAAEKEAALVQQEEE	0.0261	3.9
HLA-DQA1*03:03/DQB1*03:01	1	938	952	15	VAAPAATEA	PAVAAPAATEAPKMS	0.0262	3.9
HLA-DPA1*01:03/DPB1*04:02	1	356	369	14	LKVKDLVLS	RQLKVKDLVLSVHN	0.047	3.9
HLA-DPA1*01:03/DPB1*04:02	1	946	960	15	MSNADFAKL	TEAPKMSNADFAKLF	0.0587	3.9
HLA-DPA1*02:01/DPB1*05:01	1	452	465	14	YLKQEVEER	ALEYLKQEVEERFN	0.073	3.9
HLA-DRB1*03:01	1	81	94	14	WEYDEEEEK	GEYEWEYDEEEEKN	0.252	3.9
HLA-DRB1*03:01	1	562	575	14	IAVQKTETR	WDIAVQKTETRLAR	0.2534	3.9
HLA-DRB1*15:01	1	843	856	14	YVEYENESQ	LAYVEYENESQASQ	0.2757	3.9
HLA-DRB1*15:01	1	306	319	14	LAEYQAYID	EAPRLAEYQAYIDF	0.2758	3.9
HLA-DRB1*15:01	1	510	523	14	LEYYNLERA	MWLEYYNLERAHGD	0.2763	3.9
HLA-DQA1*01:02/DQB1*06:02	1	643	656	14	VENSIPAAG	KRRRVENSIPAAGE	0.281	3.9
HLA-DQA1*01:02/DQB1*06:02	1	404	417	14	LNAGFIQAT	EKALNAGFIQATDY	0.282	3.9
HLA-DQA1*05:01/DQB1*02:01	1	408	422	15	QATDYVEIW	NAGFIQATDYVEIWQ	0.3081	3.9
HLA-DQA1*05:01/DQB1*02:01	1	932	946	15	AAPAVAAPA	NGPAAAPAVAAPAAT	0.3091	3.9
HLA-DRB1*07:01	1	432	445	14	FKQDSSKEL	VDFKQDSSKELEEL	0.3107	3.9
HLA-DQA1*05:01/DQB1*02:01	1	568	582	15	LARVNEQRM	KTETRLARVNEQRMK	0.3122	3.9
HLA-DQA1*05:01/DQB1*02:01	1	4	18	15	TSASEPEAE	AAETSASEPEAESKA	0.3138	3.9
HLA-DQA1*05:01/DQB1*02:01	1	700	713	14	SITVFVSNL	SKDSITVFVSNLPY	0.3259	3.9
HLA-DQA1*02:01/DQB1*02:02	1	931	945	15	AAPAVAAPA	ENGPAAAPAVAAPAA	0.3529	3.9
HLA-DRB1*15:01	1	343	357	15	LWIRYSQYL	VPDLWIRYSQYLDRQ	0.3583	3.9
HLA-DQA1*06:02/DQB1*02:02	1	698	712	15	SITVFVSNL	DSSKDSITVFVSNLP	0.3638	3.9
HLA-DQA1*06:02/DQB1*02:02	1	65	79	15	YAMASSAES	SDGDEYAMASSAESS	0.3649	3.9
HLA-DQA1*06:02/DQB1*02:02	1	920	934	15	PSAAAPQAE	LQRPSAAAPQAENGP	0.3654	3.9
HLA-DRB1*11:01	1	278	291	14	IQNYNKALQ	PESVIQNYNKALQQ	0.3678	3.9
HLA-DRB1*03:01	1	560	574	15	IAVQKTETR	EDWDIAVQKTETRLA	0.3679	3.9
HLA-DRB1*11:01	1	750	763	14	FKEEKSALQ	YVEFKEEKSALQAL	0.3726	3.9
HLA-DRB1*11:01	1	360	373	14	LVLSVHNRA	VKDLVLSVHNRAIR	0.3769	3.9
HLA-DQA1*02:01/DQB1*02:02	1	66	79	14	YAMASSAES	DGDEYAMASSAESS	0.3807	3.9
HLA-DQA1*02:01/DQB1*02:02	1	138	151	14	IFPLTEELW	MSEIFPLTEELWLE	0.382	3.9
HLA-DQA1*02:01/DQB1*02:02	1	233	246	14	SAIVEAARL	EFESAIVEAARLEK	0.3821	3.9
HLA-DQA1*02:01/DQB1*02:02	1	411	424	14	QATDYVEIW	FIQATDYVEIWQAY	0.3828	3.9
HLA-DRB1*04:01	1	866	880	15	IKVAISNPP	IKENIIKVAISNPPQ	0.4294	3.9
HLA-DRB1*08:01	1	449	462	14	LEYLKQEVE	FTRALEYLKQEVEE	0.4391	3.9
HLA-DRB1*01:01	1	827	841	15	LRLVTNRAG	VKDLRLVTNRAGKPK	0.4395	3.9
HLA-DRB1*01:01	1	431	445	15	FKQDSSKEL	RVDFKQDSSKELEEL	0.441	3.9
HLA-DRB1*11:01	1	234	248	15	IVEAARLEK	FESAIVEAARLEKVH	0.4627	3.9
HLA-DRB1*13:01	1	826	840	15	LRLVTNRAG	TVKDLRLVTNRAGKP	0.4665	3.9
HLA-DRB1*11:01	1	384	398	15	LLAMERHGV	RYLLAMERHGVDHQV	0.4668	3.9
HLA-DRB1*11:01	1	828	842	15	LRLVTNRAG	KDLRLVTNRAGKPKG	0.4681	3.9
HLA-DRB1*08:01	1	279	293	15	IQNYNKALQ	ESVIQNYNKALQQLE	0.4749	3.9
HLA-DRB1*08:01	1	908	922	15	LSLLPRALQ	KGRTQLSLLPRALQR	0.4788	3.9
HLA-DQA1*03:01/DQB1*03:02	1	295	308	14	YEEALLQAE	YKPYEEALLQAEAP	0.0108	4
HLA-DQA1*03:01/DQB1*03:02	1	309	322	14	EYQAYIDFE	RLAEYQAYIDFEMK	0.0109	4
HLA-DQA1*01:01/DQB1*05:01	1	278	291	14	IQNYNKALQ	PESVIQNYNKALQQ	0.0149	4
HLA-DQA1*01:01/DQB1*05:01	1	153	166	14	ISMAQDGLD	LHDEISMAQDGLDR	0.015	4
HLA-DQA1*03:03/DQB1*03:01	1	154	168	15	ISMAQDGLD	HDEISMAQDGLDREH	0.0259	4
HLA-DPA1*01:03/DPB1*04:02	1	360	374	15	LVLSVHNRA	VKDLVLSVHNRAIRN	0.058	4
HLA-DPA1*02:01/DPB1*05:01	1	448	462	15	RALEYLKQE	AFTRALEYLKQEVEE	0.0795	4
HLA-DPA1*01:03/DPB1*02:01	1	290	304	15	EKYKPYEEA	QQLEKYKPYEEALLQ	0.1909	4
HLA-DRB1*03:01	1	684	697	14	LKRDMPKVL	KAASLKRDMPKVLH	0.2443	4
HLA-DRB1*15:01	1	347	360	14	YSQYLDRQL	WIRYSQYLDRQLKV	0.2716	4
HLA-DQA1*01:02/DQB1*06:02	1	36	49	14	LSRAVAAAT	RKVLSRAVAAATYK	0.2758	4
HLA-DQA1*05:01/DQB1*02:01	1	699	712	14	SITVFVSNL	SSKDSITVFVSNLP	0.322	4
HLA-DRB1*01:01	1	117	130	14	LLRLEGELT	DLIRLLRLEGELTK	0.3368	4
HLA-DQA1*02:01/DQB1*02:02	1	266	280	15	EWSEDPIPE	FAEYEEWSEDPIPES	0.3487	4
HLA-DQA1*02:01/DQB1*02:02	1	652	666	15	GETQNVEVA	PAAGETQNVEVAAGP	0.3499	4
HLA-DRB1*16:02	1	825	839	15	LRLVTNRAG	GTVKDLRLVTNRAGK	0.3516	4
HLA-DRB1*16:02	1	298	312	15	LLQAEAPRL	YEEALLQAEAPRLAE	0.352	4
HLA-DQA1*06:02/DQB1*02:02	1	931	945	15	AAPAVAAPA	ENGPAAAPAVAAPAA	0.3616	4
HLA-DQA1*02:01/DQB1*02:02	1	940	953	14	PAATEAPKM	VAAPAATEAPKMSN	0.3754	4
HLA-DQA1*06:02/DQB1*02:02	1	933	946	14	AAPAVAAPA	GPAAAPAVAAPAAT	0.3762	4
HLA-DRB1*13:01	1	497	510	14	IMTRGNAKY	DSIMTRGNAKYANM	0.3781	4
HLA-DRB1*07:01	1	400	414	15	FEKALNAGF	SVTFEKALNAGFIQA	0.3785	4
HLA-DRB1*13:01	1	244	257	14	VHSLFRRQL	LEKVHSLFRRQLAI	0.3807	4
HLA-DRB1*08:01	1	760	773	14	LEMDRKSVE	LQALEMDRKSVEGR	0.4323	4
HLA-DRB1*08:01	1	761	774	14	LEMDRKSVE	QALEMDRKSVEGRP	0.4364	4
HLA-DRB1*11:01	1	286	300	15	LQQLEKYKP	NKALQQLEKYKPYEE	0.4597	4
HLA-DRB1*11:01	1	508	522	15	YYNLERAHG	ANMWLEYYNLERAHG	0.4597	4
HLA-DQA1*03:01/DQB1*03:02	1	930	944	15	PAAAPAVAA	AENGPAAAPAVAAPA	0.0114	4.1
HLA-DQA1*01:01/DQB1*05:01	1	262	275	14	FAEYEEWSE	MEATFAEYEEWSED	0.0148	4.1
HLA-DQA1*01:01/DQB1*05:01	1	347	360	14	YSQYLDRQL	WIRYSQYLDRQLKV	0.0148	4.1
HLA-DQA1*03:03/DQB1*03:01	1	801	814	14	FISGLPFSC	HKLFISGLPFSCTK	0.0234	4.1
HLA-DQA1*03:03/DQB1*03:01	1	918	931	14	QRPSAAAPQ	RALQRPSAAAPQAE	0.0234	4.1
HLA-DPA1*02:01/DPB1*05:01	1	326	339	14	RIQLIFERA	PARIQLIFERALVE	0.0712	4.1
HLA-DPA1*02:01/DPB1*05:01	1	787	800	14	FKVFRYSTS	PDFKVFRYSTSLEK	0.0719	4.1
HLA-DPA1*02:01/DPB1*05:01	1	744	758	15	YCYVEFKEE	DFRGYCYVEFKEEKS	0.0789	4.1
HLA-DPA1*02:01/DPB1*05:01	1	92	106	15	LEIERLEEQ	EKNQLEIERLEEQLS	0.0794	4.1
HLA-DPA1*01:03/DPB1*02:01	1	235	248	14	VEAARLEKV	ESAIVEAARLEKVH	0.1407	4.1
HLA-DPA1*01:03/DPB1*02:01	1	509	523	15	LEYYNLERA	NMWLEYYNLERAHGD	0.1868	4.1
HLA-DPA1*01:03/DPB1*02:01	1	946	960	15	MSNADFAKL	TEAPKMSNADFAKLF	0.1881	4.1
HLA-DRB1*03:01	1	560	573	14	IAVQKTETR	EDWDIAVQKTETRL	0.243	4.1
HLA-DRB1*15:01	1	869	882	14	IKVAISNPP	NIIKVAISNPPQRK	0.2686	4.1
HLA-DQA1*01:02/DQB1*06:02	1	237	250	14	VEAARLEKV	AIVEAARLEKVHSL	0.2724	4.1
HLA-DRB1*16:02	1	868	881	14	IKVAISNPP	ENIIKVAISNPPQR	0.2908	4.1
HLA-DRB1*07:01	1	226	239	14	YREFESAIV	ALWEAYREFESAIV	0.2933	4.1
HLA-DQA1*01:02/DQB1*06:02	1	69	83	15	AMASSAESS	EYAMASSAESSPGEY	0.3069	4.1
HLA-DQA1*05:01/DQB1*02:01	1	453	466	14	LKQEVEERF	LEYLKQEVEERFNE	0.3188	4.1
HLA-DRB1*15:01	1	787	801	15	VFRYSTSLE	PDFKVFRYSTSLEKH	0.3432	4.1
HLA-DRB1*15:01	1	841	855	15	YVEYENESQ	KGLAYVEYENESQAS	0.3439	4.1
HLA-DRB1*15:01	1	299	313	15	LLQAEAPRL	EEALLQAEAPRLAEY	0.3465	4.1
HLA-DQA1*06:02/DQB1*02:02	1	201	215	15	VRSVFERAL	GGLEKVRSVFERALS	0.354	4.1
HLA-DRB1*11:01	1	789	802	14	FRYSTSLEK	FKVFRYSTSLEKHK	0.3553	4.1
HLA-DQA1*06:02/DQB1*02:02	1	45	59	15	YKTMGPAWD	AATYKTMGPAWDQQE	0.3562	4.1
HLA-DQA1*06:02/DQB1*02:02	1	939	953	15	PAATEAPKM	AVAAPAATEAPKMSN	0.3563	4.1
HLA-DQA1*06:02/DQB1*02:02	1	940	954	15	PAATEAPKM	VAAPAATEAPKMSNA	0.357	4.1
HLA-DQA1*06:02/DQB1*02:02	1	266	280	15	YEEWSEDPI	FAEYEEWSEDPIPES	0.3572	4.1
HLA-DQA1*02:01/DQB1*02:02	1	267	280	14	EWSEDPIPE	AEYEEWSEDPIPES	0.3702	4.1
HLA-DQA1*02:01/DQB1*02:02	1	229	242	14	FESAIVEAA	EAYREFESAIVEAA	0.3722	4.1
HLA-DQA1*02:01/DQB1*02:02	1	933	946	14	AAPAVAAPA	GPAAAPAVAAPAAT	0.3726	4.1
HLA-DRB1*04:01	1	79	93	15	YEWEYDEEE	SPGEYEWEYDEEEEK	0.4184	4.1
HLA-DRB1*01:01	1	473	487	15	WARIEARLC	VIMQNWARIEARLCN	0.4225	4.1
HLA-DRB1*01:01	1	117	131	15	LLRLEGELT	DLIRLLRLEGELTKV	0.425	4.1
HLA-DRB1*08:01	1	278	291	14	IQNYNKALQ	PESVIQNYNKALQQ	0.4255	4.1
HLA-DQA1*03:01/DQB1*03:02	1	930	943	14	PAAAPAVAA	AENGPAAAPAVAAP	0.0107	4.2
HLA-DQA1*03:01/DQB1*03:02	1	934	948	15	AVAAPAATE	PAAAPAVAAPAATEA	0.0113	4.2
HLA-DQA1*01:01/DQB1*05:01	1	279	292	14	IQNYNKALQ	ESVIQNYNKALQQL	0.0144	4.2
HLA-DQA1*01:01/DQB1*05:01	1	224	238	15	LALWEAYRE	GLALWEAYREFESAI	0.0149	4.2
HLA-DQA1*01:01/DQB1*05:01	1	279	293	15	IQNYNKALQ	ESVIQNYNKALQQLE	0.0149	4.2
HLA-DQA1*01:01/DQB1*05:01	1	260	274	15	EATFAEYEE	YDMEATFAEYEEWSE	0.0151	4.2
HLA-DPA1*01:03/DPB1*04:02	1	790	803	14	FRYSTSLEK	KVFRYSTSLEKHKL	0.0447	4.2
HLA-DPA1*01:03/DPB1*04:02	1	788	802	15	FRYSTSLEK	DFKVFRYSTSLEKHK	0.0553	4.2
HLA-DPA1*01:03/DPB1*04:02	1	837	851	15	LAYVEYENE	AGKPKGLAYVEYENE	0.0554	4.2
HLA-DPA1*01:03/DPB1*04:02	1	509	523	15	LEYYNLERA	NMWLEYYNLERAHGD	0.0555	4.2
HLA-DPA1*02:01/DPB1*05:01	1	447	460	14	FTRALEYLK	AAFTRALEYLKQEV	0.0702	4.2
HLA-DPA1*02:01/DPB1*05:01	1	93	107	15	LEIERLEEQ	KNQLEIERLEEQLSI	0.0785	4.2
HLA-DPA1*02:01/DPB1*05:01	1	133	147	15	KMSEIFPLT	MARQKMSEIFPLTEE	0.0787	4.2
HLA-DPA1*01:03/DPB1*02:01	1	407	420	14	IQATDYVEI	LNAGFIQATDYVEI	0.1368	4.2
HLA-DRB1*03:01	1	823	836	14	TVKDLRLVT	AHGTVKDLRLVTNR	0.2368	4.2
HLA-DQA1*01:02/DQB1*06:02	1	864	878	15	ENIIKVAIS	MTIKENIIKVAISNP	0.2974	4.2
HLA-DQA1*01:02/DQB1*06:02	1	562	576	15	VQKTETRLA	WDIAVQKTETRLARV	0.2996	4.2
HLA-DQA1*05:01/DQB1*02:01	1	1	14	14	AETSASEPE	MATAAETSASEPEA	0.3136	4.2
HLA-DQA1*05:01/DQB1*02:01	1	630	643	14	WGDDEEEQP	EKEWGDDEEEQPSK	0.3145	4.2
HLA-DRB1*01:01	1	827	840	14	LRLVTNRAG	VKDLRLVTNRAGKP	0.3173	4.2
HLA-DRB1*15:01	1	308	322	15	YQAYIDFEM	PRLAEYQAYIDFEMK	0.3355	4.2
HLA-DRB1*15:01	1	867	881	15	IKVAISNPP	KENIIKVAISNPPQR	0.3393	4.2
HLA-DRB1*03:01	1	733	747	15	IFSNRGDFR	VQIRPIFSNRGDFRG	0.3407	4.2
HLA-DRB1*11:01	1	234	247	14	IVEAARLEK	FESAIVEAARLEKV	0.3424	4.2
HLA-DRB1*04:01	1	842	855	14	YVEYENESQ	GLAYVEYENESQAS	0.3437	4.2
HLA-DRB1*04:01	1	46	59	14	YKTMGPAWD	ATYKTMGPAWDQQE	0.3467	4.2
HLA-DQA1*06:02/DQB1*02:02	1	82	96	15	WEYDEEEEK	EYEWEYDEEEEKNQL	0.3502	4.2
HLA-DRB1*07:01	1	787	801	15	FRYSTSLEK	PDFKVFRYSTSLEKH	0.3662	4.2
HLA-DQA1*02:01/DQB1*02:02	1	651	664	14	GETQNVEVA	IPAAGETQNVEVAA	0.3681	4.2
HLA-DRB1*04:01	1	69	83	15	YAMASSAES	EYAMASSAESSPGEY	0.4014	4.2
HLA-DRB1*08:01	1	66	79	14	YAMASSAES	DGDEYAMASSAESS	0.4142	4.2
HLA-DRB1*01:01	1	732	746	15	IRPIFSNRG	VVQIRPIFSNRGDFR	0.416	4.2
HLA-DRB1*01:01	1	119	133	15	LLRLEGELT	IRLLRLEGELTKVRM	0.4164	4.2
HLA-DRB1*01:01	1	396	410	15	VTFEKALNA	HQVISVTFEKALNAG	0.42	4.2
HLA-DRB1*11:01	1	360	374	15	LVLSVHNRA	VKDLVLSVHNRAIRN	0.4429	4.2
HLA-DRB1*13:01	1	359	373	15	LSVHNRAIR	KVKDLVLSVHNRAIR	0.4534	4.2
HLA-DQA1*01:01/DQB1*05:01	1	166	179	14	HVYDLFEKA	REHVYDLFEKAVKD	0.0142	4.3
HLA-DQA1*03:03/DQB1*03:01	1	651	664	14	PAAGETQNV	IPAAGETQNVEVAA	0.0226	4.3
HLA-DPA1*01:03/DPB1*04:02	1	236	250	15	VEAARLEKV	SAIVEAARLEKVHSL	0.0551	4.3
HLA-DPA1*02:01/DPB1*05:01	1	786	799	14	FKVFRYSTS	NPDFKVFRYSTSLE	0.0694	4.3
HLA-DPA1*02:01/DPB1*05:01	1	324	337	14	RIQLIFERA	GDPARIQLIFERAL	0.0697	4.3
HLA-DPA1*01:03/DPB1*02:01	1	509	522	14	LEYYNLERA	NMWLEYYNLERAHG	0.1318	4.3
HLA-DRB1*15:01	1	343	356	14	LWIRYSQYL	VPDLWIRYSQYLDR	0.2569	4.3
HLA-DQA1*01:02/DQB1*06:02	1	929	942	14	NGPAAAPAV	QAENGPAAAPAVAA	0.2617	4.3
HLA-DRB1*16:02	1	348	361	14	YSQYLDRQL	IRYSQYLDRQLKVK	0.276	4.3
HLA-DQA1*01:02/DQB1*06:02	1	935	949	15	AAPAVAAPA	AAAPAVAAPAATEAP	0.2931	4.3
HLA-DRB1*01:01	1	854	867	14	VMKMDGMTI	ASQAVMKMDGMTIK	0.3097	4.3
HLA-DQA1*05:01/DQB1*02:01	1	202	215	14	VRSVFERAL	GLEKVRSVFERALS	0.3114	4.3
HLA-DRB1*15:01	1	279	293	15	IQNYNKALQ	ESVIQNYNKALQQLE	0.3324	4.3
HLA-DRB1*16:02	1	789	803	15	FRYSTSLEK	FKVFRYSTSLEKHKL	0.3338	4.3
HLA-DRB1*16:02	1	215	229	15	LHMTKGLAL	SSVGLHMTKGLALWE	0.3342	4.3
HLA-DRB1*11:01	1	749	762	14	FKEEKSALQ	CYVEFKEEKSALQA	0.335	4.3
HLA-DRB1*16:02	1	311	325	15	YQAYIDFEM	AEYQAYIDFEMKIGD	0.3368	4.3
HLA-DRB1*11:01	1	286	299	14	LQQLEKYKP	NKALQQLEKYKPYE	0.338	4.3
HLA-DRB1*04:01	1	546	559	14	LTMERTEGS	CEVLLTMERTEGSL	0.3383	4.3
HLA-DRB1*11:01	1	116	129	14	LIRLLRLEG	VDLIRLLRLEGELT	0.3395	4.3
HLA-DQA1*02:01/DQB1*02:02	1	568	582	15	LARVNEQRM	KTETRLARVNEQRMK	0.3401	4.3
HLA-DRB1*11:01	1	751	764	14	FKEEKSALQ	VEFKEEKSALQALE	0.3402	4.3
HLA-DQA1*02:01/DQB1*02:02	1	629	643	15	WGDDEEEQP	DEKEWGDDEEEQPSK	0.3424	4.3
HLA-DQA1*02:01/DQB1*02:02	1	45	59	15	YKTMGPAWD	AATYKTMGPAWDQQE	0.3431	4.3
HLA-DQA1*06:02/DQB1*02:02	1	154	168	15	EISMAQDGL	HDEISMAQDGLDREH	0.3493	4.3
HLA-DQA1*02:01/DQB1*02:02	1	932	945	14	AAPAVAAPA	NGPAAAPAVAAPAA	0.3653	4.3
HLA-DQA1*06:02/DQB1*02:02	1	939	952	14	PAATEAPKM	AVAAPAATEAPKMS	0.3665	4.3
HLA-DQA1*06:02/DQB1*02:02	1	921	934	14	PSAAAPQAE	QRPSAAAPQAENGP	0.3666	4.3
HLA-DQA1*06:02/DQB1*02:02	1	932	945	14	AAPAVAAPA	NGPAAAPAVAAPAA	0.3671	4.3
HLA-DQA1*06:02/DQB1*02:02	1	80	93	14	YEWEYDEEE	PGEYEWEYDEEEEK	0.3682	4.3
HLA-DRB1*01:01	1	36	50	15	LSRAVAAAT	RKVLSRAVAAATYKT	0.4121	4.3
HLA-DRB1*08:01	1	828	841	14	LRLVTNRAG	KDLRLVTNRAGKPK	0.4122	4.3
HLA-DRB1*13:01	1	605	619	15	LKKKKKIRG	RAEKKALKKKKKIRG	0.4436	4.3
HLA-DQA1*03:01/DQB1*03:02	1	408	421	14	FIQATDYVE	NAGFIQATDYVEIW	0.0104	4.4
HLA-DQA1*01:01/DQB1*05:01	1	346	359	14	YSQYLDRQL	LWIRYSQYLDRQLK	0.014	4.4
HLA-DQA1*03:03/DQB1*03:01	1	5	18	14	TSASEPEAE	AETSASEPEAESKA	0.0224	4.4
HLA-DPA1*01:03/DPB1*04:02	1	354	367	14	LKVKDLVLS	LDRQLKVKDLVLSV	0.0429	4.4
HLA-DPA1*01:03/DPB1*04:02	1	230	244	15	FESAIVEAA	AYREFESAIVEAARL	0.0531	4.4
HLA-DPA1*01:03/DPB1*04:02	1	345	359	15	IRYSQYLDR	DLWIRYSQYLDRQLK	0.0531	4.4
HLA-DPA1*02:01/DPB1*05:01	1	600	614	15	ARAEKKALK	QRKRARAEKKALKKK	0.077	4.4
HLA-DPA1*01:03/DPB1*02:01	1	508	521	14	LEYYNLERA	ANMWLEYYNLERAH	0.1308	4.4
HLA-DPA1*01:03/DPB1*02:01	1	236	250	15	VEAARLEKV	SAIVEAARLEKVHSL	0.1769	4.4
HLA-DRB1*15:01	1	344	357	14	LWIRYSQYL	PDLWIRYSQYLDRQ	0.2481	4.4
HLA-DRB1*15:01	1	362	375	14	VLSVHNRAI	DLVLSVHNRAIRNC	0.2486	4.4
HLA-DRB1*15:01	1	841	854	14	YVEYENESQ	KGLAYVEYENESQA	0.2501	4.4
HLA-DQA1*01:02/DQB1*06:02	1	930	943	14	NGPAAAPAV	AENGPAAAPAVAAP	0.2585	4.4
HLA-DQA1*01:02/DQB1*06:02	1	827	840	14	LRLVTNRAG	VKDLRLVTNRAGKP	0.2586	4.4
HLA-DQA1*01:02/DQB1*06:02	1	220	233	14	TKGLALWEA	HMTKGLALWEAYRE	0.2592	4.4
HLA-DRB1*16:02	1	788	801	14	FRYSTSLEK	DFKVFRYSTSLEKH	0.2723	4.4
HLA-DRB1*16:02	1	475	488	14	WARIEARLC	MQNWARIEARLCNN	0.2723	4.4
HLA-DRB1*16:02	1	701	714	14	ITVFVSNLP	KDSITVFVSNLPYS	0.2735	4.4
HLA-DQA1*05:01/DQB1*02:01	1	920	934	15	PSAAAPQAE	LQRPSAAAPQAENGP	0.2924	4.4
HLA-DRB1*01:01	1	207	220	14	FERALSSVG	RSVFERALSSVGLH	0.3058	4.4
HLA-DRB1*15:01	1	347	361	15	YSQYLDRQL	WIRYSQYLDRQLKVK	0.3219	4.4
HLA-DRB1*04:01	1	229	242	14	YREFESAIV	EAYREFESAIVEAA	0.3294	4.4
HLA-DRB1*04:01	1	432	445	14	FKQDSSKEL	VDFKQDSSKELEEL	0.3295	4.4
HLA-DRB1*11:01	1	66	79	14	YAMASSAES	DGDEYAMASSAESS	0.3314	4.4
HLA-DQA1*02:01/DQB1*02:02	1	201	215	15	VRSVFERAL	GGLEKVRSVFERALS	0.3349	4.4
HLA-DQA1*02:01/DQB1*02:02	1	932	946	15	AAPAVAAPA	NGPAAAPAVAAPAAT	0.3364	4.4
HLA-DQA1*02:01/DQB1*02:02	1	630	644	15	WGDDEEEQP	EKEWGDDEEEQPSKR	0.3385	4.4
HLA-DRB1*13:01	1	277	290	14	IQNYNKALQ	IPESVIQNYNKALQ	0.3525	4.4
HLA-DRB1*08:01	1	279	292	14	IQNYNKALQ	ESVIQNYNKALQQL	0.4021	4.4
HLA-DQA1*03:01/DQB1*03:02	1	918	931	14	PSAAAPQAE	RALQRPSAAAPQAE	0.0103	4.5
HLA-DQA1*03:01/DQB1*03:02	1	295	309	15	YEEALLQAE	YKPYEEALLQAEAPR	0.0108	4.5
HLA-DQA1*03:01/DQB1*03:02	1	646	660	15	ENSIPAAGE	RVENSIPAAGETQNV	0.0108	4.5
HLA-DQA1*03:03/DQB1*03:01	1	45	58	14	YKTMGPAWD	AATYKTMGPAWDQQ	0.0218	4.5
HLA-DQA1*03:03/DQB1*03:01	1	922	936	15	AAAPQAENG	RPSAAAPQAENGPAA	0.024	4.5
HLA-DPA1*01:03/DPB1*04:02	1	345	358	14	IRYSQYLDR	DLWIRYSQYLDRQL	0.0427	4.5
HLA-DPA1*02:01/DPB1*05:01	1	564	577	14	KTETRLARV	IAVQKTETRLARVN	0.0686	4.5
HLA-DPA1*02:01/DPB1*05:01	1	384	397	14	LLAMERHGV	RYLLAMERHGVDHQ	0.0688	4.5
HLA-DPA1*01:03/DPB1*02:01	1	290	303	14	EKYKPYEEA	QQLEKYKPYEEALL	0.1267	4.5
HLA-DRB1*15:01	1	415	428	14	VEIWQAYLD	TDYVEIWQAYLDYL	0.2465	4.5
HLA-DQA1*01:02/DQB1*06:02	1	65	78	14	DEYAMASSA	SDGDEYAMASSAES	0.255	4.5
HLA-DQA1*01:02/DQB1*06:02	1	211	224	14	LSSVGLHMT	ERALSSVGLHMTKG	0.2565	4.5
HLA-DQA1*01:02/DQB1*06:02	1	562	575	14	VQKTETRLA	WDIAVQKTETRLAR	0.2567	4.5
HLA-DRB1*16:02	1	226	239	14	YREFESAIV	ALWEAYREFESAIV	0.2684	4.5
HLA-DRB1*07:01	1	65	78	14	YAMASSAES	SDGDEYAMASSAES	0.2765	4.5
HLA-DQA1*05:01/DQB1*02:01	1	16	30	15	PKADGEEDE	SKAGPKADGEEDEVK	0.2851	4.5
HLA-DQA1*05:01/DQB1*02:01	1	137	151	15	IFPLTEELW	KMSEIFPLTEELWLE	0.2876	4.5
HLA-DRB1*01:01	1	246	259	14	FRRQLAIPL	KVHSLFRRQLAIPL	0.2952	4.5
HLA-DRB1*03:01	1	430	444	15	FKQDSSKEL	RRVDFKQDSSKELEE	0.322	4.5
HLA-DQA1*06:02/DQB1*02:02	1	932	946	15	AAPAVAAPA	NGPAAAPAVAAPAAT	0.3425	4.5
HLA-DQA1*06:02/DQB1*02:02	1	651	664	14	GETQNVEVA	IPAAGETQNVEVAA	0.3589	4.5
HLA-DRB1*04:01	1	844	858	15	YENESQASQ	AYVEYENESQASQAV	0.3922	4.5
HLA-DRB1*04:01	1	408	422	15	FIQATDYVE	NAGFIQATDYVEIWQ	0.3928	4.5
HLA-DRB1*01:01	1	227	241	15	YREFESAIV	LWEAYREFESAIVEA	0.3977	4.5
HLA-DRB1*08:01	1	826	840	15	LRLVTNRAG	TVKDLRLVTNRAGKP	0.4361	4.5
HLA-DQA1*03:01/DQB1*03:02	1	152	165	14	ISMAQDGLD	WLHDEISMAQDGLD	0.0101	4.6
HLA-DQA1*03:01/DQB1*03:02	1	582	595	14	KEAALVQQE	KAAEKEAALVQQEE	0.0101	4.6
HLA-DQA1*03:01/DQB1*03:02	1	296	309	14	YEEALLQAE	KPYEEALLQAEAPR	0.0102	4.6
HLA-DQA1*03:01/DQB1*03:02	1	43	57	15	YKTMGPAWD	VAAATYKTMGPAWDQ	0.0107	4.6
HLA-DQA1*01:01/DQB1*05:01	1	839	853	15	LAYVEYENE	KPKGLAYVEYENESQ	0.0142	4.6
HLA-DQA1*03:03/DQB1*03:01	1	657	671	15	VAAGPAGKC	TQNVEVAAGPAGKCA	0.0237	4.6
HLA-DPA1*02:01/DPB1*05:01	1	356	369	14	KVKDLVLSV	RQLKVKDLVLSVHN	0.0679	4.6
HLA-DPA1*02:01/DPB1*05:01	1	202	215	14	KVRSVFERA	GLEKVRSVFERALS	0.0681	4.6
HLA-DPA1*02:01/DPB1*05:01	1	909	923	15	LSLLPRALQ	GRTQLSLLPRALQRP	0.0755	4.6
HLA-DPA1*01:03/DPB1*02:01	1	788	801	14	FKVFRYSTS	DFKVFRYSTSLEKH	0.1257	4.6
HLA-DPA1*01:03/DPB1*02:01	1	353	367	15	LKVKDLVLS	YLDRQLKVKDLVLSV	0.1621	4.6
HLA-DPA1*01:03/DPB1*02:01	1	377	391	15	LWSRYLLAM	WTVALWSRYLLAMER	0.1659	4.6
HLA-DRB1*03:01	1	430	443	14	FKQDSSKEL	RRVDFKQDSSKELE	0.2197	4.6
HLA-DQA1*05:01/DQB1*02:01	1	700	714	15	SITVFVSNL	SKDSITVFVSNLPYS	0.2823	4.6
HLA-DRB1*01:01	1	217	230	14	LHMTKGLAL	VGLHMTKGLALWEA	0.2926	4.6
HLA-DQA1*05:01/DQB1*02:01	1	934	947	14	AAPAVAAPA	PAAAPAVAAPAATE	0.3008	4.6
HLA-DQA1*05:01/DQB1*02:01	1	45	58	14	YKTMGPAWD	AATYKTMGPAWDQQ	0.3009	4.6
HLA-DRB1*16:02	1	246	260	15	FRRQLAIPL	KVHSLFRRQLAIPLY	0.3212	4.6
HLA-DRB1*11:01	1	166	179	14	YDLFEKAVK	REHVYDLFEKAVKD	0.3225	4.6
HLA-DRB1*16:02	1	230	244	15	YREFESAIV	AYREFESAIVEAARL	0.3266	4.6
HLA-DRB1*13:01	1	376	389	14	VALWSRYLL	PWTVALWSRYLLAM	0.343	4.6
HLA-DRB1*13:01	1	560	573	14	IAVQKTETR	EDWDIAVQKTETRL	0.3433	4.6
HLA-DQA1*06:02/DQB1*02:02	1	5	18	14	TSASEPEAE	AETSASEPEAESKA	0.3569	4.6
HLA-DRB1*04:01	1	429	443	15	FKQDSSKEL	RRRVDFKQDSSKELE	0.3865	4.6
HLA-DRB1*08:01	1	280	294	15	YNKALQQLE	SVIQNYNKALQQLEK	0.4351	4.6
HLA-DRB1*08:01	1	420	434	15	LDYLRRRVD	IWQAYLDYLRRRVDF	0.4353	4.6
HLA-DQA1*03:01/DQB1*03:02	1	838	851	14	KGLAYVEYE	GKPKGLAYVEYENE	0.01	4.7
HLA-DQA1*01:01/DQB1*05:01	1	165	178	14	HVYDLFEKA	DREHVYDLFEKAVK	0.0136	4.7
HLA-DQA1*01:01/DQB1*05:01	1	827	840	14	LRLVTNRAG	VKDLRLVTNRAGKP	0.0136	4.7
HLA-DQA1*01:01/DQB1*05:01	1	553	567	15	LEDWDIAVQ	ERTEGSLEDWDIAVQ	0.014	4.7
HLA-DQA1*03:03/DQB1*03:01	1	645	658	14	VENSIPAAG	RRVENSIPAAGETQ	0.0214	4.7
HLA-DQA1*03:03/DQB1*03:01	1	405	419	15	LNAGFIQAT	KALNAGFIQATDYVE	0.0235	4.7
HLA-DPA1*01:03/DPB1*04:02	1	361	374	14	LVLSVHNRA	KDLVLSVHNRAIRN	0.0415	4.7
HLA-DPA1*01:03/DPB1*04:02	1	507	520	14	MWLEYYNLE	YANMWLEYYNLERA	0.0416	4.7
HLA-DPA1*02:01/DPB1*05:01	1	397	410	14	VTFEKALNA	QVISVTFEKALNAG	0.0675	4.7
HLA-DPA1*01:03/DPB1*02:01	1	163	176	14	HVYDLFEKA	GLDREHVYDLFEKA	0.1207	4.7
HLA-DPA1*01:03/DPB1*02:01	1	795	809	15	LEKHKLFIS	STSLEKHKLFISGLP	0.1604	4.7
HLA-DRB1*07:01	1	429	442	14	FKQDSSKEL	RRRVDFKQDSSKEL	0.2674	4.7
HLA-DQA1*01:02/DQB1*06:02	1	404	418	15	LNAGFIQAT	EKALNAGFIQATDYV	0.2802	4.7
HLA-DQA1*01:02/DQB1*06:02	1	827	841	15	LRLVTNRAG	VKDLRLVTNRAGKPK	0.2824	4.7
HLA-DQA1*01:02/DQB1*06:02	1	36	50	15	LSRAVAAAT	RKVLSRAVAAATYKT	0.283	4.7
HLA-DRB1*01:01	1	828	841	14	LRLVTNRAG	KDLRLVTNRAGKPK	0.2915	4.7
HLA-DQA1*05:01/DQB1*02:01	1	940	953	14	PAATEAPKM	VAAPAATEAPKMSN	0.2954	4.7
HLA-DQA1*05:01/DQB1*02:01	1	860	873	14	GMTIKENII	KMDGMTIKENIIKV	0.2979	4.7
HLA-DRB1*15:01	1	309	323	15	YQAYIDFEM	RLAEYQAYIDFEMKI	0.3089	4.7
HLA-DQA1*02:01/DQB1*02:02	1	267	281	15	EWSEDPIPE	AEYEEWSEDPIPESV	0.3163	4.7
HLA-DQA1*02:01/DQB1*02:02	1	137	151	15	IFPLTEELW	KMSEIFPLTEELWLE	0.3179	4.7
HLA-DQA1*02:01/DQB1*02:02	1	65	79	15	YAMASSAES	SDGDEYAMASSAESS	0.3196	4.7
HLA-DQA1*02:01/DQB1*02:02	1	850	864	15	QASQAVMKM	NESQASQAVMKMDGM	0.3203	4.7
HLA-DRB1*04:01	1	844	857	14	YENESQASQ	AYVEYENESQASQA	0.3213	4.7
HLA-DRB1*13:01	1	243	256	14	VHSLFRRQL	RLEKVHSLFRRQLA	0.3341	4.7
HLA-DRB1*07:01	1	563	577	15	VQKTETRLA	DIAVQKTETRLARVN	0.3344	4.7
HLA-DRB1*13:01	1	286	299	14	LQQLEKYKP	NKALQQLEKYKPYE	0.3367	4.7
HLA-DRB1*13:01	1	375	388	14	VALWSRYLL	CPWTVALWSRYLLA	0.3372	4.7
HLA-DRB1*04:01	1	269	283	15	WSEDPIPES	YEEWSEDPIPESVIQ	0.3774	4.7
HLA-DQA1*03:01/DQB1*03:02	1	937	951	15	AVAAPAATE	APAVAAPAATEAPKM	0.0103	4.8
HLA-DQA1*03:01/DQB1*03:02	1	261	275	15	MEATFAEYE	DMEATFAEYEEWSED	0.0103	4.8
HLA-DQA1*01:01/DQB1*05:01	1	412	426	15	VEIWQAYLD	IQATDYVEIWQAYLD	0.0138	4.8
HLA-DQA1*03:03/DQB1*03:01	1	236	249	14	VEAARLEKV	SAIVEAARLEKVHS	0.0211	4.8
HLA-DPA1*01:03/DPB1*04:02	1	407	420	14	IQATDYVEI	LNAGFIQATDYVEI	0.0404	4.8
HLA-DPA1*01:03/DPB1*04:02	1	162	176	15	HVYDLFEKA	DGLDREHVYDLFEKA	0.0491	4.8
HLA-DPA1*02:01/DPB1*05:01	1	242	255	14	LEKVHSLFR	ARLEKVHSLFRRQL	0.0669	4.8
HLA-DPA1*02:01/DPB1*05:01	1	827	841	15	LRLVTNRAG	VKDLRLVTNRAGKPK	0.0741	4.8
HLA-DPA1*01:03/DPB1*02:01	1	470	484	15	VIMQNWARI	PSCVIMQNWARIEAR	0.1552	4.8
HLA-DRB1*03:01	1	361	374	14	LVLSVHNRA	KDLVLSVHNRAIRN	0.2099	4.8
HLA-DRB1*15:01	1	280	293	14	IQNYNKALQ	SVIQNYNKALQQLE	0.2327	4.8
HLA-DRB1*16:02	1	207	220	14	FERALSSVG	RSVFERALSSVGLH	0.2547	4.8
HLA-DRB1*16:02	1	217	230	14	LHMTKGLAL	VGLHMTKGLALWEA	0.2567	4.8
HLA-DRB1*01:01	1	256	269	14	LYDMEATFA	AIPLYDMEATFAEY	0.287	4.8
HLA-DQA1*05:01/DQB1*02:01	1	83	96	14	WEYDEEEEK	YEWEYDEEEEKNQL	0.2909	4.8
HLA-DRB1*15:01	1	311	325	15	YQAYIDFEM	AEYQAYIDFEMKIGD	0.3023	4.8
HLA-DRB1*15:01	1	298	312	15	LLQAEAPRL	YEEALLQAEAPRLAE	0.3025	4.8
HLA-DRB1*03:01	1	855	869	15	MKMDGMTIK	SQAVMKMDGMTIKEN	0.3093	4.8
HLA-DRB1*03:01	1	856	870	15	MKMDGMTIK	QAVMKMDGMTIKENI	0.3105	4.8
HLA-DRB1*16:02	1	749	763	15	FKEEKSALQ	CYVEFKEEKSALQAL	0.315	4.8
HLA-DQA1*02:01/DQB1*02:02	1	940	954	15	PAATEAPKM	VAAPAATEAPKMSNA	0.3155	4.8
HLA-DRB1*13:01	1	364	377	14	LSVHNRAIR	VLSVHNRAIRNCPW	0.3275	4.8
HLA-DQA1*06:02/DQB1*02:02	1	267	281	15	EWSEDPIPE	AEYEEWSEDPIPESV	0.3314	4.8
HLA-DRB1*13:01	1	861	874	14	MTIKENIIK	MDGMTIKENIIKVA	0.3323	4.8
HLA-DQA1*06:02/DQB1*02:02	1	266	279	14	YEEWSEDPI	FAEYEEWSEDPIPE	0.3502	4.8
HLA-DQA1*06:02/DQB1*02:02	1	653	666	14	GETQNVEVA	AAGETQNVEVAAGP	0.3506	4.8
HLA-DRB1*13:01	1	496	510	15	IMTRGNAKY	WDSIMTRGNAKYANM	0.4252	4.8
HLA-DRB1*13:01	1	495	509	15	IMTRGNAKY	LWDSIMTRGNAKYAN	0.426	4.8
HLA-DQA1*03:01/DQB1*03:02	1	586	599	14	AALVQQEEE	KEAALVQQEEEKAE	0.0097	4.9
HLA-DQA1*03:01/DQB1*03:02	1	771	784	14	PMFVSPCVD	EGRPMFVSPCVDKS	0.0099	4.9
HLA-DQA1*03:01/DQB1*03:02	1	932	946	15	AAPAVAAPA	NGPAAAPAVAAPAAT	0.0102	4.9
HLA-DQA1*01:01/DQB1*05:01	1	155	169	15	ISMAQDGLD	DEISMAQDGLDREHV	0.0137	4.9
HLA-DQA1*03:03/DQB1*03:01	1	582	595	14	KEAALVQQE	KAAEKEAALVQQEE	0.021	4.9
HLA-DQA1*03:03/DQB1*03:01	1	868	882	15	IKVAISNPP	ENIIKVAISNPPQRK	0.0228	4.9
HLA-DQA1*03:03/DQB1*03:01	1	23	37	15	EDEVKAART	DGEEDEVKAARTRRK	0.023	4.9
HLA-DPA1*01:03/DPB1*04:02	1	512	525	14	YYNLERAHG	LEYYNLERAHGDTQ	0.0397	4.9
HLA-DPA1*01:03/DPB1*04:02	1	510	523	14	YYNLERAHG	MWLEYYNLERAHGD	0.0399	4.9
HLA-DPA1*01:03/DPB1*04:02	1	41	55	15	VAAATYKTM	RAVAAATYKTMGPAW	0.0483	4.9
HLA-DPA1*02:01/DPB1*05:01	1	231	244	14	FESAIVEAA	YREFESAIVEAARL	0.066	4.9
HLA-DPA1*02:01/DPB1*05:01	1	243	256	14	KVHSLFRRQ	RLEKVHSLFRRQLA	0.0664	4.9
HLA-DPA1*02:01/DPB1*05:01	1	754	767	14	KSALQALEM	KEEKSALQALEMDR	0.0665	4.9
HLA-DPA1*02:01/DPB1*05:01	1	241	255	15	LEKVHSLFR	AARLEKVHSLFRRQL	0.0734	4.9
HLA-DPA1*01:03/DPB1*02:01	1	167	180	14	HVYDLFEKA	EHVYDLFEKAVKDY	0.1145	4.9
HLA-DPA1*01:03/DPB1*02:01	1	796	809	14	LEKHKLFIS	TSLEKHKLFISGLP	0.1153	4.9
HLA-DPA1*01:03/DPB1*02:01	1	343	356	14	IRYSQYLDR	VPDLWIRYSQYLDR	0.1162	4.9
HLA-DPA1*01:03/DPB1*02:01	1	837	851	15	LAYVEYENE	AGKPKGLAYVEYENE	0.152	4.9
HLA-DRB1*03:01	1	360	373	14	LVLSVHNRA	VKDLVLSVHNRAIR	0.2072	4.9
HLA-DRB1*07:01	1	200	213	14	LEKVRSVFE	KGGLEKVRSVFERA	0.2599	4.9
HLA-DRB1*07:01	1	297	310	14	LLQAEAPRL	PYEEALLQAEAPRL	0.2604	4.9
HLA-DQA1*05:01/DQB1*02:01	1	202	216	15	VRSVFERAL	GLEKVRSVFERALSS	0.2747	4.9
HLA-DQA1*05:01/DQB1*02:01	1	266	280	15	YEEWSEDPI	FAEYEEWSEDPIPES	0.2753	4.9
HLA-DQA1*01:02/DQB1*06:02	1	234	248	15	VEAARLEKV	FESAIVEAARLEKVH	0.2754	4.9
HLA-DQA1*01:02/DQB1*06:02	1	295	309	15	YEEALLQAE	YKPYEEALLQAEAPR	0.2754	4.9
HLA-DQA1*05:01/DQB1*02:01	1	931	944	14	PAAAPAVAA	ENGPAAAPAVAAPA	0.2882	4.9
HLA-DRB1*03:01	1	360	374	15	LVLSVHNRA	VKDLVLSVHNRAIRN	0.302	4.9
HLA-DRB1*11:01	1	361	374	14	LVLSVHNRA	KDLVLSVHNRAIRN	0.3036	4.9
HLA-DRB1*04:01	1	512	525	14	YNLERAHGD	LEYYNLERAHGDTQ	0.3043	4.9
HLA-DRB1*16:02	1	361	375	15	VLSVHNRAI	KDLVLSVHNRAIRNC	0.3052	4.9
HLA-DQA1*02:01/DQB1*02:02	1	939	953	15	PAATEAPKM	AVAAPAATEAPKMSN	0.3107	4.9
HLA-DQA1*02:01/DQB1*02:02	1	453	466	14	LKQEVEERF	LEYLKQEVEERFNE	0.3398	4.9
HLA-DQA1*06:02/DQB1*02:02	1	861	874	14	GMTIKENII	MDGMTIKENIIKVA	0.3479	4.9
HLA-DRB1*01:01	1	230	244	15	FESAIVEAA	AYREFESAIVEAARL	0.3729	4.9
HLA-DRB1*08:01	1	559	572	14	WDIAVQKTE	LEDWDIAVQKTETR	0.3732	4.9
HLA-DRB1*08:01	1	451	464	14	LEYLKQEVE	RALEYLKQEVEERF	0.3757	4.9
HLA-DRB1*11:01	1	421	435	15	LDYLRRRVD	WQAYLDYLRRRVDFK	0.3882	4.9
HLA-DRB1*11:01	1	812	826	15	LEEICKAHG	CTKEELEEICKAHGT	0.3944	4.9
HLA-DRB1*11:01	1	732	746	15	IRPIFSNRG	VVQIRPIFSNRGDFR	0.3972	4.9
HLA-DQA1*01:01/DQB1*05:01	1	361	374	14	VLSVHNRAI	KDLVLSVHNRAIRN	0.013	5
HLA-DQA1*03:03/DQB1*03:01	1	925	939	15	ENGPAAAPA	AAAPQAENGPAAAPA	0.0225	5
HLA-DPA1*01:03/DPB1*04:02	1	295	308	14	YEEALLQAE	YKPYEEALLQAEAP	0.039	5
HLA-DPA1*01:03/DPB1*04:02	1	229	242	14	YREFESAIV	EAYREFESAIVEAA	0.0392	5
HLA-DPA1*01:03/DPB1*04:02	1	470	484	15	VIMQNWARI	PSCVIMQNWARIEAR	0.0477	5
HLA-DPA1*01:03/DPB1*04:02	1	742	756	15	FRGYCYVEF	RGDFRGYCYVEFKEE	0.0481	5
HLA-DPA1*02:01/DPB1*05:01	1	284	297	14	KALQQLEKY	NYNKALQQLEKYKP	0.0652	5
HLA-DPA1*02:01/DPB1*05:01	1	92	105	14	LEIERLEEQ	EKNQLEIERLEEQL	0.0657	5
HLA-DPA1*02:01/DPB1*05:01	1	744	757	14	YCYVEFKEE	DFRGYCYVEFKEEK	0.0658	5
HLA-DPA1*02:01/DPB1*05:01	1	227	241	15	YREFESAIV	LWEAYREFESAIVEA	0.0726	5
HLA-DPA1*02:01/DPB1*05:01	1	578	592	15	MKAAEKEAA	EQRMKAAEKEAALVQ	0.0726	5
HLA-DPA1*02:01/DPB1*05:01	1	236	250	15	VEAARLEKV	SAIVEAARLEKVHSL	0.0727	5
HLA-DPA1*02:01/DPB1*05:01	1	837	851	15	LAYVEYENE	AGKPKGLAYVEYENE	0.0728	5
HLA-DPA1*02:01/DPB1*05:01	1	563	577	15	KTETRLARV	DIAVQKTETRLARVN	0.073	5
HLA-DPA1*01:03/DPB1*02:01	1	508	522	15	LEYYNLERA	ANMWLEYYNLERAHG	0.1512	5
HLA-DRB1*03:01	1	692	705	14	VLHDSSKDS	MPKVLHDSSKDSIT	0.2008	5
HLA-DRB1*03:01	1	693	706	14	LHDSSKDSI	PKVLHDSSKDSITV	0.2036	5
HLA-DQA1*01:02/DQB1*06:02	1	296	309	14	YEEALLQAE	KPYEEALLQAEAPR	0.2376	5
HLA-DRB1*07:01	1	563	576	14	VQKTETRLA	DIAVQKTETRLARV	0.2554	5
HLA-DRB1*07:01	1	207	220	14	FERALSSVG	RSVFERALSSVGLH	0.2563	5
HLA-DRB1*07:01	1	399	412	14	FEKALNAGF	ISVTFEKALNAGFI	0.2567	5
HLA-DQA1*01:02/DQB1*06:02	1	919	933	15	QRPSAAAPQ	ALQRPSAAAPQAENG	0.2713	5
HLA-DQA1*05:01/DQB1*02:01	1	859	872	14	GMTIKENII	MKMDGMTIKENIIK	0.2838	5
HLA-DQA1*05:01/DQB1*02:01	1	921	934	14	PSAAAPQAE	QRPSAAAPQAENGP	0.2853	5
HLA-DRB1*15:01	1	223	237	15	LALWEAYRE	KGLALWEAYREFESA	0.2949	5
HLA-DRB1*03:01	1	431	445	15	FKQDSSKEL	RVDFKQDSSKELEEL	0.2974	5
HLA-DRB1*16:02	1	45	59	15	YKTMGPAWD	AATYKTMGPAWDQQE	0.2978	5
HLA-DRB1*16:02	1	308	322	15	YQAYIDFEM	PRLAEYQAYIDFEMK	0.2999	5
HLA-DRB1*04:01	1	730	743	14	IRPIFSNRG	GEVVQIRPIFSNRG	0.3	5
HLA-DRB1*16:02	1	730	744	15	IRPIFSNRG	GEVVQIRPIFSNRGD	0.3003	5
HLA-DRB1*13:01	1	422	435	14	LDYLRRRVD	QAYLDYLRRRVDFK	0.3224	5
HLA-DRB1*07:01	1	867	881	15	IKVAISNPP	KENIIKVAISNPPQR	0.3231	5
HLA-DRB1*07:01	1	399	413	15	FEKALNAGF	ISVTFEKALNAGFIQ	0.3242	5
HLA-DQA1*06:02/DQB1*02:02	1	934	947	14	AAPAVAAPA	PAAAPAVAAPAATE	0.3471	5
HLA-DRB1*04:01	1	845	859	15	YENESQASQ	YVEYENESQASQAVM	0.3646	5
HLA-DRB1*01:01	1	215	229	15	LHMTKGLAL	SSVGLHMTKGLALWE	0.3674	5
HLA-DRB1*04:01	1	205	219	15	FERALSSVG	KVRSVFERALSSVGL	0.3682	5
HLA-DQA1*03:01/DQB1*03:02	1	406	420	15	FIQATDYVE	ALNAGFIQATDYVEI	0.0099	5.1
HLA-DQA1*01:01/DQB1*05:01	1	290	303	14	YKPYEEALL	QQLEKYKPYEEALL	0.0128	5.1
HLA-DQA1*03:03/DQB1*03:01	1	846	860	15	ENESQASQA	VEYENESQASQAVMK	0.0223	5.1
HLA-DPA1*01:03/DPB1*04:02	1	296	309	14	YEEALLQAE	KPYEEALLQAEAPR	0.0387	5.1
HLA-DPA1*01:03/DPB1*04:02	1	456	470	15	EVEERFNES	LKQEVEERFNESGDP	0.0472	5.1
HLA-DPA1*02:01/DPB1*05:01	1	449	462	14	LEYLKQEVE	FTRALEYLKQEVEE	0.0643	5.1
HLA-DPA1*02:01/DPB1*05:01	1	82	95	14	WEYDEEEEK	EYEWEYDEEEEKNQ	0.0649	5.1
HLA-DPA1*02:01/DPB1*05:01	1	509	523	15	LEYYNLERA	NMWLEYYNLERAHGD	0.0722	5.1
HLA-DRB1*15:01	1	787	800	14	VFRYSTSLE	PDFKVFRYSTSLEK	0.2185	5.1
HLA-DRB1*16:02	1	45	58	14	YKTMGPAWD	AATYKTMGPAWDQQ	0.2375	5.1
HLA-DQA1*01:02/DQB1*06:02	1	219	233	15	TKGLALWEA	LHMTKGLALWEAYRE	0.268	5.1
HLA-DQA1*01:02/DQB1*06:02	1	584	598	15	KEAALVQQE	AEKEAALVQQEEEKA	0.27	5.1
HLA-DRB1*01:01	1	732	745	14	IRPIFSNRG	VVQIRPIFSNRGDF	0.2708	5.1
HLA-DQA1*05:01/DQB1*02:01	1	236	249	14	VEAARLEKV	SAIVEAARLEKVHS	0.2799	5.1
HLA-DQA1*05:01/DQB1*02:01	1	850	863	14	QASQAVMKM	NESQASQAVMKMDG	0.2802	5.1
HLA-DQA1*05:01/DQB1*02:01	1	267	280	14	EWSEDPIPE	AEYEEWSEDPIPES	0.2822	5.1
HLA-DRB1*03:01	1	823	837	15	TVKDLRLVT	AHGTVKDLRLVTNRA	0.2893	5.1
HLA-DRB1*04:01	1	44	57	14	YKTMGPAWD	AAATYKTMGPAWDQ	0.2894	5.1
HLA-DRB1*03:01	1	692	706	15	VLHDSSKDS	MPKVLHDSSKDSITV	0.2907	5.1
HLA-DRB1*04:01	1	734	747	14	IRPIFSNRG	QIRPIFSNRGDFRG	0.2928	5.1
HLA-DRB1*11:01	1	236	249	14	IVEAARLEK	SAIVEAARLEKVHS	0.2931	5.1
HLA-DRB1*04:01	1	81	94	14	YEWEYDEEE	GEYEWEYDEEEEKN	0.2935	5.1
HLA-DQA1*02:01/DQB1*02:02	1	848	862	15	QASQAVMKM	YENESQASQAVMKMD	0.305	5.1
HLA-DQA1*06:02/DQB1*02:02	1	629	643	15	WGDDEEEQP	DEKEWGDDEEEQPSK	0.3227	5.1
HLA-DQA1*06:02/DQB1*02:02	1	79	93	15	YEWEYDEEE	SPGEYEWEYDEEEEK	0.3239	5.1
HLA-DQA1*02:01/DQB1*02:02	1	861	874	14	GMTIKENII	MDGMTIKENIIKVA	0.3329	5.1
HLA-DQA1*02:01/DQB1*02:02	1	266	279	14	YEEWSEDPI	FAEYEEWSEDPIPE	0.333	5.1
HLA-DRB1*04:01	1	788	802	15	FRYSTSLEK	DFKVFRYSTSLEKHK	0.3618	5.1
HLA-DRB1*11:01	1	68	82	15	YAMASSAES	DEYAMASSAESSPGE	0.3749	5.1
HLA-DRB1*11:01	1	278	292	15	IQNYNKALQ	PESVIQNYNKALQQL	0.3805	5.1
HLA-DRB1*13:01	1	828	842	15	LRLVTNRAG	KDLRLVTNRAGKPKG	0.4018	5.1
HLA-DRB1*08:01	1	759	773	15	LEMDRKSVE	ALQALEMDRKSVEGR	0.4094	5.1
HLA-DQA1*03:01/DQB1*03:02	1	654	667	14	TQNVEVAAG	AGETQNVEVAAGPA	0.0094	5.2
HLA-DQA1*03:01/DQB1*03:02	1	407	421	15	FIQATDYVE	LNAGFIQATDYVEIW	0.0098	5.2
HLA-DQA1*01:01/DQB1*05:01	1	842	855	14	YVEYENESQ	GLAYVEYENESQAS	0.0126	5.2
HLA-DQA1*01:01/DQB1*05:01	1	106	119	14	VYDYNCHVD	SINVYDYNCHVDLI	0.0127	5.2
HLA-DQA1*01:01/DQB1*05:01	1	290	304	15	YKPYEEALL	QQLEKYKPYEEALLQ	0.0134	5.2
HLA-DQA1*03:03/DQB1*03:01	1	802	815	14	FISGLPFSC	KLFISGLPFSCTKE	0.0198	5.2
HLA-DPA1*01:03/DPB1*04:02	1	788	801	14	FRYSTSLEK	DFKVFRYSTSLEKH	0.0379	5.2
HLA-DPA1*01:03/DPB1*04:02	1	742	755	14	FRGYCYVEF	RGDFRGYCYVEFKE	0.0379	5.2
HLA-DPA1*01:03/DPB1*04:02	1	508	522	15	LEYYNLERA	ANMWLEYYNLERAHG	0.0467	5.2
HLA-DPA1*02:01/DPB1*05:01	1	602	615	14	ARAEKKALK	KRARAEKKALKKKK	0.0641	5.2
HLA-DPA1*02:01/DPB1*05:01	1	382	396	15	LLAMERHGV	WSRYLLAMERHGVDH	0.072	5.2
HLA-DPA1*01:03/DPB1*02:01	1	356	370	15	LKVKDLVLS	RQLKVKDLVLSVHNR	0.1468	5.2
HLA-DPA1*01:03/DPB1*02:01	1	397	411	15	VISVTFEKA	QVISVTFEKALNAGF	0.1471	5.2
HLA-DRB1*15:01	1	414	427	14	VEIWQAYLD	ATDYVEIWQAYLDY	0.2167	5.2
HLA-DQA1*01:02/DQB1*06:02	1	564	577	14	VQKTETRLA	IAVQKTETRLARVN	0.2281	5.2
HLA-DQA1*01:02/DQB1*06:02	1	657	670	14	NVEVAAGPA	TQNVEVAAGPAGKC	0.2298	5.2
HLA-DQA1*01:02/DQB1*06:02	1	828	841	14	LRLVTNRAG	KDLRLVTNRAGKPK	0.2301	5.2
HLA-DQA1*01:02/DQB1*06:02	1	679	692	14	EKAASLKRD	SKQKEKAASLKRDM	0.2319	5.2
HLA-DRB1*07:01	1	442	455	14	LRAAFTRAL	LEELRAAFTRALEY	0.246	5.2
HLA-DRB1*01:01	1	301	314	14	LQAEAPRLA	ALLQAEAPRLAEYQ	0.2608	5.2
HLA-DQA1*01:02/DQB1*06:02	1	645	659	15	VENSIPAAG	RRVENSIPAAGETQN	0.2669	5.2
HLA-DQA1*01:02/DQB1*06:02	1	928	942	15	NGPAAAPAV	PQAENGPAAAPAVAA	0.2671	5.2
HLA-DQA1*05:01/DQB1*02:01	1	629	642	14	WGDDEEEQP	DEKEWGDDEEEQPS	0.2773	5.2
HLA-DRB1*04:01	1	208	221	14	FERALSSVG	SVFERALSSVGLHM	0.2809	5.2
HLA-DRB1*04:01	1	256	269	14	YDMEATFAE	AIPLYDMEATFAEY	0.2816	5.2
HLA-DRB1*16:02	1	359	373	15	VLSVHNRAI	KVKDLVLSVHNRAIR	0.2907	5.2
HLA-DQA1*02:01/DQB1*02:02	1	934	947	14	AAPAVAAPA	PAAAPAVAAPAATE	0.3308	5.2
HLA-DQA1*02:01/DQB1*02:02	1	45	58	14	YKTMGPAWD	AATYKTMGPAWDQQ	0.3311	5.2
HLA-DQA1*02:01/DQB1*02:02	1	258	271	14	MEATFAEYE	PLYDMEATFAEYEE	0.3313	5.2
HLA-DQA1*06:02/DQB1*02:02	1	153	166	14	EISMAQDGL	LHDEISMAQDGLDR	0.3394	5.2
HLA-DQA1*06:02/DQB1*02:02	1	18	31	14	PKADGEEDE	AGPKADGEEDEVKA	0.3417	5.2
HLA-DRB1*04:01	1	258	272	15	YDMEATFAE	PLYDMEATFAEYEEW	0.3568	5.2
HLA-DRB1*13:01	1	240	254	15	LEKVHSLFR	EAARLEKVHSLFRRQ	0.4001	5.2
HLA-DQA1*03:01/DQB1*03:02	1	79	92	14	YEWEYDEEE	SPGEYEWEYDEEEE	0.0094	5.3
HLA-DQA1*03:01/DQB1*03:02	1	233	247	15	FESAIVEAA	EFESAIVEAARLEKV	0.0098	5.3
HLA-DQA1*01:01/DQB1*05:01	1	106	120	15	VYDYNCHVD	SINVYDYNCHVDLIR	0.0131	5.3
HLA-DQA1*03:03/DQB1*03:01	1	153	167	15	ISMAQDGLD	LHDEISMAQDGLDRE	0.0219	5.3
HLA-DPA1*02:01/DPB1*05:01	1	240	254	15	LEKVHSLFR	EAARLEKVHSLFRRQ	0.0717	5.3
HLA-DPA1*01:03/DPB1*02:01	1	795	808	14	LEKHKLFIS	STSLEKHKLFISGL	0.1096	5.3
HLA-DRB1*03:01	1	83	96	14	WEYDEEEEK	YEWEYDEEEEKNQL	0.1886	5.3
HLA-DQA1*01:02/DQB1*06:02	1	864	877	14	ENIIKVAIS	MTIKENIIKVAISN	0.2248	5.3
HLA-DRB1*01:01	1	69	82	14	YAMASSAES	EYAMASSAESSPGE	0.2562	5.3
HLA-DRB1*01:01	1	430	443	14	FKQDSSKEL	RRVDFKQDSSKELE	0.257	5.3
HLA-DQA1*01:02/DQB1*06:02	1	866	880	15	ENIIKVAIS	IKENIIKVAISNPPQ	0.2629	5.3
HLA-DQA1*05:01/DQB1*02:01	1	44	58	15	YKTMGPAWD	AAATYKTMGPAWDQQ	0.2665	5.3
HLA-DQA1*05:01/DQB1*02:01	1	154	167	14	EISMAQDGL	HDEISMAQDGLDRE	0.2737	5.3
HLA-DRB1*03:01	1	735	749	15	IFSNRGDFR	IRPIFSNRGDFRGYC	0.2756	5.3
HLA-DRB1*04:01	1	269	282	14	WSEDPIPES	YEEWSEDPIPESVI	0.2793	5.3
HLA-DRB1*11:01	1	423	436	14	LDYLRRRVD	AYLDYLRRRVDFKQ	0.2812	5.3
HLA-DRB1*15:01	1	418	432	15	WQAYLDYLR	VEIWQAYLDYLRRRV	0.2855	5.3
HLA-DQA1*02:01/DQB1*02:02	1	630	643	14	WGDDEEEQP	EKEWGDDEEEQPSK	0.3262	5.3
HLA-DQA1*06:02/DQB1*02:02	1	411	424	14	QATDYVEIW	FIQATDYVEIWQAY	0.3369	5.3
HLA-DQA1*06:02/DQB1*02:02	1	45	58	14	YKTMGPAWD	AATYKTMGPAWDQQ	0.3369	5.3
HLA-DQA1*06:02/DQB1*02:02	1	701	714	14	SITVFVSNL	KDSITVFVSNLPYS	0.3386	5.3
HLA-DQA1*06:02/DQB1*02:02	1	941	954	14	PAATEAPKM	AAPAATEAPKMSNA	0.3387	5.3
HLA-DRB1*04:01	1	512	526	15	YNLERAHGD	LEYYNLERAHGDTQH	0.3513	5.3
HLA-DRB1*08:01	1	911	925	15	LSLLPRALQ	TQLSLLPRALQRPSA	0.3968	5.3
HLA-DQA1*03:01/DQB1*03:02	1	55	69	15	EEGVSESDG	WDQQEEGVSESDGDE	0.0097	5.4
HLA-DQA1*01:01/DQB1*05:01	1	166	180	15	VYDLFEKAV	REHVYDLFEKAVKDY	0.013	5.4
HLA-DPA1*01:03/DPB1*04:02	1	789	803	15	FRYSTSLEK	FKVFRYSTSLEKHKL	0.0457	5.4
HLA-DPA1*02:01/DPB1*05:01	1	293	306	14	YKPYEEALL	EKYKPYEEALLQAE	0.062	5.4
HLA-DPA1*02:01/DPB1*05:01	1	560	573	14	IAVQKTETR	EDWDIAVQKTETRL	0.0623	5.4
HLA-DPA1*02:01/DPB1*05:01	1	306	320	15	RLAEYQAYI	EAPRLAEYQAYIDFE	0.0711	5.4
HLA-DPA1*02:01/DPB1*05:01	1	202	216	15	KVRSVFERA	GLEKVRSVFERALSS	0.0712	5.4
HLA-DPA1*02:01/DPB1*05:01	1	453	467	15	LKQEVEERF	LEYLKQEVEERFNES	0.0713	5.4
HLA-DRB1*15:01	1	346	359	14	YSQYLDRQL	LWIRYSQYLDRQLK	0.2133	5.4
HLA-DRB1*01:01	1	750	763	14	FKEEKSALQ	YVEFKEEKSALQAL	0.2487	5.4
HLA-DQA1*01:02/DQB1*06:02	1	122	136	15	GELTKVRMA	LRLEGELTKVRMARQ	0.2596	5.4
HLA-DQA1*05:01/DQB1*02:01	1	228	242	15	FESAIVEAA	WEAYREFESAIVEAA	0.2639	5.4
HLA-DQA1*05:01/DQB1*02:01	1	404	417	14	LNAGFIQAT	EKALNAGFIQATDY	0.2693	5.4
HLA-DRB1*03:01	1	578	592	15	MKAAEKEAA	EQRMKAAEKEAALVQ	0.2715	5.4
HLA-DRB1*04:01	1	408	421	14	FIQATDYVE	NAGFIQATDYVEIW	0.2758	5.4
HLA-DRB1*11:01	1	732	745	14	IRPIFSNRG	VVQIRPIFSNRGDF	0.2789	5.4
HLA-DRB1*15:01	1	325	339	15	IQLIFERAL	DPARIQLIFERALVE	0.2802	5.4
HLA-DQA1*02:01/DQB1*02:02	1	651	665	15	GETQNVEVA	IPAAGETQNVEVAAG	0.2977	5.4
HLA-DRB1*07:01	1	218	232	15	LHMTKGLAL	GLHMTKGLALWEAYR	0.3091	5.4
HLA-DQA1*02:01/DQB1*02:02	1	939	952	14	PAATEAPKM	AVAAPAATEAPKMS	0.3211	5.4
HLA-DQA1*02:01/DQB1*02:02	1	268	281	14	EWSEDPIPE	EYEEWSEDPIPESV	0.3235	5.4
HLA-DQA1*06:02/DQB1*02:02	1	931	944	14	PAAAPAVAA	ENGPAAAPAVAAPA	0.3337	5.4
HLA-DQA1*06:02/DQB1*02:02	1	138	151	14	IFPLTEELW	MSEIFPLTEELWLE	0.3344	5.4
HLA-DQA1*06:02/DQB1*02:02	1	201	214	14	VRSVFERAL	GGLEKVRSVFERAL	0.3346	5.4
HLA-DRB1*01:01	1	750	764	15	FKEEKSALQ	YVEFKEEKSALQALE	0.3429	5.4
HLA-DRB1*11:01	1	166	180	15	YDLFEKAVK	REHVYDLFEKAVKDY	0.3572	5.4
HLA-DRB1*08:01	1	578	592	15	MKAAEKEAA	EQRMKAAEKEAALVQ	0.3898	5.4
HLA-DRB1*08:01	1	423	437	15	LDYLRRRVD	AYLDYLRRRVDFKQD	0.3906	5.4
HLA-DRB1*13:01	1	422	436	15	LDYLRRRVD	QAYLDYLRRRVDFKQ	0.3915	5.4
HLA-DQA1*03:01/DQB1*03:02	1	940	953	14	PAATEAPKM	VAAPAATEAPKMSN	0.0092	5.5
HLA-DQA1*01:01/DQB1*05:01	1	105	118	14	VYDYNCHVD	LSINVYDYNCHVDL	0.0123	5.5
HLA-DQA1*01:01/DQB1*05:01	1	826	840	15	LRLVTNRAG	TVKDLRLVTNRAGKP	0.0129	5.5
HLA-DQA1*01:01/DQB1*05:01	1	226	240	15	YREFESAIV	ALWEAYREFESAIVE	0.0129	5.5
HLA-DQA1*03:03/DQB1*03:01	1	497	510	14	MTRGNAKYA	DSIMTRGNAKYANM	0.0191	5.5
HLA-DQA1*03:03/DQB1*03:01	1	643	656	14	VENSIPAAG	KRRRVENSIPAAGE	0.0192	5.5
HLA-DQA1*03:03/DQB1*03:01	1	643	657	15	VENSIPAAG	KRRRVENSIPAAGET	0.0212	5.5
HLA-DPA1*01:03/DPB1*04:02	1	511	524	14	YYNLERAHG	WLEYYNLERAHGDT	0.0366	5.5
HLA-DPA1*01:03/DPB1*04:02	1	91	105	15	LEIERLEEQ	EEKNQLEIERLEEQL	0.0454	5.5
HLA-DPA1*02:01/DPB1*05:01	1	445	459	15	FTRALEYLK	LRAAFTRALEYLKQE	0.0705	5.5
HLA-DPA1*02:01/DPB1*05:01	1	343	357	15	IRYSQYLDR	VPDLWIRYSQYLDRQ	0.0708	5.5
HLA-DPA1*01:03/DPB1*02:01	1	510	523	14	LEYYNLERA	MWLEYYNLERAHGD	0.1043	5.5
HLA-DPA1*01:03/DPB1*02:01	1	289	302	14	EKYKPYEEA	LQQLEKYKPYEEAL	0.1058	5.5
HLA-DPA1*01:03/DPB1*02:01	1	289	303	15	EKYKPYEEA	LQQLEKYKPYEEALL	0.139	5.5
HLA-DRB1*03:01	1	855	868	14	MKMDGMTIK	SQAVMKMDGMTIKE	0.1809	5.5
HLA-DQA1*01:02/DQB1*06:02	1	917	930	14	QRPSAAAPQ	PRALQRPSAAAPQA	0.2197	5.5
HLA-DQA1*01:02/DQB1*06:02	1	850	863	14	ASQAVMKMD	NESQASQAVMKMDG	0.2215	5.5
HLA-DRB1*16:02	1	512	525	14	YNLERAHGD	LEYYNLERAHGDTQ	0.2251	5.5
HLA-DRB1*07:01	1	407	420	14	FIQATDYVE	LNAGFIQATDYVEI	0.2355	5.5
HLA-DRB1*07:01	1	441	454	14	LRAAFTRAL	ELEELRAAFTRALE	0.2355	5.5
HLA-DRB1*07:01	1	249	262	14	FRRQLAIPL	SLFRRQLAIPLYDM	0.2362	5.5
HLA-DQA1*01:02/DQB1*06:02	1	403	417	15	LNAGFIQAT	FEKALNAGFIQATDY	0.2544	5.5
HLA-DQA1*05:01/DQB1*02:01	1	699	713	15	SITVFVSNL	SSKDSITVFVSNLPY	0.26	5.5
HLA-DQA1*05:01/DQB1*02:01	1	454	467	14	LKQEVEERF	EYLKQEVEERFNES	0.2649	5.5
HLA-DQA1*05:01/DQB1*02:01	1	204	217	14	VRSVFERAL	EKVRSVFERALSSV	0.2653	5.5
HLA-DQA1*05:01/DQB1*02:01	1	651	664	14	GETQNVEVA	IPAAGETQNVEVAA	0.266	5.5
HLA-DRB1*15:01	1	417	431	15	WQAYLDYLR	YVEIWQAYLDYLRRR	0.2791	5.5
HLA-DRB1*16:02	1	748	762	15	FKEEKSALQ	YCYVEFKEEKSALQA	0.283	5.5
HLA-DRB1*16:02	1	347	361	15	YSQYLDRQL	WIRYSQYLDRQLKVK	0.2834	5.5
HLA-DRB1*16:02	1	840	854	15	YVEYENESQ	PKGLAYVEYENESQA	0.2836	5.5
HLA-DRB1*13:01	1	281	294	14	IQNYNKALQ	VIQNYNKALQQLEK	0.297	5.5
HLA-DRB1*07:01	1	231	245	15	FESAIVEAA	YREFESAIVEAARLE	0.3032	5.5
HLA-DQA1*06:02/DQB1*02:02	1	651	665	15	GETQNVEVA	IPAAGETQNVEVAAG	0.3149	5.5
HLA-DQA1*06:02/DQB1*02:02	1	268	281	14	EWSEDPIPE	EYEEWSEDPIPESV	0.3321	5.5
HLA-DRB1*01:01	1	868	882	15	IKVAISNPP	ENIIKVAISNPPQRK	0.3359	5.5
HLA-DRB1*01:01	1	35	49	15	LSRAVAAAT	RRKVLSRAVAAATYK	0.3384	5.5
HLA-DRB1*01:01	1	440	454	15	LEELRAAFT	KELEELRAAFTRALE	0.3391	5.5
HLA-DRB1*04:01	1	563	577	15	VQKTETRLA	DIAVQKTETRLARVN	0.3441	5.5
HLA-DRB1*11:01	1	576	590	15	MKAAEKEAA	VNEQRMKAAEKEAAL	0.3481	5.5
HLA-DRB1*08:01	1	313	326	14	IDFEMKIGD	YQAYIDFEMKIGDP	0.3535	5.5
HLA-DRB1*08:01	1	448	462	15	LEYLKQEVE	AFTRALEYLKQEVEE	0.3859	5.5
HLA-DRB1*08:01	1	283	297	15	YNKALQQLE	QNYNKALQQLEKYKP	0.3861	5.5
HLA-DQA1*03:01/DQB1*03:02	1	643	656	14	ENSIPAAGE	KRRRVENSIPAAGE	0.009	5.6
HLA-DQA1*03:01/DQB1*03:02	1	699	712	14	SITVFVSNL	SSKDSITVFVSNLP	0.009	5.6
HLA-DQA1*03:01/DQB1*03:02	1	653	666	14	TQNVEVAAG	AAGETQNVEVAAGP	0.009	5.6
HLA-DQA1*01:01/DQB1*05:01	1	701	714	14	ITVFVSNLP	KDSITVFVSNLPYS	0.0122	5.6
HLA-DQA1*01:01/DQB1*05:01	1	627	640	14	EKEWGDDEE	EDDEKEWGDDEEEQ	0.0122	5.6
HLA-DQA1*01:01/DQB1*05:01	1	261	274	14	EATFAEYEE	DMEATFAEYEEWSE	0.0122	5.6
HLA-DQA1*01:01/DQB1*05:01	1	219	233	15	LALWEAYRE	LHMTKGLALWEAYRE	0.0126	5.6
HLA-DQA1*03:03/DQB1*03:01	1	656	669	14	VEVAAGPAG	ETQNVEVAAGPAGK	0.0188	5.6
HLA-DQA1*03:03/DQB1*03:01	1	654	668	15	TQNVEVAAG	AGETQNVEVAAGPAG	0.0211	5.6
HLA-DPA1*01:03/DPB1*04:02	1	511	525	15	YYNLERAHG	WLEYYNLERAHGDTQ	0.0446	5.6
HLA-DPA1*02:01/DPB1*05:01	1	344	358	15	IRYSQYLDR	PDLWIRYSQYLDRQL	0.0695	5.6
HLA-DPA1*02:01/DPB1*05:01	1	292	306	15	YKPYEEALL	LEKYKPYEEALLQAE	0.0696	5.6
HLA-DPA1*02:01/DPB1*05:01	1	356	370	15	KVKDLVLSV	RQLKVKDLVLSVHNR	0.0696	5.6
HLA-DPA1*02:01/DPB1*05:01	1	451	465	15	YLKQEVEER	RALEYLKQEVEERFN	0.0701	5.6
HLA-DPA1*01:03/DPB1*02:01	1	231	245	15	FESAIVEAA	YREFESAIVEAARLE	0.1382	5.6
HLA-DRB1*15:01	1	419	432	14	WQAYLDYLR	EIWQAYLDYLRRRV	0.2082	5.6
HLA-DRB1*15:01	1	217	230	14	LHMTKGLAL	VGLHMTKGLALWEA	0.2086	5.6
HLA-DRB1*16:02	1	747	760	14	YVEFKEEKS	GYCYVEFKEEKSAL	0.2234	5.6
HLA-DRB1*07:01	1	867	880	14	IKVAISNPP	KENIIKVAISNPPQ	0.232	5.6
HLA-DRB1*01:01	1	250	263	14	FRRQLAIPL	LFRRQLAIPLYDME	0.2373	5.6
HLA-DRB1*01:01	1	227	240	14	YREFESAIV	LWEAYREFESAIVE	0.2381	5.6
HLA-DRB1*01:01	1	733	746	14	IRPIFSNRG	VQIRPIFSNRGDFR	0.2382	5.6
HLA-DQA1*01:02/DQB1*06:02	1	681	695	15	EKAASLKRD	QKEKAASLKRDMPKV	0.2511	5.6
HLA-DQA1*01:02/DQB1*06:02	1	35	49	15	LSRAVAAAT	RRKVLSRAVAAATYK	0.2518	5.6
HLA-DRB1*03:01	1	80	94	15	WEYDEEEEK	PGEYEWEYDEEEEKN	0.2626	5.6
HLA-DRB1*03:01	1	236	250	15	IVEAARLEK	SAIVEAARLEKVHSL	0.2643	5.6
HLA-DRB1*15:01	1	702	716	15	ITVFVSNLP	DSITVFVSNLPYSMQ	0.2741	5.6
HLA-DRB1*16:02	1	733	747	15	IRPIFSNRG	VQIRPIFSNRGDFRG	0.2781	5.6
HLA-DQA1*02:01/DQB1*02:02	1	920	934	15	PSAAAPQAE	LQRPSAAAPQAENGP	0.2928	5.6
HLA-DQA1*02:01/DQB1*02:02	1	653	666	14	GETQNVEVA	AAGETQNVEVAAGP	0.3117	5.6
HLA-DQA1*02:01/DQB1*02:02	1	201	214	14	VRSVFERAL	GGLEKVRSVFERAL	0.3121	5.6
HLA-DQA1*06:02/DQB1*02:02	1	233	247	15	SAIVEAARL	EFESAIVEAARLEKV	0.3132	5.6
HLA-DQA1*02:01/DQB1*02:02	1	931	944	14	PAAAPAVAA	ENGPAAAPAVAAPA	0.3133	5.6
HLA-DQA1*02:01/DQB1*02:02	1	18	31	14	PKADGEEDE	AGPKADGEEDEVKA	0.3138	5.6
HLA-DQA1*02:01/DQB1*02:02	1	154	167	14	EISMAQDGL	HDEISMAQDGLDRE	0.3143	5.6
HLA-DQA1*06:02/DQB1*02:02	1	652	665	14	GETQNVEVA	PAAGETQNVEVAAG	0.3272	5.6
HLA-DRB1*04:01	1	843	857	15	YENESQASQ	LAYVEYENESQASQA	0.338	5.6
HLA-DRB1*04:01	1	841	855	15	YVEYENESQ	KGLAYVEYENESQAS	0.3382	5.6
HLA-DRB1*11:01	1	749	763	15	FKEEKSALQ	CYVEFKEEKSALQAL	0.342	5.6
HLA-DRB1*11:01	1	825	839	15	LRLVTNRAG	GTVKDLRLVTNRAGK	0.3443	5.6
HLA-DRB1*08:01	1	558	572	15	WDIAVQKTE	SLEDWDIAVQKTETR	0.3805	5.6
HLA-DRB1*13:01	1	870	884	15	VAISNPPQR	IIKVAISNPPQRKVP	0.3842	5.6
HLA-DRB1*13:01	1	578	592	15	MKAAEKEAA	EQRMKAAEKEAALVQ	0.3844	5.6
HLA-DQA1*03:01/DQB1*03:02	1	771	785	15	PMFVSPCVD	EGRPMFVSPCVDKSK	0.0094	5.7
HLA-DQA1*03:03/DQB1*03:01	1	654	667	14	TQNVEVAAG	AGETQNVEVAAGPA	0.0187	5.7
HLA-DPA1*02:01/DPB1*05:01	1	448	461	14	RALEYLKQE	AFTRALEYLKQEVE	0.0613	5.7
HLA-DPA1*01:03/DPB1*02:01	1	470	483	14	VIMQNWARI	PSCVIMQNWARIEA	0.1001	5.7
HLA-DPA1*01:03/DPB1*02:01	1	346	360	15	IRYSQYLDR	LWIRYSQYLDRQLKV	0.1353	5.7
HLA-DRB1*03:01	1	578	591	14	MKAAEKEAA	EQRMKAAEKEAALV	0.1778	5.7
HLA-DRB1*15:01	1	417	430	14	WQAYLDYLR	YVEIWQAYLDYLRR	0.2031	5.7
HLA-DRB1*15:01	1	183	196	14	WLEYGQYSV	PNIWLEYGQYSVGG	0.2042	5.7
HLA-DRB1*15:01	1	416	429	14	VEIWQAYLD	DYVEIWQAYLDYLR	0.2051	5.7
HLA-DRB1*16:02	1	298	311	14	LLQAEAPRL	YEEALLQAEAPRLA	0.2219	5.7
HLA-DRB1*07:01	1	231	244	14	FESAIVEAA	YREFESAIVEAARL	0.2267	5.7
HLA-DRB1*07:01	1	787	800	14	FRYSTSLEK	PDFKVFRYSTSLEK	0.2298	5.7
HLA-DRB1*01:01	1	730	743	14	VVQIRPIFS	GEVVQIRPIFSNRG	0.2338	5.7
HLA-DQA1*01:02/DQB1*06:02	1	124	138	15	GELTKVRMA	LEGELTKVRMARQKM	0.2505	5.7
HLA-DQA1*05:01/DQB1*02:01	1	203	217	15	VRSVFERAL	LEKVRSVFERALSSV	0.2558	5.7
HLA-DQA1*05:01/DQB1*02:01	1	46	59	14	YKTMGPAWD	ATYKTMGPAWDQQE	0.2588	5.7
HLA-DQA1*05:01/DQB1*02:01	1	266	279	14	YEEWSEDPI	FAEYEEWSEDPIPE	0.2603	5.7
HLA-DRB1*11:01	1	280	293	14	IQNYNKALQ	SVIQNYNKALQQLE	0.2616	5.7
HLA-DRB1*04:01	1	407	420	14	FIQATDYVE	LNAGFIQATDYVEI	0.2642	5.7
HLA-DRB1*15:01	1	215	229	15	LHMTKGLAL	SSVGLHMTKGLALWE	0.2709	5.7
HLA-DRB1*15:01	1	226	240	15	YREFESAIV	ALWEAYREFESAIVE	0.2715	5.7
HLA-DRB1*16:02	1	747	761	15	YVEFKEEKS	GYCYVEFKEEKSALQ	0.2761	5.7
HLA-DQA1*02:01/DQB1*02:02	1	411	425	15	QATDYVEIW	FIQATDYVEIWQAYL	0.287	5.7
HLA-DRB1*13:01	1	870	883	14	VAISNPPQR	IIKVAISNPPQRKV	0.2879	5.7
HLA-DRB1*07:01	1	408	422	15	FIQATDYVE	NAGFIQATDYVEIWQ	0.2922	5.7
HLA-DQA1*02:01/DQB1*02:02	1	16	29	14	PKADGEEDE	SKAGPKADGEEDEV	0.3096	5.7
HLA-DRB1*11:01	1	285	299	15	LQQLEKYKP	YNKALQQLEKYKPYE	0.338	5.7
HLA-DRB1*08:01	1	278	292	15	IQNYNKALQ	PESVIQNYNKALQQL	0.3775	5.7
HLA-DRB1*08:01	1	381	395	15	LLAMERHGV	LWSRYLLAMERHGVD	0.3783	5.7
HLA-DRB1*13:01	1	732	746	15	IRPIFSNRG	VVQIRPIFSNRGDFR	0.3785	5.7
HLA-DQA1*03:01/DQB1*03:02	1	753	766	14	EKSALQALE	FKEEKSALQALEMD	0.0089	5.8
HLA-DQA1*03:01/DQB1*03:02	1	649	662	14	PAAGETQNV	NSIPAAGETQNVEV	0.0089	5.8
HLA-DQA1*03:01/DQB1*03:02	1	409	422	14	FIQATDYVE	AGFIQATDYVEIWQ	0.0089	5.8
HLA-DQA1*01:01/DQB1*05:01	1	570	583	14	LARVNEQRM	ETRLARVNEQRMKA	0.0119	5.8
HLA-DQA1*01:01/DQB1*05:01	1	346	360	15	YSQYLDRQL	LWIRYSQYLDRQLKV	0.0124	5.8
HLA-DQA1*01:01/DQB1*05:01	1	841	855	15	YVEYENESQ	KGLAYVEYENESQAS	0.0125	5.8
HLA-DQA1*03:03/DQB1*03:01	1	34	47	14	LSRAVAAAT	TRRKVLSRAVAAAT	0.0184	5.8
HLA-DQA1*03:03/DQB1*03:01	1	800	814	15	FISGLPFSC	KHKLFISGLPFSCTK	0.0206	5.8
HLA-DPA1*01:03/DPB1*04:02	1	509	522	14	LEYYNLERA	NMWLEYYNLERAHG	0.0346	5.8
HLA-DPA1*01:03/DPB1*04:02	1	67	81	15	YAMASSAES	GDEYAMASSAESSPG	0.0429	5.8
HLA-DPA1*01:03/DPB1*04:02	1	294	308	15	YEEALLQAE	KYKPYEEALLQAEAP	0.043	5.8
HLA-DPA1*02:01/DPB1*05:01	1	512	525	14	YYNLERAHG	LEYYNLERAHGDTQ	0.0606	5.8
HLA-DPA1*02:01/DPB1*05:01	1	911	924	14	LSLLPRALQ	TQLSLLPRALQRPS	0.0607	5.8
HLA-DPA1*02:01/DPB1*05:01	1	451	464	14	LEYLKQEVE	RALEYLKQEVEERF	0.0609	5.8
HLA-DPA1*02:01/DPB1*05:01	1	409	423	15	IQATDYVEI	AGFIQATDYVEIWQA	0.0686	5.8
HLA-DPA1*01:03/DPB1*02:01	1	740	754	15	FRGYCYVEF	SNRGDFRGYCYVEFK	0.1349	5.8
HLA-DQA1*01:02/DQB1*06:02	1	295	308	14	YEEALLQAE	YKPYEEALLQAEAP	0.2119	5.8
HLA-DQA1*01:02/DQB1*06:02	1	40	53	14	AVAAATYKT	SRAVAAATYKTMGP	0.2121	5.8
HLA-DRB1*16:02	1	300	313	14	LLQAEAPRL	EALLQAEAPRLAEY	0.2189	5.8
HLA-DRB1*07:01	1	408	421	14	FIQATDYVE	NAGFIQATDYVEIW	0.2245	5.8
HLA-DRB1*07:01	1	232	245	14	FESAIVEAA	REFESAIVEAARLE	0.2251	5.8
HLA-DRB1*01:01	1	751	764	14	FKEEKSALQ	VEFKEEKSALQALE	0.2297	5.8
HLA-DQA1*05:01/DQB1*02:01	1	233	247	15	SAIVEAARL	EFESAIVEAARLEKV	0.2512	5.8
HLA-DRB1*04:01	1	563	576	14	VQKTETRLA	DIAVQKTETRLARV	0.2592	5.8
HLA-DRB1*04:01	1	790	803	14	FRYSTSLEK	KVFRYSTSLEKHKL	0.26	5.8
HLA-DRB1*16:02	1	843	857	15	YVEYENESQ	LAYVEYENESQASQA	0.2705	5.8
HLA-DQA1*02:01/DQB1*02:02	1	44	58	15	YKTMGPAWD	AAATYKTMGPAWDQQ	0.2846	5.8
HLA-DQA1*02:01/DQB1*02:02	1	153	167	15	EISMAQDGL	LHDEISMAQDGLDRE	0.2849	5.8
HLA-DRB1*07:01	1	361	375	15	VLSVHNRAI	KDLVLSVHNRAIRNC	0.2898	5.8
HLA-DQA1*02:01/DQB1*02:02	1	5	18	14	TSASEPEAE	AETSASEPEAESKA	0.306	5.8
HLA-DQA1*02:01/DQB1*02:02	1	652	665	14	GETQNVEVA	PAAGETQNVEVAAG	0.3062	5.8
HLA-DRB1*01:01	1	316	330	15	FEMKIGDPA	YIDFEMKIGDPARIQ	0.3179	5.8
HLA-DRB1*01:01	1	45	59	15	YKTMGPAWD	AATYKTMGPAWDQQE	0.3218	5.8
HLA-DQA1*06:02/DQB1*02:02	1	69	82	14	AMASSAESS	EYAMASSAESSPGE	0.3227	5.8
HLA-DQA1*06:02/DQB1*02:02	1	568	581	14	LARVNEQRM	KTETRLARVNEQRM	0.3231	5.8
HLA-DRB1*11:01	1	359	373	15	LVLSVHNRA	KVKDLVLSVHNRAIR	0.3329	5.8
HLA-DQA1*03:01/DQB1*03:02	1	770	783	14	PMFVSPCVD	VEGRPMFVSPCVDK	0.0089	5.9
HLA-DQA1*03:03/DQB1*03:01	1	46	59	14	YKTMGPAWD	ATYKTMGPAWDQQE	0.0181	5.9
HLA-DPA1*01:03/DPB1*04:02	1	359	373	15	LVLSVHNRA	KVKDLVLSVHNRAIR	0.0428	5.9
HLA-DPA1*02:01/DPB1*05:01	1	346	359	14	IRYSQYLDR	LWIRYSQYLDRQLK	0.0605	5.9
HLA-DPA1*02:01/DPB1*05:01	1	40	54	15	VAAATYKTM	SRAVAAATYKTMGPA	0.0678	5.9
HLA-DPA1*02:01/DPB1*05:01	1	677	691	15	KQKEKAASL	PPSKQKEKAASLKRD	0.0679	5.9
[truncated: 34,085 more rows]

## Sheet: Rank<1
allele	start	end	length	core_peptide	peptide	rank	vaxijen	toxicity	experimental	mice
HLA-DRB1*04:01	828	841	14	LRLVTNRAG	KDLRLVTNRAGKPK	0.78	1.3068	n
HLA-DRB1*15:01	828	841	14	LRLVTNRAG	KDLRLVTNRAGKPK	0.92	1.3068
HLA-DQA1*02:01/DQB1*02:02	2	15	14	AETSASEPE	ATAAETSASEPEAE	0.97	1.2993		yes
HLA-DRB1*04:01	827	841	15	LRLVTNRAG	VKDLRLVTNRAGKPK	0.58	1.2446
HLA-DRB1*16:02	827	841	15	LRLVTNRAG	VKDLRLVTNRAGKPK	0.82	1.2446
HLA-DRB1*15:01	827	841	15	LRLVTNRAG	VKDLRLVTNRAGKPK	0.7	1.244
HLA-DRB1*16:02	431	444	14	FKQDSSKEL	RVDFKQDSSKELEE	0.98	1.1455
HLA-DRB1*07:01	67	81	15	YAMASSAES	GDEYAMASSAESSPG	0.99	1.1413
HLA-DRB1*13:01	609	622	14	LKKKKKIRG	KALKKKKKIRGPEK	0.69	1.1003
HLA-DRB1*04:01	827	840	14	LRLVTNRAG	VKDLRLVTNRAGKP	0.67	1.0826
HLA-DRB1*15:01	827	840	14	LRLVTNRAG	VKDLRLVTNRAGKP	0.77	1.0826
HLA-DRB1*13:01	608	621	14	LKKKKKIRG	KKALKKKKKIRGPE	0.46	1.0163
HLA-DQA1*01:02/DQB1*06:02	68	82	15	AMASSAESS	DEYAMASSAESSPGE	0.99	1.0042
HLA-DQA1*01:01/DQB1*05:01	556	570	15	LEDWDIAVQ	EGSLEDWDIAVQKTE	0.53	0.9959
HLA-DRB1*13:01	280	293	14	IQNYNKALQ	SVIQNYNKALQQLE	0.94	0.9959
HLA-DQA1*03:03/DQB1*03:01	648	661	14	PAAGETQNV	ENSIPAAGETQNVE	0.31	0.9896
HLA-DQA1*03:03/DQB1*03:01	647	661	15	PAAGETQNV	VENSIPAAGETQNVE	0.73	0.9829
HLA-DQA1*03:03/DQB1*03:01	649	662	14	PAAGETQNV	NSIPAAGETQNVEV	0.14	0.9814
HLA-DRB1*13:01	608	622	15	LKKKKKIRG	KKALKKKKKIRGPEK	0.41	0.9739
HLA-DRB1*13:01	607	621	15	LKKKKKIRG	EKKALKKKKKIRGPE	0.48	0.956
HLA-DQA1*03:03/DQB1*03:01	649	663	15	PAAGETQNV	NSIPAAGETQNVEVA	0.23	0.9452
HLA-DRB1*13:01	235	249	15	IVEAARLEK	ESAIVEAARLEKVHS	0.55	0.941
HLA-DRB1*13:01	362	375	14	LSVHNRAIR	DLVLSVHNRAIRNC	0.4	0.9248
HLA-DRB1*13:01	278	291	14	IQNYNKALQ	PESVIQNYNKALQQ	0.69	0.9123
HLA-DRB1*13:01	235	248	14	IVEAARLEK	ESAIVEAARLEKVH	0.69	0.9098
HLA-DQA1*03:03/DQB1*03:01	650	663	14	PAAGETQNV	SIPAAGETQNVEVA	0.45	0.9
HLA-DPA1*01:03/DPB1*02:01	786	800	15	FKVFRYSTS	NPDFKVFRYSTSLEK	0.98	0.898
HLA-DRB1*13:01	279	293	15	IQNYNKALQ	ESVIQNYNKALQQLE	0.38	0.8833
HLA-DRB1*01:01	299	313	15	LLQAEAPRL	EEALLQAEAPRLAEY	0.8	0.882
HLA-DPA1*02:01/DPB1*05:01	838	852	15	LAYVEYENE	GKPKGLAYVEYENES	0.43	0.88
HLA-DPA1*01:03/DPB1*04:02	838	852	15	LAYVEYENE	GKPKGLAYVEYENES	0.74	0.88
HLA-DRB1*13:01	361	375	15	LSVHNRAIR	KDLVLSVHNRAIRNC	0.75	0.8787
HLA-DPA1*01:03/DPB1*04:02	409	422	14	IQATDYVEI	AGFIQATDYVEIWQ	0.93	0.8777
HLA-DQA1*01:01/DQB1*05:01	555	569	15	LEDWDIAVQ	TEGSLEDWDIAVQKT	0.93	0.8722
HLA-DQA1*03:03/DQB1*03:01	648	662	15	PAAGETQNV	ENSIPAAGETQNVEV	0.38	0.8718
HLA-DQA1*01:01/DQB1*05:01	556	569	14	LEDWDIAVQ	EGSLEDWDIAVQKT	0.73	0.8681
HLA-DRB1*13:01	362	376	15	LSVHNRAIR	DLVLSVHNRAIRNCP	0.38	0.8578
HLA-DPA1*02:01/DPB1*05:01	789	802	14	FRYSTSLEK	FKVFRYSTSLEKHK	0.09	0.8421
HLA-DQA1*01:01/DQB1*05:01	309	323	15	YQAYIDFEM	RLAEYQAYIDFEMKI	0.4	0.841
HLA-DQA1*03:03/DQB1*03:01	65	79	15	YAMASSAES	SDGDEYAMASSAESS	0.16	0.8379
HLA-DRB1*04:01	65	79	15	YAMASSAES	SDGDEYAMASSAESS	0.17	0.8379
HLA-DRB1*16:02	65	79	15	YAMASSAES	SDGDEYAMASSAESS	0.89	0.8379
HLA-DRB1*13:01	361	374	14	LSVHNRAIR	KDLVLSVHNRAIRN	0.19	0.8342
HLA-DRB1*15:01	361	374	14	VLSVHNRAI	KDLVLSVHNRAIRN	0.47	0.8342
HLA-DQA1*03:03/DQB1*03:01	65	78	14	DEYAMASSA	SDGDEYAMASSAES	0.38	0.8314
HLA-DPA1*01:03/DPB1*04:02	409	423	15	IQATDYVEI	AGFIQATDYVEIWQA	0.91	0.8171
HLA-DPA1*01:03/DPB1*04:02	166	179	14	HVYDLFEKA	REHVYDLFEKAVKD	0.52	0.8111
HLA-DPA1*02:01/DPB1*05:01	166	179	14	HVYDLFEKA	REHVYDLFEKAVKD	0.08	0.81
HLA-DRB1*01:01	299	312	14	LLQAEAPRL	EEALLQAEAPRLAE	0.81	0.8095
HLA-DRB1*13:01	279	292	14	IQNYNKALQ	ESVIQNYNKALQQL	0.64	0.8048		yes
HLA-DRB1*13:01	606	620	15	LKKKKKIRG	AEKKALKKKKKIRGP	0.91	0.7865
HLA-DPA1*01:03/DPB1*04:02	165	178	14	HVYDLFEKA	DREHVYDLFEKAVK	0.38	0.7819
HLA-DRB1*13:01	278	292	15	IQNYNKALQ	PESVIQNYNKALQQL	0.61	0.7813
HLA-DPA1*02:01/DPB1*05:01	165	178	14	HVYDLFEKA	DREHVYDLFEKAVK	0.05	0.781
HLA-DQA1*01:01/DQB1*05:01	308	322	15	YQAYIDFEM	PRLAEYQAYIDFEMK	0.39	0.7807
HLA-DQA1*01:01/DQB1*05:01	308	321	14	YQAYIDFEM	PRLAEYQAYIDFEM	0.81	0.778
HLA-DRB1*13:01	607	620	14	LKKKKKIRG	EKKALKKKKKIRGP	0.69	0.777
HLA-DRB1*04:01	751	764	14	FKEEKSALQ	VEFKEEKSALQALE	0.15	0.7702
HLA-DRB1*04:01	66	79	14	YAMASSAES	DGDEYAMASSAESS	0.11	0.7624
HLA-DRB1*16:02	66	79	14	YAMASSAES	DGDEYAMASSAESS	0.53	0.7624
HLA-DQA1*03:01/DQB1*03:02	66	79	14	YAMASSAES	DGDEYAMASSAESS	0.86	0.7624
HLA-DQA1*03:03/DQB1*03:01	66	79	14	YAMASSAES	DGDEYAMASSAESS	0.1	0.762
HLA-DRB1*13:01	360	374	15	LSVHNRAIR	VKDLVLSVHNRAIRN	0.47	0.7581
HLA-DRB1*15:01	360	374	15	VLSVHNRAI	VKDLVLSVHNRAIRN	0.79	0.7581
HLA-DQA1*06:02/DQB1*02:02	2	16	15	AETSASEPE	ATAAETSASEPEAES	0.59	0.7578		yes
HLA-DQA1*03:01/DQB1*03:02	2	16	15	AETSASEPE	ATAAETSASEPEAES	0.69	0.7578
HLA-DPA1*02:01/DPB1*05:01	788	802	15	FRYSTSLEK	DFKVFRYSTSLEKHK	0.24	0.757
HLA-DQA1*03:03/DQB1*03:01	67	80	14	YAMASSAES	GDEYAMASSAESSP	0.01	0.7535
HLA-DRB1*04:01	67	80	14	YAMASSAES	GDEYAMASSAESSP	0.03	0.7535
HLA-DQA1*03:01/DQB1*03:02	67	80	14	YAMASSAES	GDEYAMASSAESSP	0.22	0.7535
HLA-DRB1*16:02	67	80	14	YAMASSAES	GDEYAMASSAESSP	0.24	0.7535
HLA-DRB1*01:01	67	80	14	YAMASSAES	GDEYAMASSAESSP	0.54	0.7535
HLA-DQA1*03:03/DQB1*03:01	64	78	15	DEYAMASSA	ESDGDEYAMASSAES	0.76	0.7494
HLA-DQA1*03:01/DQB1*03:02	3	16	14	AETSASEPE	TAAETSASEPEAES	0.62	0.7404		yes
HLA-DQA1*06:02/DQB1*02:02	3	16	14	AETSASEPE	TAAETSASEPEAES	0.92	0.7404
HLA-DRB1*04:01	750	764	15	FKEEKSALQ	YVEFKEEKSALQALE	0.17	0.7371
HLA-DQA1*03:01/DQB1*03:02	154	167	14	ISMAQDGLD	HDEISMAQDGLDRE	0.64	0.735
HLA-DQA1*06:02/DQB1*02:02	2	15	14	AETSASEPE	ATAAETSASEPEAE	0.73	0.7304
HLA-DQA1*03:01/DQB1*03:02	2	15	14	AETSASEPE	ATAAETSASEPEAE	0.58	0.73		yes
HLA-DQA1*01:01/DQB1*05:01	307	321	15	YQAYIDFEM	APRLAEYQAYIDFEM	0.82	0.7289
HLA-DQA1*06:02/DQB1*02:02	1	15	15	AETSASEPE	MATAAETSASEPEAE	0.84	0.7227
HLA-DPA1*01:03/DPB1*04:02	396	410	15	VISVTFEKA	HQVISVTFEKALNAG	0.66	0.7149
HLA-DPA1*01:03/DPB1*02:01	396	410	15	VISVTFEKA	HQVISVTFEKALNAG	0.86	0.7149
HLA-DQA1*03:01/DQB1*03:02	3	17	15	TSASEPEAE	TAAETSASEPEAESK	0.65	0.7129		yes
HLA-DQA1*01:01/DQB1*05:01	415	429	15	VEIWQAYLD	TDYVEIWQAYLDYLR	0.81	0.71
HLA-DPA1*02:01/DPB1*05:01	789	803	15	FRYSTSLEK	FKVFRYSTSLEKHKL	0.35	0.7042
HLA-DPA1*02:01/DPB1*05:01	165	179	15	HVYDLFEKA	DREHVYDLFEKAVKD	0.03	0.6975
HLA-DPA1*01:03/DPB1*04:02	165	179	15	HVYDLFEKA	DREHVYDLFEKAVKD	0.33	0.6975
HLA-DQA1*01:02/DQB1*06:02	654	667	14	TQNVEVAAG	AGETQNVEVAAGPA	0.83	0.6971
HLA-DRB1*04:01	66	80	15	YAMASSAES	DGDEYAMASSAESSP	0.02	0.6907
HLA-DQA1*03:03/DQB1*03:01	66	80	15	YAMASSAES	DGDEYAMASSAESSP	0.05	0.6907
HLA-DRB1*16:02	66	80	15	YAMASSAES	DGDEYAMASSAESSP	0.23	0.6907
HLA-DQA1*03:01/DQB1*03:02	66	80	15	YAMASSAES	DGDEYAMASSAESSP	0.39	0.6907
HLA-DRB1*01:01	66	80	15	YAMASSAES	DGDEYAMASSAESSP	0.51	0.6907
HLA-DQA1*03:01/DQB1*03:02	4	18	15	TSASEPEAE	AAETSASEPEAESKA	0.92	0.6774		yes
HLA-DQA1*01:02/DQB1*06:02	655	669	15	NVEVAAGPA	GETQNVEVAAGPAGK	0.88	0.6748
HLA-DQA1*01:01/DQB1*05:01	309	322	14	YQAYIDFEM	RLAEYQAYIDFEMK	0.34	0.67
HLA-DRB1*04:01	751	765	15	FKEEKSALQ	VEFKEEKSALQALEM	0.58	0.6696
HLA-DQA1*03:03/DQB1*03:01	920	933	14	PSAAAPQAE	LQRPSAAAPQAENG	0.87	0.6691
HLA-DPA1*02:01/DPB1*05:01	164	178	15	HVYDLFEKA	LDREHVYDLFEKAVK	0.07	0.6657
HLA-DPA1*01:03/DPB1*04:02	164	178	15	HVYDLFEKA	LDREHVYDLFEKAVK	0.5	0.6657
HLA-DQA1*01:02/DQB1*06:02	654	668	15	TQNVEVAAG	AGETQNVEVAAGPAG	0.64	0.6629
HLA-DRB1*13:01	277	291	15	IQNYNKALQ	IPESVIQNYNKALQQ	0.85	0.6617
HLA-DQA1*01:01/DQB1*05:01	311	325	15	YQAYIDFEM	AEYQAYIDFEMKIGD	0.44	0.6507
HLA-DPA1*02:01/DPB1*05:01	166	180	15	HVYDLFEKA	REHVYDLFEKAVKDY	0.27	0.6492
HLA-DRB1*04:01	750	763	14	FKEEKSALQ	YVEFKEEKSALQAL	0.15	0.6491
HLA-DPA1*02:01/DPB1*05:01	839	853	15	LAYVEYENE	KPKGLAYVEYENESQ	0.06	0.6454
HLA-DPA1*01:03/DPB1*04:02	839	853	15	LAYVEYENE	KPKGLAYVEYENESQ	0.37	0.6454		yes
HLA-DQA1*03:01/DQB1*03:02	4	17	14	TSASEPEAE	AAETSASEPEAESK	0.44	0.645		yes
HLA-DPA1*02:01/DPB1*05:01	839	852	14	LAYVEYENE	KPKGLAYVEYENES	0.14	0.642		yes
HLA-DPA1*01:03/DPB1*04:02	839	852	14	LAYVEYENE	KPKGLAYVEYENES	0.52	0.642
HLA-DQA1*03:03/DQB1*03:01	67	81	15	YAMASSAES	GDEYAMASSAESSPG	0.01	0.6336
HLA-DRB1*04:01	67	81	15	YAMASSAES	GDEYAMASSAESSPG	0.01	0.6336
HLA-DQA1*03:01/DQB1*03:02	67	81	15	YAMASSAES	GDEYAMASSAESSPG	0.24	0.6336
HLA-DRB1*01:01	67	81	15	YAMASSAES	GDEYAMASSAESSPG	0.3	0.6336
HLA-DQA1*05:01/DQB1*02:01	67	81	15	YAMASSAES	GDEYAMASSAESSPG	0.78	0.6336
HLA-DRB1*16:02	67	81	15	YAMASSAES	GDEYAMASSAESSPG	0.12	0.633
HLA-DQA1*01:02/DQB1*06:02	655	668	14	TQNVEVAAG	GETQNVEVAAGPAG	0.77	0.6084
HLA-DQA1*01:01/DQB1*05:01	310	323	14	YQAYIDFEM	LAEYQAYIDFEMKI	0.39	0.6012
HLA-DRB1*13:01	363	376	14	LSVHNRAIR	LVLSVHNRAIRNCP	0.76	0.5995
HLA-DPA1*02:01/DPB1*05:01	790	803	14	FRYSTSLEK	KVFRYSTSLEKHKL	0.19	0.595
HLA-DPA1*02:01/DPB1*05:01	790	804	15	FRYSTSLEK	KVFRYSTSLEKHKLF	0.85	0.5912
HLA-DRB1*16:02	292	306	15	YKPYEEALL	LEKYKPYEEALLQAE	0.93	0.5901
HLA-DQA1*03:03/DQB1*03:01	68	82	15	YAMASSAES	DEYAMASSAESSPGE	0.15	0.5856
HLA-DRB1*04:01	68	82	15	YAMASSAES	DEYAMASSAESSPGE	0.17	0.5856
HLA-DRB1*16:02	68	82	15	YAMASSAES	DEYAMASSAESSPGE	0.86	0.5856
HLA-DRB1*03:01	761	774	14	LEMDRKSVE	QALEMDRKSVEGRP	0.11	0.578
HLA-DQA1*03:03/DQB1*03:01	69	82	14	AMASSAESS	EYAMASSAESSPGE	0.65	0.5771
HLA-DRB1*03:01	760	774	15	LEMDRKSVE	LQALEMDRKSVEGRP	0.07	0.576
HLA-DQA1*03:03/DQB1*03:01	232	246	15	FESAIVEAA	REFESAIVEAARLEK	0.58	0.569
HLA-DQA1*03:03/DQB1*03:01	68	81	14	YAMASSAES	DEYAMASSAESSPG	0.04	0.5609
HLA-DRB1*04:01	68	81	14	YAMASSAES	DEYAMASSAESSPG	0.08	0.5609
HLA-DRB1*16:02	68	81	14	YAMASSAES	DEYAMASSAESSPG	0.41	0.5609
HLA-DQA1*03:01/DQB1*03:02	68	81	14	YAMASSAES	DEYAMASSAESSPG	0.71	0.5609
HLA-DRB1*01:01	68	81	14	YAMASSAES	DEYAMASSAESSPG	0.73	0.5609
HLA-DRB1*03:01	760	773	14	LEMDRKSVE	LQALEMDRKSVEGR	0.1	0.5537
HLA-DPA1*01:03/DPB1*04:02	393	406	14	VISVTFEKA	GVDHQVISVTFEKA	0.6	0.5421
HLA-DQA1*01:01/DQB1*05:01	311	324	14	YQAYIDFEM	AEYQAYIDFEMKIG	0.21	0.5401
HLA-DQA1*03:03/DQB1*03:01	937	950	14	VAAPAATEA	APAVAAPAATEAPK	0.87	0.53		yes
HLA-DQA1*03:03/DQB1*03:01	920	934	15	PSAAAPQAE	LQRPSAAAPQAENGP	0.55	0.5281
HLA-DQA1*01:01/DQB1*05:01	414	427	14	VEIWQAYLD	ATDYVEIWQAYLDY	0.8	0.516
HLA-DQA1*03:01/DQB1*03:02	232	245	14	FESAIVEAA	REFESAIVEAARLE	0.68	0.5153
HLA-DRB1*04:01	232	245	14	FESAIVEAA	REFESAIVEAARLE	0.78	0.5153
HLA-DQA1*05:01/DQB1*02:01	232	245	14	FESAIVEAA	REFESAIVEAARLE	0.93	0.5153
HLA-DQA1*01:01/DQB1*05:01	310	324	15	YQAYIDFEM	LAEYQAYIDFEMKIG	0.27	0.515
HLA-DQA1*03:03/DQB1*03:01	232	245	14	FESAIVEAA	REFESAIVEAARLE	0.28	0.515
HLA-DPA1*01:03/DPB1*04:02	164	177	14	HVYDLFEKA	LDREHVYDLFEKAV	0.72	0.5127
HLA-DPA1*02:01/DPB1*05:01	164	177	14	HVYDLFEKA	LDREHVYDLFEKAV	0.25	0.512
HLA-DQA1*01:01/DQB1*05:01	508	522	15	LEYYNLERA	ANMWLEYYNLERAHG	0.99	0.5055
HLA-DRB1*16:02	229	243	15	YREFESAIV	EAYREFESAIVEAAR	0.22	0.5044
HLA-DQA1*03:03/DQB1*03:01	229	243	15	FESAIVEAA	EAYREFESAIVEAAR	0.4	0.5044
HLA-DPA1*02:01/DPB1*05:01	229	243	15	REFESAIVE	EAYREFESAIVEAAR	0.85	0.5044
HLA-DQA1*03:01/DQB1*03:02	229	243	15	FESAIVEAA	EAYREFESAIVEAAR	0.86	0.5044
HLA-DPA1*01:03/DPB1*04:02	396	409	14	VISVTFEKA	HQVISVTFEKALNA	0.31	0.5039
HLA-DPA1*01:03/DPB1*02:01	396	409	14	VISVTFEKA	HQVISVTFEKALNA	0.51	0.5039
HLA-DPA1*02:01/DPB1*05:01	396	409	14	VISVTFEKA	HQVISVTFEKALNA	0.84	0.5039
HLA-DQA1*03:03/DQB1*03:01	231	245	15	FESAIVEAA	YREFESAIVEAARLE	0.21	0.4963
HLA-DQA1*03:01/DQB1*03:02	231	245	15	FESAIVEAA	YREFESAIVEAARLE	0.56	0.4963
HLA-DQA1*05:01/DQB1*02:01	231	245	15	FESAIVEAA	YREFESAIVEAARLE	0.77	0.4963
HLA-DRB1*04:01	231	245	15	FESAIVEAA	YREFESAIVEAARLE	0.89	0.4963
HLA-DRB1*03:01	759	773	15	LEMDRKSVE	ALQALEMDRKSVEGR	0.12	0.4803
HLA-DQA1*03:03/DQB1*03:01	936	950	15	VAAPAATEA	AAPAVAAPAATEAPK	0.73	0.477
HLA-DQA1*03:03/DQB1*03:01	921	934	14	PSAAAPQAE	QRPSAAAPQAENGP	0.43	0.4721
HLA-DRB1*04:01	748	762	15	FKEEKSALQ	YCYVEFKEEKSALQA	0.37	0.4686
HLA-DPA1*01:03/DPB1*04:02	840	854	15	LAYVEYENE	PKGLAYVEYENESQA	0.27	0.4684
HLA-DPA1*01:03/DPB1*02:01	840	854	15	LAYVEYENE	PKGLAYVEYENESQA	0.67	0.4684
HLA-DPA1*02:01/DPB1*05:01	840	854	15	LAYVEYENE	PKGLAYVEYENESQA	0.04	0.468
HLA-DRB1*04:01	749	762	14	FKEEKSALQ	CYVEFKEEKSALQA	0.15	0.4658
HLA-DRB1*04:01	749	763	15	FKEEKSALQ	CYVEFKEEKSALQAL	0.28	0.4614
HLA-DQA1*03:03/DQB1*03:01	230	243	14	FESAIVEAA	AYREFESAIVEAAR	0.21	0.45
HLA-DQA1*03:01/DQB1*03:02	230	243	14	FESAIVEAA	AYREFESAIVEAAR	0.53	0.45
HLA-DRB1*04:01	230	243	14	FESAIVEAA	AYREFESAIVEAAR	0.87	0.45
HLA-DQA1*05:01/DQB1*02:01	230	243	14	FESAIVEAA	AYREFESAIVEAAR	0.92	0.45
HLA-DPA1*02:01/DPB1*05:01	395	408	14	VISVTFEKA	DHQVISVTFEKALN	0.1	0.4469
HLA-DPA1*01:03/DPB1*02:01	395	408	14	VISVTFEKA	DHQVISVTFEKALN	0.28	0.4469
HLA-DPA1*01:03/DPB1*04:02	395	408	14	VISVTFEKA	DHQVISVTFEKALN	0.08	0.446
HLA-DQA1*01:02/DQB1*06:02	656	669	14	NVEVAAGPA	ETQNVEVAAGPAGK	0.92	0.4432
HLA-DPA1*02:01/DPB1*05:01	840	853	14	LAYVEYENE	PKGLAYVEYENESQ	0.05	0.4395
HLA-DPA1*01:03/DPB1*04:02	840	853	14	LAYVEYENE	PKGLAYVEYENESQ	0.3	0.4395
HLA-DPA1*01:03/DPB1*02:01	840	853	14	LAYVEYENE	PKGLAYVEYENESQ	0.91	0.4395
HLA-DPA1*02:01/DPB1*05:01	395	409	15	VISVTFEKA	DHQVISVTFEKALNA	0.07	0.4373
HLA-DPA1*01:03/DPB1*04:02	395	409	15	VISVTFEKA	DHQVISVTFEKALNA	0.09	0.437
HLA-DPA1*01:03/DPB1*02:01	395	409	15	VISVTFEKA	DHQVISVTFEKALNA	0.2	0.437
HLA-DQA1*03:03/DQB1*03:01	935	948	14	PAVAAPAAT	AAAPAVAAPAATEA	0.78	0.4252
HLA-DRB1*03:01	761	775	15	LEMDRKSVE	QALEMDRKSVEGRPM	0.18	0.4248
HLA-DQA1*01:02/DQB1*06:02	934	948	15	AAPAVAAPA	PAAAPAVAAPAATEA	0.41	0.4194
HLA-DQA1*03:03/DQB1*03:01	934	948	15	AAPAVAAPA	PAAAPAVAAPAATEA	0.44	0.4194
HLA-DRB1*03:01	758	772	15	LEMDRKSVE	SALQALEMDRKSVEG	0.47	0.4144
HLA-DQA1*01:02/DQB1*06:02	934	947	14	AAPAVAAPA	PAAAPAVAAPAATE	0.15	0.4032
HLA-DQA1*03:03/DQB1*03:01	934	947	14	AAPAVAAPA	PAAAPAVAAPAATE	0.22	0.4032
HLA-DRB1*16:02	226	240	15	YREFESAIV	ALWEAYREFESAIVE	0.72	0.401
HLA-DRB1*16:02	227	241	15	YREFESAIV	LWEAYREFESAIVEA	0.19	0.3941
HLA-DRB1*07:01	227	241	15	YREFESAIV	LWEAYREFESAIVEA	0.86	0.3941
HLA-DRB1*16:02	229	242	14	YREFESAIV	EAYREFESAIVEAA	0.09	0.3903
HLA-DRB1*07:01	229	242	14	YREFESAIV	EAYREFESAIVEAA	0.53	0.3903
HLA-DQA1*03:03/DQB1*03:01	929	943	15	PAAAPAVAA	QAENGPAAAPAVAAP	0.35	0.3899
HLA-DQA1*03:03/DQB1*03:01	930	943	14	PAAAPAVAA	AENGPAAAPAVAAP	0.16	0.3892
HLA-DPA1*01:03/DPB1*04:02	393	407	15	VISVTFEKA	GVDHQVISVTFEKAL	0.46	0.3889
HLA-DPA1*01:03/DPB1*02:01	393	407	15	VISVTFEKA	GVDHQVISVTFEKAL	0.84	0.3889
HLA-DRB1*01:01	439	452	14	LEELRAAFT	SKELEELRAAFTRA	0.84	0.387
HLA-DQA1*03:03/DQB1*03:01	935	949	15	PAVAAPAAT	AAAPAVAAPAATEAP	0.55	0.3862
HLA-DRB1*04:01	868	881	14	IKVAISNPP	ENIIKVAISNPPQR	0.74	0.386
HLA-DQA1*03:03/DQB1*03:01	936	949	14	PAVAAPAAT	AAPAVAAPAATEAP	0.82	0.3851
HLA-DQA1*03:03/DQB1*03:01	231	244	14	FESAIVEAA	YREFESAIVEAARL	0.29	0.3827
HLA-DQA1*03:01/DQB1*03:02	231	244	14	FESAIVEAA	YREFESAIVEAARL	0.67	0.3827
HLA-DRB1*04:01	231	244	14	FESAIVEAA	YREFESAIVEAARL	0.79	0.3827
HLA-DRB1*16:02	227	240	14	YREFESAIV	LWEAYREFESAIVE	0.33	0.38
HLA-DRB1*11:01	513	526	14	YYNLERAHG	EYYNLERAHGDTQH	0.48	0.3783
HLA-DPA1*01:03/DPB1*04:02	841	855	15	LAYVEYENE	KGLAYVEYENESQAS	0.82	0.3681
HLA-DPA1*02:01/DPB1*05:01	841	855	15	LAYVEYENE	KGLAYVEYENESQAS	0.84	0.3681
HLA-DQA1*03:03/DQB1*03:01	930	944	15	PAAAPAVAA	AENGPAAAPAVAAPA	0.15	0.3669
HLA-DQA1*01:01/DQB1*05:01	417	431	15	WQAYLDYLR	YVEIWQAYLDYLRRR	0.93	0.366
HLA-DQA1*03:03/DQB1*03:01	929	942	14	ENGPAAAPA	QAENGPAAAPAVAA	0.68	0.355
HLA-DPA1*02:01/DPB1*05:01	841	854	14	LAYVEYENE	KGLAYVEYENESQA	0.18	0.352
HLA-DPA1*01:03/DPB1*04:02	841	854	14	LAYVEYENE	KGLAYVEYENESQA	0.51	0.352
HLA-DRB1*11:01	512	526	15	YYNLERAHG	LEYYNLERAHGDTQH	0.07	0.3513
HLA-DRB1*08:01	512	526	15	YYNLERAHG	LEYYNLERAHGDTQH	0.53	0.3513
HLA-DQA1*03:03/DQB1*03:01	230	244	15	FESAIVEAA	AYREFESAIVEAARL	0.42	0.3492
HLA-DQA1*01:01/DQB1*05:01	509	522	14	LEYYNLERA	NMWLEYYNLERAHG	0.45	0.3438
HLA-DQA1*03:03/DQB1*03:01	931	944	14	PAAAPAVAA	ENGPAAAPAVAAPA	0.04	0.339
HLA-DPA1*01:03/DPB1*04:02	394	408	15	VISVTFEKA	VDHQVISVTFEKALN	0.2	0.338
HLA-DPA1*02:01/DPB1*05:01	394	408	15	VISVTFEKA	VDHQVISVTFEKALN	0.24	0.338
HLA-DPA1*01:03/DPB1*02:01	394	408	15	VISVTFEKA	VDHQVISVTFEKALN	0.32	0.338
HLA-DRB1*16:02	228	242	15	YREFESAIV	WEAYREFESAIVEAA	0.11	0.3362
HLA-DRB1*07:01	228	242	15	YREFESAIV	WEAYREFESAIVEAA	0.57	0.3362
HLA-DQA1*03:01/DQB1*03:02	45	58	14	YKTMGPAWD	AATYKTMGPAWDQQ	0.93	0.3292
HLA-DQA1*01:02/DQB1*06:02	931	945	15	AAPAVAAPA	ENGPAAAPAVAAPAA	0.41	0.3279
HLA-DQA1*03:03/DQB1*03:01	931	945	15	PAAAPAVAA	ENGPAAAPAVAAPAA	0.08	0.327
HLA-DQA1*03:03/DQB1*03:01	932	946	15	AAPAVAAPA	NGPAAAPAVAAPAAT	0.18	0.3252
HLA-DQA1*01:02/DQB1*06:02	932	946	15	AAPAVAAPA	NGPAAAPAVAAPAAT	0.18	0.3252
HLA-DQA1*03:03/DQB1*03:01	933	947	15	AAPAVAAPA	GPAAAPAVAAPAATE	0.15	0.3234
HLA-DQA1*01:02/DQB1*06:02	933	947	15	AAPAVAAPA	GPAAAPAVAAPAATE	0.08	0.323
HLA-DRB1*16:02	228	241	14	YREFESAIV	WEAYREFESAIVEA	0.12	0.3197
HLA-DRB1*07:01	228	241	14	YREFESAIV	WEAYREFESAIVEA	0.56	0.3197
HLA-DRB1*11:01	511	525	15	YYNLERAHG	WLEYYNLERAHGDTQ	0.01	0.3177
HLA-DRB1*08:01	511	525	15	YYNLERAHG	WLEYYNLERAHGDTQ	0.28	0.3177
HLA-DRB1*03:01	759	772	14	LEMDRKSVE	ALQALEMDRKSVEG	0.35	0.3087
HLA-DQA1*03:03/DQB1*03:01	932	945	14	PAAAPAVAA	NGPAAAPAVAAPAA	0.1	0.3075
HLA-DQA1*01:02/DQB1*06:02	932	945	14	AAPAVAAPA	NGPAAAPAVAAPAA	0.24	0.3075
HLA-DRB1*13:01	384	397	14	LLAMERHGV	RYLLAMERHGVDHQ	0.9	0.3047
HLA-DRB1*11:01	512	525	14	YYNLERAHG	LEYYNLERAHGDTQ	0.04	0.2752
HLA-DRB1*08:01	512	525	14	YYNLERAHG	LEYYNLERAHGDTQ	0.33	0.2752
HLA-DRB1*15:01	701	715	15	ITVFVSNLP	KDSITVFVSNLPYSM	0.87	0.2751
HLA-DRB1*11:01	911	925	15	LSLLPRALQ	TQLSLLPRALQRPSA	0.64	0.2644
HLA-DRB1*08:01	45	59	15	YKTMGPAWD	AATYKTMGPAWDQQE	0.83	0.2642
HLA-DQA1*03:01/DQB1*03:02	45	59	15	YKTMGPAWD	AATYKTMGPAWDQQE	0.87	0.2642
HLA-DQA1*01:02/DQB1*06:02	933	946	14	AAPAVAAPA	GPAAAPAVAAPAAT	0.12	0.2627
HLA-DQA1*03:03/DQB1*03:01	933	946	14	AAPAVAAPA	GPAAAPAVAAPAAT	0.14	0.2627
HLA-DRB1*11:01	911	924	14	LSLLPRALQ	TQLSLLPRALQRPS	0.16	0.2625
HLA-DRB1*11:01	511	524	14	YYNLERAHG	WLEYYNLERAHGDT	0.04	0.2604
HLA-DRB1*08:01	511	524	14	YYNLERAHG	WLEYYNLERAHGDT	0.39	0.2604
HLA-DRB1*11:01	510	524	15	YYNLERAHG	MWLEYYNLERAHGDT	0.05	0.2586
HLA-DRB1*08:01	510	524	15	YYNLERAHG	MWLEYYNLERAHGDT	0.48	0.2586
HLA-DRB1*04:01	731	744	14	IRPIFSNRG	EVVQIRPIFSNRGD	0.65	0.251
HLA-DRB1*11:01	383	397	15	LLAMERHGV	SRYLLAMERHGVDHQ	0.95	0.2487
HLA-DQA1*03:03/DQB1*03:01	928	942	15	ENGPAAAPA	PQAENGPAAAPAVAA	0.69	0.2375
HLA-DQA1*01:01/DQB1*05:01	418	431	14	WQAYLDYLR	VEIWQAYLDYLRRR	0.9	0.2371
HLA-DRB1*04:01	868	882	15	IKVAISNPP	ENIIKVAISNPPQRK	0.68	0.2344
HLA-DQA1*03:03/DQB1*03:01	928	941	14	ENGPAAAPA	PQAENGPAAAPAVA	0.92	0.2279
HLA-DRB1*04:01	732	746	15	IRPIFSNRG	VVQIRPIFSNRGDFR	0.29	0.2232
HLA-DRB1*04:01	733	746	14	IRPIFSNRG	VQIRPIFSNRGDFR	0.55	0.2225
HLA-DRB1*04:01	731	745	15	IRPIFSNRG	EVVQIRPIFSNRGDF	0.73	0.2168
HLA-DRB1*13:01	383	397	15	LLAMERHGV	SRYLLAMERHGVDHQ	0.5	0.2086
HLA-DRB1*13:01	382	396	15	LLAMERHGV	WSRYLLAMERHGVDH	0.93	0.2074
HLA-DRB1*13:01	383	396	14	LLAMERHGV	SRYLLAMERHGVDH	0.61	0.1996
HLA-DRB1*11:01	383	396	14	LLAMERHGV	SRYLLAMERHGVDH	0.83	0.1996
HLA-DRB1*13:01	234	248	15	IVEAARLEK	FESAIVEAARLEKVH	0.98	0.188
HLA-DRB1*15:01	701	714	14	ITVFVSNLP	KDSITVFVSNLPYS	0.48	0.1546
HLA-DRB1*15:01	700	714	15	ITVFVSNLP	SKDSITVFVSNLPYS	0.7	0.1416
HLA-DRB1*11:01	509	523	15	YYNLERAHG	NMWLEYYNLERAHGD	0.15	0.1238
HLA-DQA1*01:01/DQB1*05:01	509	523	15	LEYYNLERA	NMWLEYYNLERAHGD	0.28	0.1238
HLA-DRB1*08:01	509	523	15	YYNLERAHG	NMWLEYYNLERAHGD	0.89	0.1238
HLA-DPA1*01:03/DPB1*04:02	394	407	14	VISVTFEKA	VDHQVISVTFEKAL	0.29	0.1215
HLA-DPA1*01:03/DPB1*02:01	394	407	14	VISVTFEKA	VDHQVISVTFEKAL	0.6	0.1215
HLA-DPA1*02:01/DPB1*05:01	394	407	14	VISVTFEKA	VDHQVISVTFEKAL	0.83	0.1215
HLA-DRB1*11:01	510	523	14	YYNLERAHG	MWLEYYNLERAHGD	0.09	0.1208
HLA-DRB1*08:01	510	523	14	YYNLERAHG	MWLEYYNLERAHGD	0.52	0.1208
HLA-DQA1*01:01/DQB1*05:01	510	523	14	LEYYNLERA	MWLEYYNLERAHGD	0.54	0.1208
HLA-DRB1*04:01	732	745	14	IRPIFSNRG	VVQIRPIFSNRGDF	0.42	0.08
HLA-DRB1*11:01	910	924	15	LSLLPRALQ	RTQLSLLPRALQRPS	0.08	0.059
HLA-DRB1*13:01	910	924	15	LSLLPRALQ	RTQLSLLPRALQRPS	0.81	0.059
HLA-DPA1*01:03/DPB1*02:01	839	853	15	LAYVEYENE	KPKGLAYVEYENESQ	0.99	0.023
HLA-DRB1*11:01	910	923	14	LSLLPRALQ	RTQLSLLPRALQRP	0.08	-0.052
HLA-DRB1*13:01	910	923	14	LSLLPRALQ	RTQLSLLPRALQRP	0.84	-0.052
HLA-DQA1*01:01/DQB1*05:01	266	279	14	YEEWSEDPI	FAEYEEWSEDPIPE	0.93	-0.0521
HLA-DRB1*08:01	910	923	14	LSLLPRALQ	RTQLSLLPRALQRP	0.79	-0.0526
HLA-DRB1*11:01	908	922	15	LSLLPRALQ	KGRTQLSLLPRALQR	0.6	-0.0649
HLA-DRB1*16:02	293	306	14	YKPYEEALL	EKYKPYEEALLQAE	0.98	-0.0702
HLA-DRB1*01:01	247	261	15	FRRQLAIPL	VHSLFRRQLAIPLYD	0.52	-0.0759
HLA-DRB1*01:01	248	262	15	FRRQLAIPL	HSLFRRQLAIPLYDM	0.56	-0.0918
HLA-DRB1*11:01	909	923	15	LSLLPRALQ	GRTQLSLLPRALQRP	0.13	-0.1275
HLA-DRB1*11:01	909	922	14	LSLLPRALQ	GRTQLSLLPRALQR	0.2	-0.14
HLA-DRB1*01:01	248	261	14	FRRQLAIPL	HSLFRRQLAIPLYD	0.3	-0.1404
HLA-DRB1*16:02	248	261	14	FRRQLAIPL	HSLFRRQLAIPLYD	0.94	-0.1404
HLA-DRB1*07:01	214	227	14	LHMTKGLAL	LSSVGLHMTKGLAL	0.46	-0.145
HLA-DRB1*01:01	249	262	14	FRRQLAIPL	SLFRRQLAIPLYDM	0.94	-0.188
HLA-DRB1*01:01	247	260	14	FRRQLAIPL	VHSLFRRQLAIPLY	0.88	-0.2129
HLA-DQA1*01:01/DQB1*05:01	223	236	14	LALWEAYRE	KGLALWEAYREFES	0.76	-0.2222
HLA-DRB1*07:01	216	230	15	LHMTKGLAL	SVGLHMTKGLALWEA	0.17	-0.228
HLA-DQA1*01:01/DQB1*05:01	221	235	15	LALWEAYRE	MTKGLALWEAYREFE	0.81	-0.247
HLA-DQA1*01:01/DQB1*05:01	222	236	15	LALWEAYRE	TKGLALWEAYREFES	0.6	-0.2609
HLA-DQA1*01:01/DQB1*05:01	222	235	14	LALWEAYRE	TKGLALWEAYREFE	0.43	-0.2662
HLA-DRB1*07:01	217	231	15	LHMTKGLAL	VGLHMTKGLALWEAY	0.85	-0.2764
HLA-DRB1*07:01	216	229	14	LHMTKGLAL	SVGLHMTKGLALWE	0.15	-0.2936
HLA-DRB1*07:01	215	229	15	LHMTKGLAL	SSVGLHMTKGLALWE	0.21	-0.2957
HLA-DRB1*07:01	217	230	14	LHMTKGLAL	VGLHMTKGLALWEA	0.36	-0.3411
HLA-DRB1*07:01	215	228	14	LHMTKGLAL	SSVGLHMTKGLALW	0.3	-0.412
HLA-DRB1*07:01	214	228	15	LHMTKGLAL	LSSVGLHMTKGLALW	0.45	-0.4177
HLA-DRB1*07:01	227	240	14	YREFESAIV	LWEAYREFESAIVE	0.95	-0.4326
HLA-DPA1*01:03/DPB1*04:02	166	180	15	HVYDLFEKA	REHVYDLFEKAVKDY	0.96	-0.439
HLA-DQA1*01:01/DQB1*05:01	266	280	15	YEEWSEDPI	FAEYEEWSEDPIPES	0.96	-0.77

## Sheet: vaxijen>0.5
allele	start	end	length	core_peptide	peptide	rank	vaxijen	toxicity	experimental	mice
HLA-DRB1*04:01	828	841	14	LRLVTNRAG	KDLRLVTNRAGKPK	0.78	1.3068	n		yes
HLA-DRB1*15:01	828	841	14	LRLVTNRAG	KDLRLVTNRAGKPK	0.92	1.3068
HLA-DQA1*02:01/DQB1*02:02	2	15	14	AETSASEPE	ATAAETSASEPEAE	0.97	1.2993		yes
HLA-DRB1*04:01	827	841	15	LRLVTNRAG	VKDLRLVTNRAGKPK	0.58	1.2446			yes
HLA-DRB1*16:02	827	841	15	LRLVTNRAG	VKDLRLVTNRAGKPK	0.82	1.2446
HLA-DRB1*15:01	827	841	15	LRLVTNRAG	VKDLRLVTNRAGKPK	0.7	1.244
HLA-DRB1*16:02	431	444	14	FKQDSSKEL	RVDFKQDSSKELEE	0.98	1.1455
HLA-DRB1*07:01	67	81	15	YAMASSAES	GDEYAMASSAESSPG	0.99	1.1413			yes
HLA-DRB1*13:01	609	622	14	LKKKKKIRG	KALKKKKKIRGPEK	0.69	1.1003
HLA-DRB1*04:01	827	840	14	LRLVTNRAG	VKDLRLVTNRAGKP	0.67	1.0826
HLA-DRB1*15:01	827	840	14	LRLVTNRAG	VKDLRLVTNRAGKP	0.77	1.0826			yes
HLA-DRB1*13:01	608	621	14	LKKKKKIRG	KKALKKKKKIRGPE	0.46	1.0163
HLA-DQA1*01:02/DQB1*06:02	68	82	15	AMASSAESS	DEYAMASSAESSPGE	0.99	1.0042			yes
HLA-DQA1*01:01/DQB1*05:01	556	570	15	LEDWDIAVQ	EGSLEDWDIAVQKTE	0.53	0.9959
HLA-DRB1*13:01	280	293	14	IQNYNKALQ	SVIQNYNKALQQLE	0.94	0.9959
HLA-DQA1*03:03/DQB1*03:01	648	661	14	PAAGETQNV	ENSIPAAGETQNVE	0.31	0.9896
HLA-DQA1*03:03/DQB1*03:01	647	661	15	PAAGETQNV	VENSIPAAGETQNVE	0.73	0.9829
HLA-DQA1*03:03/DQB1*03:01	649	662	14	PAAGETQNV	NSIPAAGETQNVEV	0.14	0.9814
HLA-DRB1*13:01	608	622	15	LKKKKKIRG	KKALKKKKKIRGPEK	0.41	0.9739
HLA-DRB1*13:01	607	621	15	LKKKKKIRG	EKKALKKKKKIRGPE	0.48	0.956
HLA-DQA1*03:03/DQB1*03:01	649	663	15	PAAGETQNV	NSIPAAGETQNVEVA	0.23	0.9452
HLA-DRB1*13:01	235	249	15	IVEAARLEK	ESAIVEAARLEKVHS	0.55	0.941
HLA-DRB1*13:01	362	375	14	LSVHNRAIR	DLVLSVHNRAIRNC	0.4	0.9248
HLA-DRB1*13:01	278	291	14	IQNYNKALQ	PESVIQNYNKALQQ	0.69	0.9123
HLA-DRB1*13:01	235	248	14	IVEAARLEK	ESAIVEAARLEKVH	0.69	0.9098
HLA-DQA1*03:03/DQB1*03:01	650	663	14	PAAGETQNV	SIPAAGETQNVEVA	0.45	0.9
HLA-DPA1*01:03/DPB1*02:01	786	800	15	FKVFRYSTS	NPDFKVFRYSTSLEK	0.98	0.898
HLA-DRB1*13:01	279	293	15	IQNYNKALQ	ESVIQNYNKALQQLE	0.38	0.8833
HLA-DRB1*01:01	299	313	15	LLQAEAPRL	EEALLQAEAPRLAEY	0.8	0.882
HLA-DPA1*02:01/DPB1*05:01	838	852	15	LAYVEYENE	GKPKGLAYVEYENES	0.43	0.88
HLA-DPA1*01:03/DPB1*04:02	838	852	15	LAYVEYENE	GKPKGLAYVEYENES	0.74	0.88
HLA-DRB1*13:01	361	375	15	LSVHNRAIR	KDLVLSVHNRAIRNC	0.75	0.8787
HLA-DPA1*01:03/DPB1*04:02	409	422	14	IQATDYVEI	AGFIQATDYVEIWQ	0.93	0.8777
HLA-DQA1*01:01/DQB1*05:01	555	569	15	LEDWDIAVQ	TEGSLEDWDIAVQKT	0.93	0.8722
HLA-DQA1*03:03/DQB1*03:01	648	662	15	PAAGETQNV	ENSIPAAGETQNVEV	0.38	0.8718
HLA-DQA1*01:01/DQB1*05:01	556	569	14	LEDWDIAVQ	EGSLEDWDIAVQKT	0.73	0.8681
HLA-DRB1*13:01	362	376	15	LSVHNRAIR	DLVLSVHNRAIRNCP	0.38	0.8578
HLA-DPA1*02:01/DPB1*05:01	789	802	14	FRYSTSLEK	FKVFRYSTSLEKHK	0.09	0.8421			yes
HLA-DQA1*01:01/DQB1*05:01	309	323	15	YQAYIDFEM	RLAEYQAYIDFEMKI	0.4	0.841
HLA-DQA1*03:03/DQB1*03:01	65	79	15	YAMASSAES	SDGDEYAMASSAESS	0.16	0.8379
HLA-DRB1*04:01	65	79	15	YAMASSAES	SDGDEYAMASSAESS	0.17	0.8379
HLA-DRB1*16:02	65	79	15	YAMASSAES	SDGDEYAMASSAESS	0.89	0.8379
HLA-DRB1*13:01	361	374	14	LSVHNRAIR	KDLVLSVHNRAIRN	0.19	0.8342
HLA-DRB1*15:01	361	374	14	VLSVHNRAI	KDLVLSVHNRAIRN	0.47	0.8342
HLA-DQA1*03:03/DQB1*03:01	65	78	14	DEYAMASSA	SDGDEYAMASSAES	0.38	0.8314
HLA-DPA1*01:03/DPB1*04:02	409	423	15	IQATDYVEI	AGFIQATDYVEIWQA	0.91	0.8171
HLA-DPA1*01:03/DPB1*04:02	166	179	14	HVYDLFEKA	REHVYDLFEKAVKD	0.52	0.8111
HLA-DPA1*02:01/DPB1*05:01	166	179	14	HVYDLFEKA	REHVYDLFEKAVKD	0.08	0.81
HLA-DRB1*01:01	299	312	14	LLQAEAPRL	EEALLQAEAPRLAE	0.81	0.8095
HLA-DRB1*13:01	279	292	14	IQNYNKALQ	ESVIQNYNKALQQL	0.64	0.8048		yes
HLA-DRB1*13:01	606	620	15	LKKKKKIRG	AEKKALKKKKKIRGP	0.91	0.7865
HLA-DPA1*01:03/DPB1*04:02	165	178	14	HVYDLFEKA	DREHVYDLFEKAVK	0.38	0.7819
HLA-DRB1*13:01	278	292	15	IQNYNKALQ	PESVIQNYNKALQQL	0.61	0.7813
HLA-DPA1*02:01/DPB1*05:01	165	178	14	HVYDLFEKA	DREHVYDLFEKAVK	0.05	0.781
HLA-DQA1*01:01/DQB1*05:01	308	322	15	YQAYIDFEM	PRLAEYQAYIDFEMK	0.39	0.7807
HLA-DQA1*01:01/DQB1*05:01	308	321	14	YQAYIDFEM	PRLAEYQAYIDFEM	0.81	0.778
HLA-DRB1*13:01	607	620	14	LKKKKKIRG	EKKALKKKKKIRGP	0.69	0.777
HLA-DRB1*04:01	751	764	14	FKEEKSALQ	VEFKEEKSALQALE	0.15	0.7702
HLA-DRB1*04:01	66	79	14	YAMASSAES	DGDEYAMASSAESS	0.11	0.7624
HLA-DRB1*16:02	66	79	14	YAMASSAES	DGDEYAMASSAESS	0.53	0.7624
HLA-DQA1*03:01/DQB1*03:02	66	79	14	YAMASSAES	DGDEYAMASSAESS	0.86	0.7624
HLA-DQA1*03:03/DQB1*03:01	66	79	14	YAMASSAES	DGDEYAMASSAESS	0.1	0.762
HLA-DRB1*13:01	360	374	15	LSVHNRAIR	VKDLVLSVHNRAIRN	0.47	0.7581
HLA-DRB1*15:01	360	374	15	VLSVHNRAI	VKDLVLSVHNRAIRN	0.79	0.7581
HLA-DQA1*06:02/DQB1*02:02	2	16	15	AETSASEPE	ATAAETSASEPEAES	0.59	0.7578		yes
HLA-DQA1*03:01/DQB1*03:02	2	16	15	AETSASEPE	ATAAETSASEPEAES	0.69	0.7578
HLA-DPA1*02:01/DPB1*05:01	788	802	15	FRYSTSLEK	DFKVFRYSTSLEKHK	0.24	0.757			yes
HLA-DQA1*03:03/DQB1*03:01	67	80	14	YAMASSAES	GDEYAMASSAESSP	0.01	0.7535			yes
HLA-DRB1*04:01	67	80	14	YAMASSAES	GDEYAMASSAESSP	0.03	0.7535
HLA-DQA1*03:01/DQB1*03:02	67	80	14	YAMASSAES	GDEYAMASSAESSP	0.22	0.7535
HLA-DRB1*16:02	67	80	14	YAMASSAES	GDEYAMASSAESSP	0.24	0.7535
HLA-DRB1*01:01	67	80	14	YAMASSAES	GDEYAMASSAESSP	0.54	0.7535
HLA-DQA1*03:03/DQB1*03:01	64	78	15	DEYAMASSA	ESDGDEYAMASSAES	0.76	0.7494
HLA-DQA1*03:01/DQB1*03:02	3	16	14	AETSASEPE	TAAETSASEPEAES	0.62	0.7404		yes
HLA-DQA1*06:02/DQB1*02:02	3	16	14	AETSASEPE	TAAETSASEPEAES	0.92	0.7404
HLA-DRB1*04:01	750	764	15	FKEEKSALQ	YVEFKEEKSALQALE	0.17	0.7371
HLA-DQA1*03:01/DQB1*03:02	154	167	14	ISMAQDGLD	HDEISMAQDGLDRE	0.64	0.735
HLA-DQA1*06:02/DQB1*02:02	2	15	14	AETSASEPE	ATAAETSASEPEAE	0.73	0.7304
HLA-DQA1*03:01/DQB1*03:02	2	15	14	AETSASEPE	ATAAETSASEPEAE	0.58	0.73		yes
HLA-DQA1*01:01/DQB1*05:01	307	321	15	YQAYIDFEM	APRLAEYQAYIDFEM	0.82	0.7289
HLA-DQA1*06:02/DQB1*02:02	1	15	15	AETSASEPE	MATAAETSASEPEAE	0.84	0.7227
HLA-DPA1*01:03/DPB1*04:02	396	410	15	VISVTFEKA	HQVISVTFEKALNAG	0.66	0.7149
HLA-DPA1*01:03/DPB1*02:01	396	410	15	VISVTFEKA	HQVISVTFEKALNAG	0.86	0.7149
HLA-DQA1*03:01/DQB1*03:02	3	17	15	TSASEPEAE	TAAETSASEPEAESK	0.65	0.7129		yes
HLA-DQA1*01:01/DQB1*05:01	415	429	15	VEIWQAYLD	TDYVEIWQAYLDYLR	0.81	0.71
HLA-DPA1*02:01/DPB1*05:01	789	803	15	FRYSTSLEK	FKVFRYSTSLEKHKL	0.35	0.7042			yes
HLA-DPA1*02:01/DPB1*05:01	165	179	15	HVYDLFEKA	DREHVYDLFEKAVKD	0.03	0.6975
HLA-DPA1*01:03/DPB1*04:02	165	179	15	HVYDLFEKA	DREHVYDLFEKAVKD	0.33	0.6975
HLA-DQA1*01:02/DQB1*06:02	654	667	14	TQNVEVAAG	AGETQNVEVAAGPA	0.83	0.6971			yes
HLA-DRB1*04:01	66	80	15	YAMASSAES	DGDEYAMASSAESSP	0.02	0.6907
HLA-DQA1*03:03/DQB1*03:01	66	80	15	YAMASSAES	DGDEYAMASSAESSP	0.05	0.6907
HLA-DRB1*16:02	66	80	15	YAMASSAES	DGDEYAMASSAESSP	0.23	0.6907
HLA-DQA1*03:01/DQB1*03:02	66	80	15	YAMASSAES	DGDEYAMASSAESSP	0.39	0.6907
HLA-DRB1*01:01	66	80	15	YAMASSAES	DGDEYAMASSAESSP	0.51	0.6907
HLA-DQA1*03:01/DQB1*03:02	4	18	15	TSASEPEAE	AAETSASEPEAESKA	0.92	0.6774		yes
HLA-DQA1*01:02/DQB1*06:02	655	669	15	NVEVAAGPA	GETQNVEVAAGPAGK	0.88	0.6748			yes
HLA-DQA1*01:01/DQB1*05:01	309	322	14	YQAYIDFEM	RLAEYQAYIDFEMK	0.34	0.67
HLA-DRB1*04:01	751	765	15	FKEEKSALQ	VEFKEEKSALQALEM	0.58	0.6696
HLA-DQA1*03:03/DQB1*03:01	920	933	14	PSAAAPQAE	LQRPSAAAPQAENG	0.87	0.6691
HLA-DPA1*02:01/DPB1*05:01	164	178	15	HVYDLFEKA	LDREHVYDLFEKAVK	0.07	0.6657
HLA-DPA1*01:03/DPB1*04:02	164	178	15	HVYDLFEKA	LDREHVYDLFEKAVK	0.5	0.6657
HLA-DQA1*01:02/DQB1*06:02	654	668	15	TQNVEVAAG	AGETQNVEVAAGPAG	0.64	0.6629			yes
HLA-DRB1*13:01	277	291	15	IQNYNKALQ	IPESVIQNYNKALQQ	0.85	0.6617
HLA-DQA1*01:01/DQB1*05:01	311	325	15	YQAYIDFEM	AEYQAYIDFEMKIGD	0.44	0.6507
HLA-DPA1*02:01/DPB1*05:01	166	180	15	HVYDLFEKA	REHVYDLFEKAVKDY	0.27	0.6492
HLA-DRB1*04:01	750	763	14	FKEEKSALQ	YVEFKEEKSALQAL	0.15	0.6491
HLA-DPA1*02:01/DPB1*05:01	839	853	15	LAYVEYENE	KPKGLAYVEYENESQ	0.06	0.6454
HLA-DPA1*01:03/DPB1*04:02	839	853	15	LAYVEYENE	KPKGLAYVEYENESQ	0.37	0.6454		yes
HLA-DQA1*03:01/DQB1*03:02	4	17	14	TSASEPEAE	AAETSASEPEAESK	0.44	0.645		yes
HLA-DPA1*02:01/DPB1*05:01	839	852	14	LAYVEYENE	KPKGLAYVEYENES	0.14	0.642		yes
HLA-DPA1*01:03/DPB1*04:02	839	852	14	LAYVEYENE	KPKGLAYVEYENES	0.52	0.642
HLA-DQA1*03:03/DQB1*03:01	67	81	15	YAMASSAES	GDEYAMASSAESSPG	0.01	0.6336
HLA-DRB1*04:01	67	81	15	YAMASSAES	GDEYAMASSAESSPG	0.01	0.6336
HLA-DQA1*03:01/DQB1*03:02	67	81	15	YAMASSAES	GDEYAMASSAESSPG	0.24	0.6336
HLA-DRB1*01:01	67	81	15	YAMASSAES	GDEYAMASSAESSPG	0.3	0.6336
HLA-DQA1*05:01/DQB1*02:01	67	81	15	YAMASSAES	GDEYAMASSAESSPG	0.78	0.6336
HLA-DRB1*16:02	67	81	15	YAMASSAES	GDEYAMASSAESSPG	0.12	0.633
HLA-DQA1*01:02/DQB1*06:02	655	668	14	TQNVEVAAG	GETQNVEVAAGPAG	0.77	0.6084			yes
HLA-DQA1*01:01/DQB1*05:01	310	323	14	YQAYIDFEM	LAEYQAYIDFEMKI	0.39	0.6012
HLA-DRB1*13:01	363	376	14	LSVHNRAIR	LVLSVHNRAIRNCP	0.76	0.5995
HLA-DPA1*02:01/DPB1*05:01	790	803	14	FRYSTSLEK	KVFRYSTSLEKHKL	0.19	0.595			yes
HLA-DPA1*02:01/DPB1*05:01	790	804	15	FRYSTSLEK	KVFRYSTSLEKHKLF	0.85	0.5912			yes
HLA-DRB1*16:02	292	306	15	YKPYEEALL	LEKYKPYEEALLQAE	0.93	0.5901
HLA-DQA1*03:03/DQB1*03:01	68	82	15	YAMASSAES	DEYAMASSAESSPGE	0.15	0.5856			yes
HLA-DRB1*04:01	68	82	15	YAMASSAES	DEYAMASSAESSPGE	0.17	0.5856
HLA-DRB1*16:02	68	82	15	YAMASSAES	DEYAMASSAESSPGE	0.86	0.5856
HLA-DRB1*03:01	761	774	14	LEMDRKSVE	QALEMDRKSVEGRP	0.11	0.578
HLA-DQA1*03:03/DQB1*03:01	69	82	14	AMASSAESS	EYAMASSAESSPGE	0.65	0.5771			yes
HLA-DRB1*03:01	760	774	15	LEMDRKSVE	LQALEMDRKSVEGRP	0.07	0.576
HLA-DQA1*03:03/DQB1*03:01	232	246	15	FESAIVEAA	REFESAIVEAARLEK	0.58	0.569
HLA-DQA1*03:03/DQB1*03:01	68	81	14	YAMASSAES	DEYAMASSAESSPG	0.04	0.5609			yes
HLA-DRB1*04:01	68	81	14	YAMASSAES	DEYAMASSAESSPG	0.08	0.5609
HLA-DRB1*16:02	68	81	14	YAMASSAES	DEYAMASSAESSPG	0.41	0.5609
HLA-DQA1*03:01/DQB1*03:02	68	81	14	YAMASSAES	DEYAMASSAESSPG	0.71	0.5609
HLA-DRB1*01:01	68	81	14	YAMASSAES	DEYAMASSAESSPG	0.73	0.5609
HLA-DRB1*03:01	760	773	14	LEMDRKSVE	LQALEMDRKSVEGR	0.1	0.5537
HLA-DPA1*01:03/DPB1*04:02	393	406	14	VISVTFEKA	GVDHQVISVTFEKA	0.6	0.5421
HLA-DQA1*01:01/DQB1*05:01	311	324	14	YQAYIDFEM	AEYQAYIDFEMKIG	0.21	0.5401
HLA-DQA1*03:03/DQB1*03:01	937	950	14	VAAPAATEA	APAVAAPAATEAPK	0.87	0.53		yes
HLA-DQA1*03:03/DQB1*03:01	920	934	15	PSAAAPQAE	LQRPSAAAPQAENGP	0.55	0.5281
HLA-DQA1*01:01/DQB1*05:01	414	427	14	VEIWQAYLD	ATDYVEIWQAYLDY	0.8	0.516
HLA-DQA1*03:01/DQB1*03:02	232	245	14	FESAIVEAA	REFESAIVEAARLE	0.68	0.5153
HLA-DRB1*04:01	232	245	14	FESAIVEAA	REFESAIVEAARLE	0.78	0.5153
HLA-DQA1*05:01/DQB1*02:01	232	245	14	FESAIVEAA	REFESAIVEAARLE	0.93	0.5153
HLA-DQA1*01:01/DQB1*05:01	310	324	15	YQAYIDFEM	LAEYQAYIDFEMKIG	0.27	0.515
HLA-DQA1*03:03/DQB1*03:01	232	245	14	FESAIVEAA	REFESAIVEAARLE	0.28	0.515
HLA-DPA1*01:03/DPB1*04:02	164	177	14	HVYDLFEKA	LDREHVYDLFEKAV	0.72	0.5127
HLA-DPA1*02:01/DPB1*05:01	164	177	14	HVYDLFEKA	LDREHVYDLFEKAV	0.25	0.512
HLA-DQA1*01:01/DQB1*05:01	508	522	15	LEYYNLERA	ANMWLEYYNLERAHG	0.99	0.5055
HLA-DRB1*16:02	229	243	15	YREFESAIV	EAYREFESAIVEAAR	0.22	0.5044
HLA-DQA1*03:03/DQB1*03:01	229	243	15	FESAIVEAA	EAYREFESAIVEAAR	0.4	0.5044
HLA-DPA1*02:01/DPB1*05:01	229	243	15	REFESAIVE	EAYREFESAIVEAAR	0.85	0.5044
HLA-DQA1*03:01/DQB1*03:02	229	243	15	FESAIVEAA	EAYREFESAIVEAAR	0.86	0.5044
HLA-DPA1*01:03/DPB1*04:02	396	409	14	VISVTFEKA	HQVISVTFEKALNA	0.31	0.5039
HLA-DPA1*01:03/DPB1*02:01	396	409	14	VISVTFEKA	HQVISVTFEKALNA	0.51	0.5039
HLA-DPA1*02:01/DPB1*05:01	396	409	14	VISVTFEKA	HQVISVTFEKALNA	0.84	0.5039

## Sheet: docking
allele	start	rank	vaxijen	end	core_peptide	length	experimental	mice	peptide	Docking(HLA-DRB1-1101)	Docking(H2-IAd)
HLA-DQA1*03:03/DQB1*03:01	67	0.01	0.7535	80	YAMASSAES	14	no	yes	GDEYAMASSAESSP	-204.941	-188.017
HLA-DQA1*03:03/DQB1*03:01	68	0.04	0.5609	81	YAMASSAES	14	no	yes	DEYAMASSAESSPG	-222.435	-209.456
HLA-DPA1*02:01/DPB1*05:01	789	0.09	0.8421	802	FRYSTSLEK	14	no	yes	FKVFRYSTSLEKHK	-285.003	-271.556
HLA-DPA1*02:01/DPB1*05:01	839	0.14	0.642	852	LAYVEYENE	14	yes	no	KPKGLAYVEYENES	-217.958	-225.755
HLA-DPA1*02:01/DPB1*05:01	790	0.19	0.595	803	FRYSTSLEK	14	no	yes	KVFRYSTSLEKHKL	-264.157	-240.115
HLA-DQA1*03:01/DQB1*03:02	4	0.44	0.645	17	TSASEPEAE	14	yes	no	AAETSASEPEAESK	-184.764	-187.564
HLA-DRB1*04:01	827	0.58	1.2446	841	LRLVTNRAG	15	no	yes	VKDLRLVTNRAGKPK	-230.66	-239.709
HLA-DQA1*03:01/DQB1*03:02	2	0.58	0.73	15	AETSASEPE	14	yes	no	ATAAETSASEPEAE	-176.336	-171.08
HLA-DQA1*03:01/DQB1*03:02	3	0.62	0.7404	16	AETSASEPE	14	yes	no	TAAETSASEPEAES	-169.836	-176.497
HLA-DRB1*13:01	279	0.64	0.8048	292	IQNYNKALQ	14	yes	no	ESVIQNYNKALQQL	-214.031	-224.714
HLA-DQA1*01:02/DQB1*06:02	654	0.64	0.6629	668	TQNVEVAAG	15	no	yes	AGETQNVEVAAGPAG	-224.791	-193.733
HLA-DQA1*03:03/DQB1*03:01	69	0.65	0.5771	82	AMASSAESS	14	no	yes	EYAMASSAESSPGE	-228.639	-200.305
HLA-DQA1*03:03/DQB1*03:01	937	0.87	0.53	950	VAAPAATEA	14	yes	no	APAVAAPAATEAPK	-213.732	-188.187

## Sheet: prediction
allele	start	rank	vaxijen	end	core_peptide	length	experimental	mice	peptide	Docking(HLA-DRB1-1101)	Docking(H2-IAd)
HLA-DQA1*03:03/DQB1*03:01	67	0.01	0.7535	80	YAMASSAES	14	no	yes	GDEYAMASSAESSP	-204.941	-188.017
HLA-DQA1*03:03/DQB1*03:01	68	0.04	0.5609	81	YAMASSAES	14	no	yes	DEYAMASSAESSPG	-222.435	-209.456
HLA-DPA1*02:01/DPB1*05:01	789	0.09	0.8421	802	FRYSTSLEK	14	no	yes	FKVFRYSTSLEKHK	-285.003	-271.556
HLA-DPA1*02:01/DPB1*05:01	790	0.19	0.595	803	FRYSTSLEK	14	no	yes	KVFRYSTSLEKHKL	-264.157	-240.115
HLA-DRB1*04:01	827	0.58	1.2446	841	LRLVTNRAG	15	no	yes	VKDLRLVTNRAGKPK	-230.66	-239.709
HLA-DQA1*01:02/DQB1*06:02	654	0.64	0.6629	668	TQNVEVAAG	15	no	yes	AGETQNVEVAAGPAG	-224.791	-193.733
HLA-DQA1*03:03/DQB1*03:01	69	0.65	0.5771	82	AMASSAESS	14	no	yes	EYAMASSAESSPGE	-228.639	-200.305

## Sheet: experimental
allele	start	rank	vaxijen	end	core_peptide	length	experimental	mice	peptide	Docking(HLA-DRB1-1101)	Docking(H2-IAd)
HLA-DPA1*02:01/DPB1*05:01	839	0.14	0.642	852	LAYVEYENE	14	yes	no	KPKGLAYVEYENES	-217.958	-225.755
HLA-DQA1*03:01/DQB1*03:02	4	0.44	0.645	17	TSASEPEAE	14	yes	no	AAETSASEPEAESK	-184.764	-187.564
HLA-DQA1*03:01/DQB1*03:02	2	0.58	0.73	15	AETSASEPE	14	yes	no	ATAAETSASEPEAE	-176.336	-171.08
HLA-DQA1*03:01/DQB1*03:02	3	0.62	0.7404	16	AETSASEPE	14	yes	no	TAAETSASEPEAES	-169.836	-176.497
HLA-DRB1*13:01	279	0.64	0.8048	292	IQNYNKALQ	14	yes	no	ESVIQNYNKALQQL	-214.031	-224.714
HLA-DQA1*03:03/DQB1*03:01	937	0.87	0.53	950	VAAPAATEA	14	yes	no	APAVAAPAATEAPK	-213.732	-188.187

## Sheet: Prediction,Docking <-200&vaxij
allele	start	rank	vaxijen	end	core_peptide	length	experimental	mice	peptide	Docking(HLA-DRB1-1101)	Docking(H2-IAd)
HLA-DRB1*04:01	827	0.58	1.2446	841	LRLVTNRAG	15	no	yes	VKDLRLVTNRAGKPK	-230.66	-239.709
HLA-DPA1*02:01/DPB1*05:01	789	0.09	0.8421	802	FRYSTSLEK	14	no	yes	FKVFRYSTSLEKHK	-285.003	-271.556
HLA-DPA1*02:01/DPB1*05:01	790	0.19	0.595	803	FRYSTSLEK	14	no	yes	KVFRYSTSLEKHKL	-264.157	-240.115
HLA-DQA1*03:03/DQB1*03:01	69	0.65	0.5771	82	AMASSAESS	14	no	yes	EYAMASSAESSPGE	-228.639	-200.305

## Sheet: Exp, Docking<-200&vaxijen
allele	start	rank	vaxijen	end	core_peptide	length	experimental	mice	peptide	Docking(HLA-DRB1-1101)	Docking(H2-IAd)
HLA-DPA1*02:01/DPB1*05:01	839	0.14	0.642	852	LAYVEYENE	14	yes	no	KPKGLAYVEYENES	-217.958	-225.755
HLA-DRB1*13:01	279	0.64	0.8048	292	IQNYNKALQ	14	yes	no	ESVIQNYNKALQQL	-214.031	-224.714
