# Supplementary material for: A bioinformatics pipeline for the design of a SART3-targeted cancer vaccine with enhanced immunogenicity
Source: Genomics Inform. 2026 May 1;24:11. doi: 10.1186/s44342-026-00068-5 (PMC13135266; doi:10.1186/s44342-026-00068-5)
Supplement: Supplementary file 6 — Supplementary Material 6: Supplementary data 6. Multi-epitope vaccine sequences evaluation. [file 44342_2026_68_MOESM6_ESM.xlsx]

## Sheet: Sheet2
	Physicochemical Properties using the Protparam server					Antigenicity	Solubility	Allergenicity
Sequence	Instability index (must be less than 40)	Aliphatic index (a higher value is more stable protein in high temperature)	Theoretical isoelectric point (PI)	Half-life (hr)	Grand average hydropathy (GRAVY) The more positive the value, the more hydrophobic are the amino acids	Vaxijen score (must be more than 0.5)	SOLpro score (Soluble/Insoluble; Probability)	AllerTOP server	Allergenicity (AllerCatPro server)
1	17.76	76.48	6.62	30	-0.315	0.6462	solube 0.959956	no
2	17.76	76.48	6.62	30	-0.315	0.6462	solube 0.959956	no
3	17.76	76.48	6.62	30	-0.315	0.6462	solube 0.959986	no
4	17.76	76.48	6.62	30	-0.315	0.6462	solube 0.959986	no
5	17.76	76.48	6.62	30	-0.315	0.6462	solube 0.959956	no
6	17.76	76.48	6.62	30	-0.315	0.6462	solube 0.959956	no
7	17.76	76.48	6.62	30	-0.315	0.6462	solube 0.9599	no
8	17.76	76.48	6.62	30	-0.315	0.6462	solube 0.9615	no
9	17.76	76.48	6.62	30	-0.315	0.6462	solube 0.9599	no
10	17.76	76.48	6.62	30	-0.315	0.6462	solube 0.9599	no
11	17.76	76.48	6.62	30	-0.315	0.6458	solube 0.96	no
12	17.76	76.48	6.62	30	-0.315	0.6458	solube 0.96	no
13	17.76	76.48	6.62	30	-0.315	0.6458	solube 0.96	no
14	17.76	76.48	6.62	30	-0.315	0.6458	solube 0.96	no
15	17.76	76.48	6.62	30	-0.315	0.6458	solube 0.96	no
16	17.76	76.48	6.62	30	-0.315	0.6458	solube 0.96	no
17	17.76	76.48	6.62	30	-0.315	0.6458	solube 0.96	no
18	17.76	76.48	6.62	30	-0.315	0.6458	solube 0.96	no
19	17.76	76.48	6.62	30	-0.315	0.6458	solube 0.96	no
20	17.76	76.48	6.62	30	-0.315	0.6458	solube 0.95	no
21	17.76	76.48	6.62	30	-0.315	0.6422	solube 0.96	no
22	17.76	76.48	6.62	30	-0.315	0.6422	solube 0.96	no
23	17.76	76.48	6.62	30	-0.315	0.6422	solube 0.96	no
24	17.76	76.48	6.62	30	-0.315	0.6422	solube 0.96	no
25	17.76	76.48	6.62	30	-0.315	0.6422	solube 0.96	no
26	17.76	76.48	6.62	30	-0.315	0.6422	solube 0.96	no
27	17.76	76.48	6.62	30	-0.315	0.6422	solube 0.96	no
28	17.76	76.48	6.62	30	-0.315	0.6422	solube 0.96	no
29	17.76	76.48	6.62	30	-0.315	0.6422	solube 0.96	no
30	17.76	76.48	6.62	30	-0.315	0.6422	solube 0.96	no
31	17.76	76.48	6.62	30	-0.315	0.6447	solube 0.95	no
32	17.76	76.48	6.62	30	-0.315	0.6447	solube 0.95	no
33	17.76	76.48	6.62	30	-0.315	0.6447	solube 0.95	no
34	17.76	76.48	6.62	30	-0.315	0.6447	solube 0.95	no
35	17.76	76.48	6.62	30	-0.315	0.6447	solube 0.95	no
36	17.76	76.48	6.62	30	-0.315	0.6447	solube 0.95	no
37	17.76	76.48	6.62	30	-0.315	0.6447	solube 0.95	no
38	17.76	76.48	6.62	30	-0.315	0.6447	solube 0.95	no
39	17.76	76.48	6.62	30	-0.315	0.6447	solube 0.95	no
40	17.76	76.48	6.62	30	-0.315	0.6447	solube 0.95	no
41	17.9	76..48	6.62	30	-0.315	0.6462	solube 0.96	no
42	17.9	76..48	6.62	30	-0.315	0.6462	solube 0.96	no
43	17.9	76..48	6.62	30	-0.315	0.6462	solube 0.96	no
44	17.9	76..48	6.62	30	-0.315	0.6462	solube 0.96	no
45	17.9	76..48	6.62	30	-0.315	0.6462	solube 0.96	no
46	17.9	76..48	6.62	30	-0.315	0.6462	solube 0.96	no
47	17.9	76..48	6.62	30	-0.315	0.6462	solube 0.96	no
48	17.9	76..48	6.62	30	-0.315	0.6462	solube 0.96	no
49	17.9	76..48	6.62	30	-0.315	0.6462	solube 0.96	no
50	17.9	76..48	6.62	30	-0.315	0.6462	solube 0.96	no
51	18.25	76..48	6.62	30	-0.315	0.6666	solube 0.96	no
52	18.25	76..48	6.62	30	-0.315	0.6666	solube 0.96	no
53	18.25	76..48	6.62	30	-0.315	0.6666	solube 0.96	no
54	18.25	76..48	6.62	30	-0.315	0.6666	solube 0.96	no
55	18.25	76..48	6.62	30	-0.315	0.6666	solube 0.96	no
56	18.25	76..48	6.62	30	-0.315	0.6666	solube 0.96	no
57	18.25	76..48	6.62	30	-0.315	0.6666	solube 0.96	no
58	18.25	76..48	6.62	30	-0.315	0.6666	solube 0.96	no
59	18.25	76..48	6.62	30	-0.315	0.6666	solube 0.96	no
60	18.25	76..48	6.62	30	-0.315	0.6666	solube 0.96	no
61	18.25	76..48	6.62	30	-0.315	0.6611	solube 0.97	no
62	18.25	76..48	6.62	30	-0.315	0.6611	solube 0.97	no
63	18.25	76..48	6.62	30	-0.315	0.6611	solube 0.97	no
64	18.25	76..48	6.62	30	-0.315	0.6611	solube 0.97	no
65	18.25	76..48	6.62	30	-0.315	0.6611	solube 0.97	no
66	18.25	76..48	6.62	30	-0.315	0.6611	solube 0.97	no
67	18.25	76..48	6.62	30	-0.315	0.6611	solube 0.97	no
68	18.25	76..48	6.62	30	-0.315	0.6611	solube 0.97	no
69	18.25	76..48	6.62	30	-0.315	0.6611	solube 0.97	no
70	18.25	76..48	6.62	30	-0.315	0.6611	solube 0.97	no
71	17..32	76..48	6.62	30	-0.315	0.6566	solube 0.97	no
72	17..32	76..48	6.62	30	-0.315	0.6566	solube 0.97	no
73	17..32	76..48	6.62	30	-0.315	0.6566	solube 0.97	no
74	17..32	76..48	6.62	30	-0.315	0.6566	solube 0.97	no
75	17..32	76..48	6.62	30	-0.315	0.6566	solube 0.97	no
76	17..32	76..48	6.62	30	-0.315	0.6566	solube 0.97	no
77	17..32	76..48	6.62	30	-0.315	0.6566	solube 0.97	no
78	17..32	76..48	6.62	30	-0.315	0.6566	solube 0.97	no
79	17..32	76..48	6.62	30	-0.315	0.6566	solube 0.97	no
80	17..32	76..48	6.62	30	-0.315	0.6566	solube 0.97	no
81	17..32	76..48	6.62	30	-0.315	0.678	solube 0.96	no
82	17..32	76..48	6.62	30	-0.315	0.678	solube 0.96	no
83	17..32	76..48	6.62	30	-0.315	0.678	solube 0.96	no
84	17..32	76..48	6.62	30	-0.315	0.678	solube 0.96	no
85	17..32	76..48	6.62	30	-0.315	0.678	solube 0.96	no
86	17..32	76..48	6.62	30	-0.315	0.678	solube 0.96	no
87	17..32	76..48	6.62	30	-0.315	0.678	solube 0.96	no
88	17..32	76..48	6.62	30	-0.315	0.678	solube 0.96	no
89	17..32	76..48	6.62	30	-0.315	0.678	solube 0.96	no
90	17..32	76..48	6.62	30	-0.315	0.678	solube 0.96	no
91	17.16	76..48	6.62	30	-0.315	0.6702	solube 0.96	no
92	17.16	76..48	6.62	30	-0.315	0.6702	solube 0.96	no
93	17.16	76..48	6.62	30	-0.315	0.6702	solube 0.96	no
94	17.16	76..48	6.62	30	-0.315	0.6702	solube 0.96	no
95	17.16	76..48	6.62	30	-0.315	0.6702	solube 0.96	no
96	17.16	76..48	6.62	30	-0.315	0.6702	solube 0.96	no
97	17.16	76..48	6.62	30	-0.315	0.6702	solube 0.96	no
98	17.16	76..48	6.62	30	-0.315	0.6702	solube 0.96	no
99	17.16	76..48	6.62	30	-0.315	0.6702	solube 0.96	no
100	17.16	76..48	6.62	30	-0.315	0.6702	solube 0.96	no
101	18.39	76..48	6.62	30	-0.315	0.6676	solube 0.97	no
102	18.39	76..48	6.62	30	-0.315	0.6676	solube 0.97	no
103	18.39	76..48	6.62	30	-0.315	0.6676	solube 0.97	no
104	18.39	76..48	6.62	30	-0.315	0.6676	solube 0.97	no
105	18.39	76..48	6.62	30	-0.315	0.6676	solube 0.97	no
106	18.39	76..48	6.62	30	-0.315	0.6676	solube 0.97	no
107	18.39	76..48	6.62	30	-0.315	0.6676	solube 0.97	no
108	18.39	76..48	6.62	30	-0.315	0.6676	solube 0.97	no
109	18.39	76..48	6.62	30	-0.315	0.6676	solube 0.97	no
110	18.39	76..48	6.62	30	-0.315	0.6676	solube 0.97	no
